# Supplementary material for: A new polymorph of white phospho­rus at ambient conditions
Source: IUCrJ. 2023 Nov 1;10(Pt 6):766–71. doi: 10.1107/S2052252523009247 (PMC10619451; doi:10.1107/S2052252523009247)
Supplement: Supplementary file 1 [file m-10-00766-sup1.cif]

 
data_twin5
#==============================================================================

# PROCESSING SUMMARY (IUCr Office Use Only)

_journal_date_recd_electronic      2023-08-29
_journal_date_to_coeditor         ?
_journal_date_from_coeditor       ?
_journal_date_accepted     ?
_journal_date_printers_first      ?
_journal_date_printers_final      ?
_journal_date_proofs_out          ?
_journal_date_proofs_in           ?
_journal_coeditor_name            ?
_journal_coeditor_code      LT5062
_journal_coeditor_notes
; ?
;
_journal_paper_category      FA
_journal_techeditor_code      ?
_iucr_compatibility_tag          ACTA95
_journal_techeditor_notes  
;
;
_journal_coden_ASTM               ?
_journal_name_full                ?
_journal_year                     ?
_journal_volume                   ?
_journal_issue                    ?
_journal_page_first               ?
_journal_page_last                ?
_journal_suppl_publ_number        ?
_journal_suppl_publ_pages         ?

#==============================================================================

 
_audit_creation_method            'SHELXL-2018/3'
_shelx_SHELXL_version_number      '2018/3'
_chemical_name_systematic         ?
_chemical_name_common             ?
_chemical_melting_point           ?
_chemical_formula_moiety          ?
_chemical_formula_sum
 'P4' 
_chemical_formula_weight          123.88

loop_
 _atom_type_symbol
 _atom_type_description
 _atom_type_scat_dispersion_real
 _atom_type_scat_dispersion_imag
 _atom_type_scat_source
 'P'  'P'   0.1023   0.0942
 'International Tables Vol C Tables 4.2.6.8 and 6.1.1.4'
 
_space_group_crystal_system       orthorhombic
_space_group_IT_number            19
_space_group_name_H-M_alt         'P 21 21 21'
_space_group_name_Hall            'P 2ac 2ab'
 
_shelx_space_group_comment
;
The symmetry employed for this shelxl refinement is uniquely defined
by the following loop, which should always be used as a source of
symmetry information in preference to the above space-group names.
They are only intended as comments.
;
 
loop_
 _space_group_symop_operation_xyz
 'x, y, z'
 '-x+1/2, -y, z+1/2'
 '-x, y+1/2, -z+1/2'
 'x+1/2, -y+1/2, -z'
 
_cell_length_a                    18.302(2)
_cell_length_b                    18.302(2)
_cell_length_c                    36.441(3)
_cell_angle_alpha                 90
_cell_angle_beta                  90
_cell_angle_gamma                 90
_cell_volume                      12206(2)
_cell_formula_units_Z             116
_cell_measurement_temperature     100(2)
_cell_measurement_reflns_used     2191
_cell_measurement_theta_min       3.5645
_cell_measurement_theta_max       23.571
 
_exptl_crystal_description        needle
_exptl_crystal_colour             white
_exptl_crystal_density_meas       ?
_exptl_crystal_density_method     ?
_exptl_crystal_density_diffrn     1.955          
_exptl_crystal_F_000              6960
_exptl_transmission_factor_min    ?
_exptl_transmission_factor_max    ?
_exptl_crystal_size_max           ?
_exptl_crystal_size_mid           ?
_exptl_crystal_size_min           ?
_exptl_absorpt_coefficient_mu     1.559
_shelx_estimated_absorpt_T_min    ?
_shelx_estimated_absorpt_T_max    ?
_exptl_absorpt_correction_type    multi-scan
_exptl_absorpt_correction_T_min   0.548074  
_exptl_absorpt_correction_T_max   0.745294
_exptl_absorpt_process_details    
;
TWINABS 2012/1: M. Sevvana, M. Ruf, I. Uson, G. M. Sheldrick,
R. Herbst-Irmer, Acta Crystallogr. 2019, D75, 1040-1050.
;
_exptl_absorpt_special_details    ?
_diffrn_ambient_temperature       100(2)
_diffrn_radiation_wavelength      0.71073
_diffrn_radiation_type            MoK\a
_diffrn_source                    'INCOATEC Microsource'
_diffrn_measurement_device_type   'Bruker Smart APEX II Quazar'
_diffrn_measurement_method        'omega scans'
_diffrn_detector_area_resol_mean  ?
_diffrn_reflns_number             52805
_diffrn_reflns_av_unetI/netI      0.0606
_diffrn_reflns_av_R_equivalents   0.0723
_diffrn_reflns_limit_h_min        -22
_diffrn_reflns_limit_h_max        22
_diffrn_reflns_limit_k_min        -22
_diffrn_reflns_limit_k_max        22
_diffrn_reflns_limit_l_min        -44
_diffrn_reflns_limit_l_max        44
_diffrn_reflns_theta_min          1.670
_diffrn_reflns_theta_max          25.897
_diffrn_reflns_theta_full         25.242
_diffrn_measured_fraction_theta_max   0.986
_diffrn_measured_fraction_theta_full  0.986
_diffrn_reflns_Laue_measured_fraction_max    0.986
_diffrn_reflns_Laue_measured_fraction_full   0.986
_diffrn_reflns_point_group_measured_fraction_max   0.534
_diffrn_reflns_point_group_measured_fraction_full  0.534
_reflns_number_total              12639
_reflns_number_gt                 11974
_reflns_threshold_expression      'I > 2\s(I)'
_reflns_Friedel_coverage          0.000
_reflns_Friedel_fraction_max      0.000
_reflns_Friedel_fraction_full     0.000
 
_reflns_special_details
;
 _reflns_Friedel_fraction is defined as the number of unique
 Friedel pairs measured divided by the number that would be
 possible theoretically, ignoring centric projections and
 systematic absences.
;
 
_computing_data_collection        'APEX2 v2012.2'
_computing_cell_refinement        'SAINT V8.40A'
_computing_data_reduction         'SAINT V8.40A'
_computing_structure_solution     'SHELXT(G.M.Sheldrick,Acta Cryst.(2015)A71,3-8)'
_computing_structure_refinement 'SHELXL-2018/3 (Sheldrick, 2018)'
_computing_molecular_graphics     'XP Version 5.1'
_computing_publication_material   'XP Version 5.1'
_refine_special_details
;
 Refined as a 6-component twin.
;
_refine_ls_structure_factor_coef  Fsqd
_refine_ls_matrix_type            full
_refine_ls_weighting_scheme       calc
_refine_ls_weighting_details
'w=1/[\s^2^(Fo^2^)+(0.0394P)^2^] where P=(Fo^2^+2Fc^2^)/3'
_atom_sites_solution_primary      ?
_atom_sites_solution_secondary    ?
_atom_sites_solution_hydrogens    .
_refine_ls_hydrogen_treatment     undef
_refine_ls_extinction_method      none
_refine_ls_extinction_coef        .
_refine_ls_abs_structure_details
;
No quotients, so Flack parameter determined by classical intensity fit
;
_refine_ls_abs_structure_Flack    -10(10)
_chemical_absolute_configuration  ?
_refine_ls_number_reflns          12639
_refine_ls_number_parameters      1050
_refine_ls_number_restraints      0
_refine_ls_R_factor_all           0.0393
_refine_ls_R_factor_gt            0.0363
_refine_ls_wR_factor_ref          0.0836
_refine_ls_wR_factor_gt           0.0818
_refine_ls_goodness_of_fit_ref    1.009
_refine_ls_restrained_S_all       1.009
_refine_ls_shift/su_max           0.000
_refine_ls_shift/su_mean          0.000
 
loop_
 _atom_site_label
 _atom_site_type_symbol
 _atom_site_fract_x
 _atom_site_fract_y
 _atom_site_fract_z
 _atom_site_U_iso_or_equiv
 _atom_site_adp_type
 _atom_site_occupancy
 _atom_site_site_symmetry_order  
 _atom_site_calc_flag
 _atom_site_refinement_flags_posn
 _atom_site_refinement_flags_adp
 _atom_site_refinement_flags_occupancy
 _atom_site_disorder_assembly
 _atom_site_disorder_group
P2 P 0.68177(18) 0.42353(17) 0.55252(7) 0.0403(7) Uani 1 1 d . . . . .
P1 P 0.74685(16) 0.36490(17) 0.51248(8) 0.0386(7) Uani 1 1 d . . . . .
P3 P 0.63485(16) 0.33071(15) 0.52337(8) 0.0362(6) Uani 1 1 d . . . . .
P4 P 0.65595(17) 0.43267(17) 0.49444(7) 0.0383(7) Uani 1 1 d . . . . .
P5 P 0.54742(15) 0.42321(19) 0.40569(8) 0.0409(7) Uani 1 1 d . . . . .
P6 P 0.48195(15) 0.36781(18) 0.44772(7) 0.0365(7) Uani 1 1 d . . . . .
P7 P 0.44171(16) 0.37502(16) 0.39158(7) 0.0337(6) Uani 1 1 d . . . . .
P8 P 0.44664(17) 0.47313(17) 0.42561(8) 0.0393(7) Uani 1 1 d . . . . .
P9 P 0.53440(15) 0.58501(19) 0.34372(8) 0.0429(8) Uani 1 1 d . . . . .
P10 P 0.44931(19) 0.51946(15) 0.31800(8) 0.0387(7) Uani 1 1 d . . . . .
P11 P 0.46307(15) 0.63425(15) 0.30285(7) 0.0294(6) Uani 1 1 d . . . . .
P12 P 0.42101(17) 0.60595(18) 0.35669(7) 0.0385(7) Uani 1 1 d . . . . .
P13 P 0.49812(16) 0.13866(18) 0.51577(8) 0.0416(7) Uani 1 1 d . . . . .
P14 P 0.4353(3) 0.23715(17) 0.52480(10) 0.0670(12) Uani 1 1 d . . . . .
P15 P 0.40267(18) 0.13581(19) 0.54999(9) 0.0505(8) Uani 1 1 d . . . . .
P16 P 0.49789(17) 0.1915(2) 0.56946(8) 0.0474(8) Uani 1 1 d . . . . .
P17 P 0.46941(15) 0.43406(16) 0.54670(8) 0.0358(6) Uani 1 1 d . . . . .
P18 P 0.40472(17) 0.52269(18) 0.52336(8) 0.0410(7) Uani 1 1 d . . . . .
P19 P 0.35190(16) 0.42164(17) 0.54120(8) 0.0412(7) Uani 1 1 d . . . . .
P20 P 0.39628(17) 0.49658(16) 0.58154(7) 0.0375(7) Uani 1 1 d . . . . .
P21 P 0.58186(17) 0.58978(17) 0.57495(8) 0.0431(7) Uani 1 1 d . . . . .
P22 P 0.66719(15) 0.60208(17) 0.61597(7) 0.0343(6) Uani 1 1 d . . . . .
P23 P 0.61051(19) 0.69799(15) 0.59494(9) 0.0447(7) Uani 1 1 d . . . . .
P24 P 0.55370(16) 0.6220(2) 0.63064(8) 0.0467(8) Uani 1 1 d . . . . .
P25 P 0.55714(17) 0.41683(17) 0.64453(8) 0.0392(7) Uani 1 1 d . . . . .
P26 P 0.60626(19) 0.31182(17) 0.63044(8) 0.0454(7) Uani 1 1 d . . . . .
P27 P 0.67426(16) 0.40223(19) 0.64962(8) 0.0423(7) Uani 1 1 d . . . . .
P28 P 0.60062(17) 0.34706(17) 0.68746(7) 0.0399(7) Uani 1 1 d . . . . .
P29 P 0.37721(16) 0.30823(16) 0.62703(7) 0.0358(6) Uani 1 1 d . . . . .
P30 P 0.34752(17) 0.19799(15) 0.64432(7) 0.0353(6) Uani 1 1 d . . . . .
P31 P 0.41800(15) 0.26538(15) 0.67917(7) 0.0324(6) Uani 1 1 d . . . . .
P32 P 0.30266(16) 0.29233(18) 0.67317(8) 0.0402(7) Uani 1 1 d . . . . .
P33 P 0.67379(18) 0.5952(2) 0.76895(8) 0.0466(8) Uani 1 1 d . . . . .
P34 P 0.70161(18) 0.60333(17) 0.71098(8) 0.0388(7) Uani 1 1 d . . . . .
P35 P 0.61043(17) 0.53554(15) 0.72848(8) 0.0398(7) Uani 1 1 d . . . . .
P36 P 0.60126(19) 0.65370(15) 0.73176(9) 0.0429(7) Uani 1 1 d . . . . .
P37 P 0.47806(16) 0.05387(18) 0.66609(9) 0.0444(8) Uani 1 1 d . . . . .
P38 P 0.5789(2) 0.1035(2) 0.64915(9) 0.0617(11) Uani 1 1 d . . . . .
P39 P 0.5807(2) 0.00991(17) 0.68526(9) 0.0489(8) Uani 1 1 d . . . . .
P40 P 0.54415(18) 0.11571(19) 0.70522(8) 0.0443(8) Uani 1 1 d . . . . .
P41 P 0.17607(16) 0.69538(18) 0.32990(7) 0.0396(7) Uani 1 1 d . . . . .
P42 P 0.19039(16) 0.67100(16) 0.27197(6) 0.0331(6) Uani 1 1 d . . . . .
P43 P 0.28089(15) 0.71504(16) 0.30399(8) 0.0354(6) Uani 1 1 d . . . . .
P44 P 0.24440(17) 0.60284(15) 0.31298(9) 0.0391(7) Uani 1 1 d . . . . .
P45 P 0.23686(18) 0.3131(2) 0.28912(9) 0.0482(8) Uani 1 1 d . . . . .
P46 P 0.35295(16) 0.33174(17) 0.29714(8) 0.0370(6) Uani 1 1 d . . . . .
P47 P 0.27413(18) 0.39696(16) 0.32792(10) 0.0457(8) Uani 1 1 d . . . . .
P48 P 0.28857(17) 0.28106(17) 0.34044(8) 0.0390(7) Uani 1 1 d . . . . .
P49 P 0.73488(16) 0.5918(2) 0.24454(10) 0.0531(9) Uani 1 1 d . . . . .
P50 P 0.6338(2) 0.54279(18) 0.26300(9) 0.0541(9) Uani 1 1 d . . . . .
P51 P 0.6315(2) 0.63807(17) 0.22816(9) 0.0462(8) Uani 1 1 d . . . . .
P52 P 0.66644(17) 0.53278(17) 0.20590(8) 0.0389(7) Uani 1 1 d . . . . .
P53 P 0.48855(18) 0.91299(17) 0.35195(9) 0.0436(7) Uani 1 1 d . . . . .
P54 P 0.44309(19) 0.80410(18) 0.34800(9) 0.0504(9) Uani 1 1 d . . . . .
P55 P 0.37444(16) 0.89481(17) 0.36506(8) 0.0390(7) Uani 1 1 d . . . . .
P56 P 0.45829(17) 0.8540(2) 0.40118(7) 0.0446(8) Uani 1 1 d . . . . .
P57 P 0.56281(18) 0.68308(16) 0.43163(7) 0.0391(7) Uani 1 1 d . . . . .
P58 P 0.64675(15) 0.67716(16) 0.47360(9) 0.0393(7) Uani 1 1 d . . . . .
P59 P 0.53698(17) 0.71126(16) 0.48800(8) 0.0375(7) Uani 1 1 d . . . . .
P60 P 0.55836(16) 0.59736(14) 0.47307(8) 0.0364(6) Uani 1 1 d . . . . .
P61 P 0.54742(17) 0.88270(17) 0.54566(8) 0.0391(7) Uani 1 1 d . . . . .
P62 P 0.58727(17) 0.98685(16) 0.56687(9) 0.0434(8) Uani 1 1 d . . . . .
P63 P 0.5619(2) 0.89806(18) 0.60414(8) 0.0531(9) Uani 1 1 d . . . . .
P64 P 0.47540(16) 0.95585(18) 0.57609(9) 0.0416(7) Uani 1 1 d . . . . .
P65 P 0.35203(16) 0.66028(17) 0.45248(7) 0.0365(6) Uani 1 1 d . . . . .
P66 P 0.26392(16) 0.61667(15) 0.41854(7) 0.0341(6) Uani 1 1 d . . . . .
P67 P 0.30206(14) 0.72835(13) 0.41007(6) 0.0261(5) Uani 1 1 d . . . . .
P68 P 0.24110(17) 0.70134(17) 0.45933(7) 0.0386(7) Uani 1 1 d . . . . .
P69 P 0.87726(17) 0.64293(15) 0.50906(7) 0.0350(6) Uani 1 1 d . . . . .
P70 P 0.88837(17) 0.52717(15) 0.52227(8) 0.0403(7) Uani 1 1 d . . . . .
P71 P 0.78957(16) 0.58647(17) 0.53752(7) 0.0369(7) Uani 1 1 d . . . . .
P72 P 0.81149(16) 0.56144(16) 0.47995(7) 0.0345(6) Uani 1 1 d . . . . .
P73 P 0.20487(15) 0.55520(16) 0.52229(7) 0.0339(6) Uani 1 1 d . . . . .
P74 P 0.10164(17) 0.51003(16) 0.54074(8) 0.0379(7) Uani 1 1 d . . . . .
P75 P 0.12320(17) 0.62625(14) 0.54671(8) 0.0369(7) Uani 1 1 d . . . . .
P76 P 0.18145(18) 0.54816(16) 0.58104(7) 0.0392(7) Uani 1 1 d . . . . .
P77 P 0.42122(17) 0.72448(19) 0.56798(9) 0.0468(8) Uani 1 1 d . . . . .
P78 P 0.3070(2) 0.7105(2) 0.55787(9) 0.0533(9) Uani 1 1 d . . . . .
P79 P 0.3440(2) 0.79491(15) 0.59508(8) 0.0476(8) Uani 1 1 d . . . . .
P80 P 0.35289(17) 0.68012(15) 0.61066(7) 0.0357(6) Uani 1 1 d . . . . .
P81 P 0.71511(16) 0.25520(17) 0.42804(8) 0.0390(7) Uani 1 1 d . . . . .
P82 P 0.60456(16) 0.21580(19) 0.43742(8) 0.0429(7) Uani 1 1 d . . . . .
P83 P 0.6836(2) 0.14935(16) 0.40738(9) 0.0464(8) Uani 1 1 d . . . . .
P84 P 0.63880(19) 0.2481(2) 0.38226(8) 0.0487(8) Uani 1 1 d . . . . .
P85 P 0.40694(17) 0.45836(15) 0.70896(8) 0.0391(7) Uani 1 1 d . . . . .
P86 P 0.32527(16) 0.50228(16) 0.67092(7) 0.0355(6) Uani 1 1 d . . . . .
P87 P 0.40635(15) 0.57478(15) 0.69538(7) 0.0337(6) Uani 1 1 d . . . . .
P88 P 0.32015(15) 0.52895(16) 0.72931(6) 0.0305(6) Uani 1 1 d . . . . .
P89 P 0.15416(16) 0.41462(16) 0.72445(8) 0.0374(7) Uani 1 1 d . . . . .
P90 P 0.13555(15) 0.46859(17) 0.67178(7) 0.0354(6) Uani 1 1 d . . . . .
P91 P 0.04319(15) 0.44001(16) 0.70657(8) 0.0354(6) Uani 1 1 d . . . . .
P92 P 0.11693(16) 0.52732(15) 0.72297(8) 0.0354(6) Uani 1 1 d . . . . .
P93 P 0.72622(18) 0.81516(19) 0.31442(9) 0.0468(8) Uani 1 1 d . . . . .
P94 P 0.65432(19) 0.7841(2) 0.35885(8) 0.0505(9) Uani 1 1 d . . . . .
P95 P 0.70892(18) 0.70059(16) 0.32710(8) 0.0421(7) Uani 1 1 d . . . . .
P96 P 0.62189(16) 0.76508(16) 0.30209(7) 0.0360(6) Uani 1 1 d . . . . .
P97 P 0.46653(17) 0.79532(18) 0.67294(7) 0.0417(7) Uani 1 1 d . . . . .
P98 P 0.3977(2) 0.87455(18) 0.70134(9) 0.0484(8) Uani 1 1 d . . . . .
P99 P 0.4038(2) 0.76422(18) 0.72145(9) 0.0540(9) Uani 1 1 d . . . . .
P100 P 0.49626(18) 0.8364(3) 0.72689(9) 0.0632(11) Uani 1 1 d . . . . .
P101 P 0.80958(15) 0.52033(17) 0.37073(8) 0.0375(7) Uani 1 1 d . . . . .
P102 P 0.70339(15) 0.55096(14) 0.39246(7) 0.0288(6) Uani 1 1 d . . . . .
P103 P 0.74766(17) 0.44324(15) 0.40384(8) 0.0362(6) Uani 1 1 d . . . . .
P104 P 0.71095(16) 0.47019(18) 0.34871(7) 0.0393(7) Uani 1 1 d . . . . .
P105 P 0.19926(15) 0.36154(15) 0.48318(7) 0.0314(6) Uani 1 1 d . . . . .
P106 P 0.29692(15) 0.31307(16) 0.45916(9) 0.0391(7) Uani 1 1 d . . . . .
P107 P 0.19925(18) 0.32839(18) 0.42603(7) 0.0402(7) Uani 1 1 d . . . . .
P108 P 0.26338(16) 0.42341(15) 0.44330(9) 0.0399(7) Uani 1 1 d . . . . .
P109 P 0.56409(18) 0.36300(17) 0.30628(8) 0.0425(7) Uani 1 1 d . . . . .
P110 P 0.5394(2) 0.25943(17) 0.28090(11) 0.0544(9) Uani 1 1 d . . . . .
P111 P 0.64781(17) 0.30547(18) 0.27623(9) 0.0455(8) Uani 1 1 d . . . . .
P112 P 0.5569(2) 0.3549(2) 0.24732(9) 0.0608(10) Uani 1 1 d . . . . .
P113 P 0.47395(17) 0.07852(16) 0.40167(8) 0.0405(7) Uani 1 1 d . . . . .
P114 P 0.41388(19) 0.16892(19) 0.42576(8) 0.0459(8) Uani 1 1 d . . . . .
P115 P 0.44365(19) 0.17071(18) 0.36774(8) 0.0452(8) Uani 1 1 d . . . . .
P116 P 0.36047(18) 0.0945(2) 0.38716(9) 0.0494(8) Uani 1 1 d . . . . .
 
loop_
 _atom_site_aniso_label
 _atom_site_aniso_U_11
 _atom_site_aniso_U_22
 _atom_site_aniso_U_33
 _atom_site_aniso_U_23
 _atom_site_aniso_U_13
 _atom_site_aniso_U_12
P2 0.0588(19) 0.0410(16) 0.0211(13) -0.0076(12) 0.0048(12) 0.0001(15)
P1 0.0310(15) 0.0406(16) 0.0442(16) 0.0030(14) 0.0083(12) 0.0081(13)
P3 0.0380(16) 0.0247(13) 0.0458(16) 0.0001(12) 0.0032(13) -0.0035(12)
P4 0.0442(17) 0.0396(16) 0.0309(14) 0.0132(13) -0.0054(12) 0.0055(14)
P5 0.0266(14) 0.0587(19) 0.0375(15) -0.0055(15) 0.0103(12) -0.0140(14)
P6 0.0312(15) 0.0539(18) 0.0245(13) 0.0113(13) -0.0040(11) -0.0003(13)
P7 0.0396(16) 0.0386(15) 0.0228(12) -0.0040(12) -0.0079(11) -0.0103(13)
P8 0.0440(18) 0.0333(15) 0.0405(16) -0.0095(13) 0.0086(13) -0.0037(13)
P9 0.0228(15) 0.066(2) 0.0395(16) -0.0065(15) -0.0099(12) 0.0115(14)
P10 0.057(2) 0.0271(14) 0.0319(14) -0.0017(12) -0.0059(13) -0.0025(14)
P11 0.0351(15) 0.0271(13) 0.0259(12) 0.0008(11) 0.0006(11) 0.0038(12)
P12 0.0385(17) 0.0496(18) 0.0275(13) 0.0025(13) 0.0083(12) 0.0195(14)
P13 0.0367(16) 0.0591(19) 0.0289(14) -0.0068(14) 0.0119(12) 0.0058(15)
P14 0.130(4) 0.0263(16) 0.0443(19) 0.0025(14) -0.025(2) 0.022(2)
P15 0.0411(18) 0.0528(19) 0.0576(19) -0.0139(16) 0.0219(15) -0.0235(16)
P16 0.0353(17) 0.074(2) 0.0333(15) -0.0167(16) -0.0142(12) 0.0012(16)
P17 0.0292(15) 0.0344(15) 0.0439(16) -0.0048(13) -0.0009(12) 0.0078(12)
P18 0.0450(17) 0.0474(17) 0.0304(14) 0.0188(13) 0.0079(12) 0.0060(14)
P19 0.0327(16) 0.0376(16) 0.0532(18) -0.0063(14) -0.0098(13) -0.0078(13)
P20 0.0519(18) 0.0395(16) 0.0211(12) -0.0098(12) 0.0084(12) -0.0006(14)
P21 0.0452(18) 0.0409(17) 0.0431(16) -0.0186(14) -0.0131(14) 0.0022(14)
P22 0.0259(14) 0.0471(17) 0.0298(13) 0.0040(12) -0.0013(11) 0.0054(13)
P23 0.0564(19) 0.0216(13) 0.0560(19) 0.0062(13) -0.0043(15) -0.0080(14)
P24 0.0306(16) 0.076(2) 0.0337(15) 0.0168(16) 0.0103(12) 0.0103(16)
P25 0.0408(17) 0.0344(15) 0.0422(16) 0.0074(13) -0.0024(13) 0.0051(13)
P26 0.058(2) 0.0386(17) 0.0397(16) -0.0145(14) 0.0068(14) -0.0012(15)
P27 0.0305(15) 0.065(2) 0.0312(14) 0.0032(14) 0.0003(12) -0.0139(15)
P28 0.0457(18) 0.0501(18) 0.0238(13) 0.0091(13) 0.0020(12) -0.0035(15)
P29 0.0469(17) 0.0365(15) 0.0241(12) 0.0091(12) 0.0016(12) -0.0074(13)
P30 0.0475(17) 0.0273(14) 0.0311(13) -0.0052(11) -0.0064(12) -0.0096(13)
P31 0.0324(15) 0.0348(15) 0.0300(13) 0.0022(11) -0.0089(11) -0.0065(12)
P32 0.0360(16) 0.0531(18) 0.0315(14) -0.0124(13) 0.0072(12) 0.0012(14)
P33 0.0501(19) 0.066(2) 0.0240(14) -0.0090(14) -0.0057(13) -0.0059(17)
P34 0.0489(18) 0.0379(15) 0.0297(14) 0.0005(12) 0.0080(12) 0.0009(14)
P35 0.0438(17) 0.0274(14) 0.0483(17) -0.0043(13) -0.0078(13) -0.0057(13)
P36 0.055(2) 0.0268(14) 0.0470(17) 0.0018(13) 0.0100(15) 0.0043(14)
P37 0.0293(16) 0.0495(19) 0.0545(19) -0.0203(16) -0.0114(13) 0.0013(14)
P38 0.079(3) 0.071(2) 0.0347(16) 0.0061(16) 0.0125(17) -0.035(2)
P39 0.061(2) 0.0355(17) 0.0505(18) -0.0052(14) -0.0220(16) 0.0139(15)
P40 0.0424(18) 0.0533(19) 0.0372(15) -0.0234(15) -0.0074(13) 0.0104(15)
P41 0.0414(17) 0.0562(19) 0.0211(12) -0.0021(13) 0.0063(12) 0.0081(15)
P42 0.0361(15) 0.0456(16) 0.0177(11) -0.0034(11) -0.0057(10) -0.0017(13)
P43 0.0308(15) 0.0343(15) 0.0412(16) 0.0011(13) -0.0034(12) -0.0071(12)
P44 0.0392(17) 0.0262(14) 0.0518(17) 0.0045(13) -0.0101(14) -0.0002(13)
P45 0.0389(18) 0.062(2) 0.0436(17) -0.0065(16) -0.0163(14) 0.0036(16)
P46 0.0295(15) 0.0451(17) 0.0363(14) 0.0002(13) 0.0073(12) -0.0043(13)
P47 0.0479(19) 0.0293(15) 0.060(2) -0.0068(15) 0.0045(16) 0.0059(14)
P48 0.0470(18) 0.0391(16) 0.0311(14) 0.0119(13) 0.0035(12) 0.0041(14)
P49 0.0233(15) 0.076(2) 0.060(2) -0.0346(18) -0.0034(13) -0.0016(16)
P50 0.077(3) 0.0470(19) 0.0378(16) 0.0062(15) 0.0236(16) -0.0111(18)
P51 0.063(2) 0.0322(15) 0.0431(17) -0.0029(14) -0.0188(15) 0.0058(15)
P52 0.0439(17) 0.0427(17) 0.0302(14) -0.0159(13) -0.0004(12) -0.0023(14)
P53 0.0435(18) 0.0358(16) 0.0515(18) 0.0101(14) 0.0174(14) -0.0103(14)
P54 0.056(2) 0.0396(17) 0.0558(19) -0.0255(15) 0.0173(16) -0.0126(16)
P55 0.0295(15) 0.0403(16) 0.0472(17) 0.0153(14) -0.0027(12) 0.0043(13)
P56 0.0402(17) 0.071(2) 0.0231(13) 0.0072(14) -0.0039(12) 0.0012(16)
P57 0.061(2) 0.0357(15) 0.0209(12) -0.0028(12) -0.0072(12) -0.0018(14)
P58 0.0277(15) 0.0360(15) 0.0543(18) 0.0044(14) -0.0082(13) -0.0034(12)
P59 0.0481(18) 0.0318(15) 0.0325(14) -0.0054(12) 0.0142(13) 0.0046(13)
P60 0.0410(17) 0.0215(13) 0.0466(16) 0.0024(12) -0.0012(13) -0.0035(12)
P61 0.0448(17) 0.0405(16) 0.0319(14) -0.0202(13) 0.0037(12) 0.0005(14)
P62 0.0403(18) 0.0331(16) 0.0569(19) -0.0026(14) 0.0123(14) -0.0140(14)
P63 0.092(3) 0.0398(17) 0.0276(15) 0.0090(13) -0.0098(16) 0.0175(18)
P64 0.0251(15) 0.0543(19) 0.0455(17) -0.0072(15) 0.0015(12) 0.0074(14)
P65 0.0341(15) 0.0447(16) 0.0308(14) 0.0046(13) -0.0083(12) 0.0054(13)
P66 0.0421(16) 0.0244(13) 0.0357(15) -0.0020(12) -0.0002(12) -0.0110(12)
P67 0.0324(14) 0.0232(12) 0.0228(12) 0.0049(10) 0.0043(10) -0.0046(11)
P68 0.0450(17) 0.0428(17) 0.0279(13) 0.0024(12) 0.0184(12) 0.0068(14)
P69 0.0498(18) 0.0268(13) 0.0285(13) 0.0004(11) 0.0044(12) -0.0126(13)
P70 0.0503(18) 0.0284(14) 0.0422(16) 0.0002(13) -0.0128(14) 0.0140(13)
P71 0.0393(16) 0.0436(17) 0.0279(14) -0.0086(13) 0.0122(11) -0.0082(13)
P72 0.0402(16) 0.0421(16) 0.0213(12) -0.0055(11) -0.0061(11) -0.0013(13)
P73 0.0316(15) 0.0396(15) 0.0305(13) -0.0042(12) 0.0075(11) 0.0039(12)
P74 0.0406(17) 0.0331(15) 0.0400(15) 0.0038(12) -0.0020(12) -0.0140(13)
P75 0.0501(18) 0.0241(13) 0.0366(15) -0.0019(12) 0.0059(13) 0.0135(13)
P76 0.061(2) 0.0349(15) 0.0219(13) 0.0073(11) -0.0087(12) -0.0048(15)
P77 0.0338(17) 0.057(2) 0.0491(18) 0.0135(16) 0.0182(14) 0.0128(15)
P78 0.055(2) 0.059(2) 0.0461(18) 0.0041(16) -0.0268(15) -0.0214(17)
P79 0.081(2) 0.0231(14) 0.0387(15) -0.0052(13) 0.0053(16) 0.0130(15)
P80 0.0526(18) 0.0300(14) 0.0247(13) 0.0120(11) 0.0055(12) 0.0018(13)
P81 0.0385(17) 0.0418(17) 0.0366(15) -0.0043(13) 0.0031(12) -0.0168(14)
P82 0.0302(16) 0.064(2) 0.0344(15) 0.0126(15) 0.0056(12) -0.0051(15)
P83 0.064(2) 0.0242(14) 0.0509(17) -0.0018(13) -0.0020(16) -0.0055(14)
P84 0.051(2) 0.066(2) 0.0292(14) 0.0188(15) -0.0005(13) 0.0085(17)
P85 0.0464(18) 0.0285(14) 0.0425(16) 0.0043(12) -0.0022(13) 0.0125(13)
P86 0.0385(16) 0.0503(17) 0.0178(12) -0.0026(12) -0.0038(11) -0.0049(13)
P87 0.0365(16) 0.0299(14) 0.0346(14) 0.0072(12) 0.0018(12) -0.0103(12)
P88 0.0294(14) 0.0433(16) 0.0189(12) -0.0014(11) 0.0037(10) -0.0014(12)
P89 0.0349(16) 0.0363(15) 0.0409(15) 0.0150(13) -0.0064(12) 0.0058(13)
P90 0.0333(15) 0.0529(18) 0.0201(12) 0.0033(12) 0.0044(11) 0.0019(13)
P91 0.0237(14) 0.0418(16) 0.0406(15) 0.0114(13) -0.0014(11) -0.0064(12)
P92 0.0393(16) 0.0314(14) 0.0356(14) -0.0106(12) 0.0001(12) -0.0009(12)
P93 0.0460(18) 0.0492(18) 0.0452(17) 0.0195(15) -0.0054(14) -0.0205(16)
P94 0.057(2) 0.072(2) 0.0220(13) -0.0133(15) 0.0071(13) 0.0095(18)
P95 0.056(2) 0.0313(15) 0.0390(16) -0.0014(13) -0.0073(14) 0.0082(14)
P96 0.0355(16) 0.0432(16) 0.0294(13) -0.0026(12) -0.0081(11) -0.0026(13)
P97 0.0482(18) 0.0510(18) 0.0260(13) -0.0138(13) 0.0051(12) 0.0042(15)
P98 0.059(2) 0.0414(17) 0.0452(17) 0.0127(14) 0.0082(15) 0.0240(16)
P99 0.086(3) 0.0353(16) 0.0407(17) 0.0023(14) 0.0149(17) -0.0120(17)
P100 0.0305(17) 0.116(3) 0.0434(18) -0.036(2) -0.0065(14) -0.0032(19)
P101 0.0247(15) 0.0429(16) 0.0448(16) -0.0069(13) 0.0054(12) -0.0057(13)
P102 0.0302(14) 0.0230(12) 0.0333(13) -0.0042(11) -0.0026(11) 0.0082(11)
P103 0.0488(18) 0.0289(14) 0.0310(14) 0.0086(12) -0.0022(12) 0.0080(13)
P104 0.0366(16) 0.0565(19) 0.0247(13) -0.0152(13) -0.0069(11) -0.0009(14)
P105 0.0363(15) 0.0333(14) 0.0247(12) -0.0038(11) 0.0087(11) -0.0006(12)
P106 0.0264(15) 0.0298(14) 0.0610(19) 0.0137(14) 0.0059(13) 0.0094(12)
P107 0.0494(18) 0.0489(18) 0.0223(13) -0.0045(12) -0.0034(12) -0.0007(15)
P108 0.0370(16) 0.0274(14) 0.0554(18) 0.0163(13) 0.0123(13) 0.0034(13)
P109 0.055(2) 0.0420(17) 0.0308(14) -0.0169(13) 0.0077(13) 0.0041(15)
P110 0.048(2) 0.0282(15) 0.087(3) -0.0088(16) 0.0106(18) -0.0124(14)
P111 0.0301(15) 0.0527(19) 0.0538(18) -0.0050(16) 0.0101(14) 0.0035(14)
P112 0.072(3) 0.083(3) 0.0276(15) 0.0154(17) -0.0109(15) 0.000(2)
P113 0.0434(17) 0.0350(15) 0.0433(16) -0.0013(13) -0.0074(13) 0.0099(13)
P114 0.0509(19) 0.0528(19) 0.0340(15) -0.0193(14) 0.0103(14) 0.0013(16)
P115 0.062(2) 0.0443(18) 0.0290(14) 0.0115(13) -0.0009(14) 0.0010(16)
P116 0.0370(17) 0.068(2) 0.0431(17) -0.0088(16) -0.0064(14) -0.0089(17)
 
_geom_special_details
;
 All esds (except the esd in the dihedral angle between two l.s. planes)
 are estimated using the full covariance matrix.  The cell esds are taken
 into account individually in the estimation of esds in distances, angles
 and torsion angles; correlations between esds in cell parameters are only
 used when they are defined by crystal symmetry.  An approximate (isotropic)
 treatment of cell esds is used for estimating esds involving l.s. planes.
;
 
loop_
 _geom_bond_atom_site_label_1
 _geom_bond_atom_site_label_2
 _geom_bond_distance
 _geom_bond_site_symmetry_2
 _geom_bond_publ_flag
P2 P1 2.168(4) . ?
P2 P4 2.175(4) . ?
P2 P3 2.180(4) . ?
P1 P4 2.177(4) . ?
P1 P3 2.179(4) . ?
P3 P4 2.178(4) . ?
P5 P8 2.183(4) . ?
P5 P7 2.187(4) . ?
P5 P6 2.193(4) . ?
P6 P7 2.178(4) . ?
P6 P8 2.187(4) . ?
P7 P8 2.184(4) . ?
P9 P12 2.163(4) . ?
P9 P11 2.176(4) . ?
P9 P10 2.178(4) . ?
P10 P12 2.182(4) . ?
P10 P11 2.187(4) . ?
P11 P12 2.171(4) . ?
P13 P15 2.147(4) . ?
P13 P14 2.164(5) . ?
P13 P16 2.182(4) . ?
P14 P15 2.154(5) . ?
P14 P16 2.159(5) . ?
P15 P16 2.140(4) . ?
P17 P20 2.171(4) . ?
P17 P19 2.172(4) . ?
P17 P18 2.181(4) . ?
P18 P20 2.179(4) . ?
P18 P19 2.186(4) . ?
P19 P20 2.168(4) . ?
P21 P23 2.174(4) . ?
P21 P22 2.174(4) . ?
P21 P24 2.176(4) . ?
P22 P24 2.175(4) . ?
P22 P23 2.178(4) . ?
P23 P24 2.170(4) . ?
P25 P27 2.168(4) . ?
P25 P28 2.171(4) . ?
P25 P26 2.183(4) . ?
P26 P28 2.178(4) . ?
P26 P27 2.185(4) . ?
P27 P28 2.177(4) . ?
P29 P30 2.183(4) . ?
P29 P31 2.187(4) . ?
P29 P32 2.185(4) . ?
P30 P32 2.182(4) . ?
P30 P31 2.190(4) . ?
P31 P32 2.179(4) . ?
P33 P35 2.171(4) . ?
P33 P36 2.178(5) . ?
P33 P34 2.178(4) . ?
P34 P35 2.175(4) . ?
P34 P36 2.190(4) . ?
P35 P36 2.172(4) . ?
P37 P38 2.148(5) . ?
P37 P39 2.159(4) . ?
P37 P40 2.186(4) . ?
P38 P40 2.152(5) . ?
P38 P39 2.160(5) . ?
P39 P40 2.174(4) . ?
P41 P43 2.168(4) . ?
P41 P42 2.174(3) . ?
P41 P44 2.194(4) . ?
P42 P44 2.183(4) . ?
P42 P43 2.181(4) . ?
P43 P44 2.184(4) . ?
P45 P46 2.172(4) . ?
P45 P48 2.177(4) . ?
P45 P47 2.195(5) . ?
P46 P48 2.177(4) . ?
P46 P47 2.183(4) . ?
P47 P48 2.186(4) . ?
P49 P51 2.158(5) . ?
P49 P50 2.163(5) . ?
P49 P52 2.172(4) . ?
P50 P51 2.157(5) . ?
P50 P52 2.172(4) . ?
P51 P52 2.186(4) . ?
P53 P54 2.164(4) . ?
P53 P56 2.166(4) . ?
P53 P55 2.168(4) . ?
P54 P56 2.160(4) . ?
P54 P55 2.173(5) . ?
P55 P56 2.155(4) . ?
P57 P58 2.170(4) . ?
P57 P59 2.170(4) . ?
P57 P60 2.179(4) . ?
P58 P59 2.168(4) . ?
P58 P60 2.180(4) . ?
P59 P60 2.190(4) . ?
P61 P63 2.166(4) . ?
P61 P62 2.182(4) . ?
P61 P64 2.182(4) . ?
P62 P64 2.151(4) . ?
P62 P63 2.168(4) . ?
P63 P64 2.160(5) . ?
P65 P68 2.179(4) . ?
P65 P66 2.183(4) . ?
P65 P67 2.186(4) . ?
P66 P67 2.182(4) . ?
P66 P68 2.188(4) . ?
P67 P68 2.171(3) . ?
P69 P71 2.172(4) . ?
P69 P70 2.182(4) . ?
P69 P72 2.191(4) . ?
P70 P72 2.180(4) . ?
P70 P71 2.181(4) . ?
P71 P72 2.185(4) . ?
P73 P74 2.169(4) . ?
P73 P75 2.172(4) . ?
P73 P76 2.187(4) . ?
P74 P75 2.174(4) . ?
P74 P76 2.186(4) . ?
P75 P76 2.178(4) . ?
P77 P78 2.138(5) . ?
P77 P79 2.152(4) . ?
P77 P80 2.155(4) . ?
P78 P79 2.164(5) . ?
P78 P80 2.172(4) . ?
P79 P80 2.182(4) . ?
P81 P83 2.157(4) . ?
P81 P82 2.175(4) . ?
P81 P84 2.180(4) . ?
P82 P83 2.184(5) . ?
P82 P84 2.187(4) . ?
P83 P84 2.185(4) . ?
P85 P88 2.178(4) . ?
P85 P87 2.188(4) . ?
P85 P86 2.191(4) . ?
P86 P87 2.181(4) . ?
P86 P88 2.185(3) . ?
P87 P88 2.173(4) . ?
P89 P92 2.173(4) . ?
P89 P91 2.183(4) . ?
P89 P90 2.185(4) . ?
P90 P91 2.177(4) . ?
P90 P92 2.180(4) . ?
P91 P92 2.175(4) . ?
P93 P96 2.165(4) . ?
P93 P94 2.162(4) . ?
P93 P95 2.170(4) . ?
P94 P95 2.162(4) . ?
P94 P96 2.180(4) . ?
P95 P96 2.182(4) . ?
P97 P100 2.174(4) . ?
P97 P98 2.182(4) . ?
P97 P99 2.183(4) . ?
P98 P100 2.147(5) . ?
P98 P99 2.151(4) . ?
P99 P100 2.156(5) . ?
P101 P102 2.172(4) . ?
P101 P103 2.175(4) . ?
P101 P104 2.178(4) . ?
P102 P103 2.171(4) . ?
P102 P104 2.178(4) . ?
P103 P104 2.175(4) . ?
P105 P107 2.169(4) . ?
P105 P106 2.179(4) . ?
P105 P108 2.184(4) . ?
P106 P107 2.175(4) . ?
P106 P108 2.188(4) . ?
P107 P108 2.190(4) . ?
P109 P111 2.158(4) . ?
P109 P110 2.157(4) . ?
P109 P112 2.158(4) . ?
P110 P112 2.158(5) . ?
P110 P111 2.162(5) . ?
P111 P112 2.167(5) . ?
P113 P116 2.163(4) . ?
P113 P115 2.164(4) . ?
P113 P114 2.172(4) . ?
P114 P115 2.183(4) . ?
P114 P116 2.189(4) . ?
P115 P116 2.183(5) . ?
 
loop_
 _geom_angle_atom_site_label_1
 _geom_angle_atom_site_label_2
 _geom_angle_atom_site_label_3
 _geom_angle
 _geom_angle_site_symmetry_1
 _geom_angle_site_symmetry_3
 _geom_angle_publ_flag
P1 P2 P4 60.17(13) . . ?
P1 P2 P3 60.18(13) . . ?
P4 P2 P3 60.01(13) . . ?
P2 P1 P4 60.09(13) . . ?
P2 P1 P3 60.19(14) . . ?
P4 P1 P3 59.99(13) . . ?
P4 P3 P1 59.94(13) . . ?
P4 P3 P2 59.89(13) . . ?
P1 P3 P2 59.63(13) . . ?
P1 P4 P3 60.07(13) . . ?
P1 P4 P2 59.75(13) . . ?
P3 P4 P2 60.11(13) . . ?
P8 P5 P7 59.97(13) . . ?
P8 P5 P6 59.97(13) . . ?
P7 P5 P6 59.64(12) . . ?
P7 P6 P8 60.05(13) . . ?
P7 P6 P5 60.05(13) . . ?
P8 P6 P5 59.78(14) . . ?
P6 P7 P8 60.17(14) . . ?
P6 P7 P5 60.31(13) . . ?
P8 P7 P5 59.91(14) . . ?
P5 P8 P7 60.12(14) . . ?
P5 P8 P6 60.25(14) . . ?
P7 P8 P6 59.78(13) . . ?
P12 P9 P11 60.03(12) . . ?
P12 P9 P10 60.36(14) . . ?
P11 P9 P10 60.30(13) . . ?
P9 P10 P12 59.48(14) . . ?
P9 P10 P11 59.81(13) . . ?
P12 P10 P11 59.58(13) . . ?
P12 P11 P9 59.68(13) . . ?
P12 P11 P10 60.11(13) . . ?
P9 P11 P10 59.89(14) . . ?
P9 P12 P11 60.29(13) . . ?
P9 P12 P10 60.16(14) . . ?
P11 P12 P10 60.32(13) . . ?
P15 P13 P14 59.95(17) . . ?
P15 P13 P16 59.23(14) . . ?
P14 P13 P16 59.59(15) . . ?
P15 P14 P16 59.48(16) . . ?
P15 P14 P13 59.64(14) . . ?
P16 P14 P13 60.64(15) . . ?
P16 P15 P13 61.21(14) . . ?
P16 P15 P14 60.39(17) . . ?
P13 P15 P14 60.41(17) . . ?
P15 P16 P14 60.12(17) . . ?
P15 P16 P13 59.56(14) . . ?
P14 P16 P13 59.78(14) . . ?
P20 P17 P19 59.91(13) . . ?
P20 P17 P18 60.08(13) . . ?
P19 P17 P18 60.28(14) . . ?
P20 P18 P17 59.73(13) . . ?
P20 P18 P19 59.58(13) . . ?
P17 P18 P19 59.66(13) . . ?
P20 P19 P17 60.02(13) . . ?
P20 P19 P18 60.05(13) . . ?
P17 P19 P18 60.06(14) . . ?
P19 P20 P17 60.07(13) . . ?
P19 P20 P18 60.37(14) . . ?
P17 P20 P18 60.19(13) . . ?
P23 P21 P22 60.13(14) . . ?
P23 P21 P24 59.84(15) . . ?
P22 P21 P24 60.03(13) . . ?
P21 P22 P24 60.03(14) . . ?
P21 P22 P23 59.95(14) . . ?
P24 P22 P23 59.78(14) . . ?
P24 P23 P21 60.11(15) . . ?
P24 P23 P22 60.05(13) . . ?
P21 P23 P22 59.92(13) . . ?
P23 P24 P22 60.17(14) . . ?
P23 P24 P21 60.06(14) . . ?
P22 P24 P21 59.95(13) . . ?
P27 P25 P28 60.22(14) . . ?
P27 P25 P26 60.30(15) . . ?
P28 P25 P26 60.04(14) . . ?
P28 P26 P25 59.69(13) . . ?
P28 P26 P27 59.84(13) . . ?
P25 P26 P27 59.51(14) . . ?
P25 P27 P28 59.94(13) . . ?
P25 P27 P26 60.19(14) . . ?
P28 P27 P26 59.92(14) . . ?
P25 P28 P27 59.83(13) . . ?
P25 P28 P26 60.26(14) . . ?
P27 P28 P26 60.24(14) . . ?
P30 P29 P31 60.17(12) . . ?
P30 P29 P32 59.95(13) . . ?
P31 P29 P32 59.78(13) . . ?
P32 P30 P29 60.08(13) . . ?
P32 P30 P31 59.78(13) . . ?
P29 P30 P31 60.02(12) . . ?
P32 P31 P29 60.06(13) . . ?
P32 P31 P30 59.92(13) . . ?
P29 P31 P30 59.82(12) . . ?
P31 P32 P30 60.30(13) . . ?
P31 P32 P29 60.15(13) . . ?
P30 P32 P29 59.97(13) . . ?
P35 P33 P36 59.93(13) . . ?
P35 P33 P34 60.02(14) . . ?
P36 P33 P34 60.36(14) . . ?
P35 P34 P33 59.82(14) . . ?
P35 P34 P36 59.69(13) . . ?
P33 P34 P36 59.83(14) . . ?
P33 P35 P36 60.21(15) . . ?
P33 P35 P34 60.16(13) . . ?
P36 P35 P34 60.50(14) . . ?
P35 P36 P33 59.85(14) . . ?
P35 P36 P34 59.81(14) . . ?
P33 P36 P34 59.81(14) . . ?
P38 P37 P39 60.19(17) . . ?
P38 P37 P40 59.53(15) . . ?
P39 P37 P40 60.04(14) . . ?
P37 P38 P40 61.11(15) . . ?
P37 P38 P39 60.17(16) . . ?
P40 P38 P39 60.56(16) . . ?
P37 P39 P38 59.64(17) . . ?
P37 P39 P40 60.58(14) . . ?
P38 P39 P40 59.54(16) . . ?
P38 P40 P39 59.90(17) . . ?
P38 P40 P37 59.36(15) . . ?
P39 P40 P37 59.38(14) . . ?
P43 P41 P42 60.29(13) . . ?
P43 P41 P44 60.09(14) . . ?
P42 P41 P44 59.99(13) . . ?
P41 P42 P44 60.47(13) . . ?
P41 P42 P43 59.73(13) . . ?
P44 P42 P43 60.07(13) . . ?
P41 P43 P42 59.98(12) . . ?
P41 P43 P44 60.53(14) . . ?
P42 P43 P44 60.03(13) . . ?
P42 P44 P43 59.90(13) . . ?
P42 P44 P41 59.55(12) . . ?
P43 P44 P41 59.37(14) . . ?
P46 P45 P48 60.08(13) . . ?
P46 P45 P47 59.97(14) . . ?
P48 P45 P47 59.99(14) . . ?
P45 P46 P48 60.07(14) . . ?
P45 P46 P47 60.55(15) . . ?
P48 P46 P47 60.18(14) . . ?
P46 P47 P48 59.78(13) . . ?
P46 P47 P45 59.48(14) . . ?
P48 P47 P45 59.58(14) . . ?
P46 P48 P45 59.85(14) . . ?
P46 P48 P47 60.04(14) . . ?
P45 P48 P47 60.43(15) . . ?
P51 P49 P50 59.91(16) . . ?
P51 P49 P52 60.66(14) . . ?
P50 P49 P52 60.14(14) . . ?
P51 P50 P49 59.92(16) . . ?
P51 P50 P52 60.66(15) . . ?
P49 P50 P52 60.13(14) . . ?
P50 P51 P49 60.18(17) . . ?
P50 P51 P52 60.01(14) . . ?
P49 P51 P52 60.00(14) . . ?
P50 P52 P49 59.72(15) . . ?
P50 P52 P51 59.33(14) . . ?
P49 P52 P51 59.34(14) . . ?
P54 P53 P56 59.84(15) . . ?
P54 P53 P55 60.20(15) . . ?
P56 P53 P55 59.65(13) . . ?
P56 P54 P53 60.12(14) . . ?
P56 P54 P55 59.67(14) . . ?
P53 P54 P55 59.98(14) . . ?
P56 P55 P53 60.13(14) . . ?
P56 P55 P54 59.87(15) . . ?
P53 P55 P54 59.82(15) . . ?
P55 P56 P54 60.46(15) . . ?
P55 P56 P53 60.22(14) . . ?
P54 P56 P53 60.04(14) . . ?
P58 P57 P59 59.94(14) . . ?
P58 P57 P60 60.15(13) . . ?
P59 P57 P60 60.46(13) . . ?
P59 P58 P57 60.02(14) . . ?
P59 P58 P60 60.48(14) . . ?
P57 P58 P60 60.12(13) . . ?
P58 P59 P57 60.04(13) . . ?
P58 P59 P60 60.02(13) . . ?
P57 P59 P60 59.98(13) . . ?
P58 P60 P57 59.73(14) . . ?
P58 P60 P59 59.51(14) . . ?
P57 P60 P59 59.56(12) . . ?
P63 P61 P62 59.82(15) . . ?
P63 P61 P64 59.59(14) . . ?
P62 P61 P64 59.06(14) . . ?
P64 P62 P63 60.02(16) . . ?
P64 P62 P61 60.45(14) . . ?
P63 P62 P61 59.71(14) . . ?
P64 P63 P61 60.57(14) . . ?
P64 P63 P62 59.60(14) . . ?
P61 P63 P62 60.47(14) . . ?
P62 P64 P63 60.38(16) . . ?
P62 P64 P61 60.48(14) . . ?
P63 P64 P61 59.83(14) . . ?
P68 P65 P66 60.19(13) . . ?
P68 P65 P67 59.64(12) . . ?
P66 P65 P67 59.92(12) . . ?
P67 P66 P65 60.09(12) . . ?
P67 P66 P68 59.57(12) . . ?
P65 P66 P68 59.81(13) . . ?
P68 P67 P66 60.35(13) . . ?
P68 P67 P65 60.03(13) . . ?
P66 P67 P65 59.99(12) . . ?
P67 P68 P65 60.33(12) . . ?
P67 P68 P66 60.08(12) . . ?
P65 P68 P66 60.00(13) . . ?
P71 P69 P70 60.11(14) . . ?
P71 P69 P72 60.09(12) . . ?
P70 P69 P72 59.80(13) . . ?
P72 P70 P69 60.29(13) . . ?
P72 P70 P71 60.13(13) . . ?
P69 P70 P71 59.72(13) . . ?
P69 P71 P70 60.16(13) . . ?
P69 P71 P72 60.37(13) . . ?
P70 P71 P72 59.91(13) . . ?
P70 P72 P71 59.96(13) . . ?
P70 P72 P69 59.90(13) . . ?
P71 P72 P69 59.54(12) . . ?
P74 P73 P75 60.12(13) . . ?
P74 P73 P76 60.23(13) . . ?
P75 P73 P76 59.96(13) . . ?
P73 P74 P75 60.01(13) . . ?
P73 P74 P76 60.30(13) . . ?
P75 P74 P76 59.95(13) . . ?
P73 P75 P74 59.88(13) . . ?
P73 P75 P76 60.37(13) . . ?
P74 P75 P76 60.29(13) . . ?
P75 P76 P74 59.76(13) . . ?
P75 P76 P73 59.67(12) . . ?
P74 P76 P73 59.47(13) . . ?
P78 P77 P79 60.59(16) . . ?
P78 P77 P80 60.78(15) . . ?
P79 P77 P80 60.89(14) . . ?
P77 P78 P79 60.03(16) . . ?
P77 P78 P80 59.99(14) . . ?
P79 P78 P80 60.44(14) . . ?
P77 P79 P78 59.38(16) . . ?
P77 P79 P80 59.61(14) . . ?
P78 P79 P80 59.95(14) . . ?
P77 P80 P78 59.23(15) . . ?
P77 P80 P79 59.50(14) . . ?
P78 P80 P79 59.61(14) . . ?
P83 P81 P82 60.53(15) . . ?
P83 P81 P84 60.50(15) . . ?
P82 P81 P84 60.29(14) . . ?
P81 P82 P83 59.33(14) . . ?
P81 P82 P84 59.96(14) . . ?
P83 P82 P84 59.99(14) . . ?
P81 P83 P82 60.14(14) . . ?
P81 P83 P84 60.26(15) . . ?
P82 P83 P84 60.08(14) . . ?
P81 P84 P83 59.25(14) . . ?
P81 P84 P82 59.75(13) . . ?
P83 P84 P82 59.93(15) . . ?
P88 P85 P87 59.70(13) . . ?
P88 P85 P86 60.02(12) . . ?
P87 P85 P86 59.75(13) . . ?
P87 P86 P88 59.69(12) . . ?
P87 P86 P85 60.04(13) . . ?
P88 P86 P85 59.68(12) . . ?
P88 P87 P86 60.25(12) . . ?
P88 P87 P85 59.92(13) . . ?
P86 P87 P85 60.21(13) . . ?
P87 P88 P85 60.37(13) . . ?
P87 P88 P86 60.07(12) . . ?
P85 P88 P86 60.30(13) . . ?
P92 P89 P91 59.92(13) . . ?
P92 P89 P90 60.01(13) . . ?
P91 P89 P90 59.78(12) . . ?
P91 P90 P92 59.91(13) . . ?
P91 P90 P89 60.06(13) . . ?
P92 P90 P89 59.71(13) . . ?
P90 P91 P92 60.11(13) . . ?
P90 P91 P89 60.17(13) . . ?
P92 P91 P89 59.82(13) . . ?
P89 P92 P91 60.27(13) . . ?
P89 P92 P90 60.28(13) . . ?
P91 P92 P90 59.98(13) . . ?
P96 P93 P94 60.50(14) . . ?
P96 P93 P95 60.43(14) . . ?
P94 P93 P95 59.86(15) . . ?
P95 P94 P93 60.26(15) . . ?
P95 P94 P96 60.34(14) . . ?
P93 P94 P96 59.82(14) . . ?
P94 P95 P93 59.88(16) . . ?
P94 P95 P96 60.24(14) . . ?
P93 P95 P96 59.66(14) . . ?
P93 P96 P95 59.90(14) . . ?
P93 P96 P94 59.69(14) . . ?
P95 P96 P94 59.42(14) . . ?
P100 P97 P98 59.06(15) . . ?
P100 P97 P99 59.32(16) . . ?
P98 P97 P99 59.03(14) . . ?
P100 P98 P99 60.22(18) . . ?
P100 P98 P97 60.28(14) . . ?
P99 P98 P97 60.50(15) . . ?
P98 P99 P100 59.80(18) . . ?
P98 P99 P97 60.46(14) . . ?
P100 P99 P97 60.13(15) . . ?
P98 P100 P99 59.98(16) . . ?
P98 P100 P97 60.66(15) . . ?
P99 P100 P97 60.55(15) . . ?
P102 P101 P103 59.93(13) . . ?
P102 P101 P104 60.10(13) . . ?
P103 P101 P104 59.95(13) . . ?
P103 P102 P101 60.10(13) . . ?
P103 P102 P104 60.00(13) . . ?
P101 P102 P104 60.09(13) . . ?
P102 P103 P101 59.97(13) . . ?
P102 P103 P104 60.16(13) . . ?
P101 P103 P104 60.10(13) . . ?
P103 P104 P101 59.95(13) . . ?
P103 P104 P102 59.84(12) . . ?
P101 P104 P102 59.82(13) . . ?
P107 P105 P106 60.03(14) . . ?
P107 P105 P108 60.41(14) . . ?
P106 P105 P108 60.20(12) . . ?
P107 P106 P105 59.76(13) . . ?
P107 P106 P108 60.26(14) . . ?
P105 P106 P108 60.02(12) . . ?
P105 P107 P106 60.21(13) . . ?
P105 P107 P108 60.14(13) . . ?
P106 P107 P108 60.17(13) . . ?
P105 P108 P106 59.78(13) . . ?
P105 P108 P107 59.45(12) . . ?
P106 P108 P107 59.57(14) . . ?
P111 P109 P110 60.15(15) . . ?
P111 P109 P112 60.29(16) . . ?
P110 P109 P112 60.01(17) . . ?
P109 P110 P112 60.01(15) . . ?
P109 P110 P111 59.94(14) . . ?
P112 P110 P111 60.22(16) . . ?
P109 P111 P110 59.91(15) . . ?
P109 P111 P112 59.85(15) . . ?
P110 P111 P112 59.79(17) . . ?
P109 P112 P110 59.99(16) . . ?
P109 P112 P111 59.86(14) . . ?
P110 P112 P111 60.00(16) . . ?
P116 P113 P115 60.60(15) . . ?
P116 P113 P114 60.66(15) . . ?
P115 P113 P114 60.48(14) . . ?
P113 P114 P115 59.59(14) . . ?
P113 P114 P116 59.47(14) . . ?
P115 P114 P116 59.91(15) . . ?
P113 P115 P114 59.94(14) . . ?
P113 P115 P116 59.67(15) . . ?
P114 P115 P116 60.17(15) . . ?
P113 P116 P115 59.72(15) . . ?
P113 P116 P114 59.87(14) . . ?
P115 P116 P114 59.92(14) . . ?
 
_refine_diff_density_max    0.476
_refine_diff_density_min   -0.435
_refine_diff_density_rms    0.086

_shelx_res_file
;
REM Best SHELXD solution   FINAL CC 66.45
REM Fragments: 18 4 4 4 4 4 4 4 4 4 4 4 4 4 4 4 4 4 4 4 4 4 4 4 4 4
REM
TITL twin4_m in P2(1)2(1)2(1)
    twin5.res
    created by SHELXL-2018/3 at 13:45:53 on 19-Dec-2022
CELL 0.71073  18.302  18.302  36.441  90.0000  90.0000  90.0000
ZERR  116.00   0.002   0.002   0.003   0.0000   0.0000   0.0000
LATT -1
SYMM 0.5-X, -Y, 0.5+Z
SYMM -X, 0.5+Y, 0.5-Z
SYMM 0.5+X, 0.5-Y, -Z
SFAC P
UNIT 464
LIST 4 ! automatically inserted. Change 6 to 4 for CHECKCIF!!
acta
TEMP -173
l.s. 10
twst 0
fmap 2
plan 20
omit 1 1 7
WGHT    0.039400
BASF   0.32465   0.05280   0.11128   0.07684   0.08827
FVAR       0.15880
P2    1    0.681773    0.423529    0.552519    11.00000    0.05880    0.04099 =
         0.02106   -0.00762    0.00475    0.00006
P1    1    0.746848    0.364901    0.512484    11.00000    0.03101    0.04057 =
         0.04421    0.00298    0.00830    0.00813
P3    1    0.634855    0.330713    0.523369    11.00000    0.03804    0.02466 =
         0.04583    0.00008    0.00322   -0.00354
P4    1    0.655952    0.432667    0.494443    11.00000    0.04421    0.03964 =
         0.03094    0.01315   -0.00540    0.00552
P5    1    0.547417    0.423215    0.405687    11.00000    0.02663    0.05867 =
         0.03754   -0.00549    0.01032   -0.01397
P6    1    0.481949    0.367812    0.447716    11.00000    0.03119    0.05387 =
         0.02450    0.01129   -0.00400   -0.00029
P7    1    0.441714    0.375024    0.391580    11.00000    0.03964    0.03863 =
         0.02283   -0.00401   -0.00786   -0.01029
P8    1    0.446636    0.473134    0.425610    11.00000    0.04397    0.03334 =
         0.04050   -0.00946    0.00857   -0.00372
P9    1    0.534403    0.585008    0.343722    11.00000    0.02280    0.06637 =
         0.03948   -0.00653   -0.00995    0.01146
P10   1    0.449313    0.519457    0.318002    11.00000    0.05726    0.02710 =
         0.03187   -0.00168   -0.00591   -0.00255
P11   1    0.463074    0.634247    0.302845    11.00000    0.03511    0.02710 =
         0.02589    0.00084    0.00055    0.00379
P12   1    0.421006    0.605952    0.356693    11.00000    0.03848    0.04957 =
         0.02746    0.00253    0.00833    0.01949
P13   1    0.498121    0.138664    0.515765    11.00000    0.03669    0.05910 =
         0.02893   -0.00677    0.01195    0.00582
P14   1    0.435250    0.237152    0.524798    11.00000    0.13038    0.02630 =
         0.04430    0.00251   -0.02459    0.02173
P15   1    0.402667    0.135809    0.549985    11.00000    0.04112    0.05281 =
         0.05757   -0.01387    0.02190   -0.02349
P16   1    0.497891    0.191451    0.569465    11.00000    0.03529    0.07354 =
         0.03334   -0.01669   -0.01424    0.00122
P17   1    0.469411    0.434064    0.546700    11.00000    0.02918    0.03444 =
         0.04390   -0.00479   -0.00094    0.00778
P18   1    0.404717    0.522690    0.523364    11.00000    0.04499    0.04742 =
         0.03045    0.01881    0.00794    0.00602
P19   1    0.351896    0.421643    0.541199    11.00000    0.03272    0.03758 =
         0.05317   -0.00634   -0.00979   -0.00778
P20   1    0.396276    0.496584    0.581539    11.00000    0.05190    0.03951 =
         0.02111   -0.00981    0.00837   -0.00056
P21   1    0.581859    0.589776    0.574945    11.00000    0.04517    0.04086 =
         0.04313   -0.01860   -0.01306    0.00215
P22   1    0.667190    0.602080    0.615974    11.00000    0.02588    0.04712 =
         0.02978    0.00405   -0.00128    0.00539
P23   1    0.610509    0.697987    0.594936    11.00000    0.05635    0.02164 =
         0.05599    0.00621   -0.00426   -0.00799
P24   1    0.553704    0.622010    0.630641    11.00000    0.03059    0.07588 =
         0.03365    0.01678    0.01029    0.01026
P25   1    0.557138    0.416827    0.644531    11.00000    0.04081    0.03443 =
         0.04224    0.00738   -0.00239    0.00507
P26   1    0.606257    0.311821    0.630436    11.00000    0.05806    0.03862 =
         0.03967   -0.01453    0.00676   -0.00124
P27   1    0.674262    0.402230    0.649617    11.00000    0.03046    0.06541 =
         0.03118    0.00323    0.00032   -0.01393
P28   1    0.600625    0.347059    0.687460    11.00000    0.04573    0.05010 =
         0.02384    0.00908    0.00199   -0.00349
P29   1    0.377213    0.308234    0.627025    11.00000    0.04690    0.03651 =
         0.02407    0.00911    0.00158   -0.00742
P30   1    0.347524    0.197990    0.644319    11.00000    0.04746    0.02728 =
         0.03106   -0.00521   -0.00642   -0.00963
P31   1    0.417999    0.265375    0.679166    11.00000    0.03240    0.03479 =
         0.02997    0.00223   -0.00888   -0.00651
P32   1    0.302664    0.292334    0.673172    11.00000    0.03602    0.05309 =
         0.03153   -0.01241    0.00719    0.00119
P33   1    0.673791    0.595187    0.768955    11.00000    0.05009    0.06560 =
         0.02402   -0.00903   -0.00573   -0.00589
P34   1    0.701609    0.603325    0.710983    11.00000    0.04887    0.03789 =
         0.02975    0.00049    0.00803    0.00087
P35   1    0.610431    0.535544    0.728484    11.00000    0.04381    0.02738 =
         0.04826   -0.00427   -0.00782   -0.00574
P36   1    0.601264    0.653701    0.731763    11.00000    0.05495    0.02679 =
         0.04705    0.00181    0.00996    0.00428
P37   1    0.478063    0.053865    0.666094    11.00000    0.02931    0.04948 =
         0.05447   -0.02025   -0.01138    0.00134
P38   1    0.578929    0.103452    0.649154    11.00000    0.07902    0.07130 =
         0.03466    0.00605    0.01247   -0.03476
P39   1    0.580668    0.009907    0.685265    11.00000    0.06062    0.03553 =
         0.05050   -0.00516   -0.02204    0.01387
P40   1    0.544149    0.115707    0.705217    11.00000    0.04238    0.05335 =
         0.03719   -0.02337   -0.00743    0.01037
P41   1    0.176068    0.695380    0.329901    11.00000    0.04142    0.05620 =
         0.02112   -0.00214    0.00626    0.00813
P42   1    0.190391    0.671000    0.271969    11.00000    0.03608    0.04556 =
         0.01766   -0.00341   -0.00572   -0.00173
P43   1    0.280886    0.715041    0.303993    11.00000    0.03084    0.03426 =
         0.04116    0.00111   -0.00338   -0.00713
P44   1    0.244396    0.602837    0.312982    11.00000    0.03923    0.02620 =
         0.05176    0.00451   -0.01015   -0.00023
P45   1    0.236861    0.313123    0.289115    11.00000    0.03886    0.06226 =
         0.04362   -0.00652   -0.01632    0.00365
P46   1    0.352954    0.331743    0.297139    11.00000    0.02950    0.04514 =
         0.03631    0.00020    0.00735   -0.00427
P47   1    0.274127    0.396958    0.327919    11.00000    0.04791    0.02930 =
         0.05988   -0.00681    0.00452    0.00594
P48   1    0.288570    0.281064    0.340438    11.00000    0.04697    0.03905 =
         0.03109    0.01193    0.00350    0.00409
P49   1    0.734882    0.591813    0.244537    11.00000    0.02329    0.07631 =
         0.05973   -0.03456   -0.00335   -0.00156
P50   1    0.633810    0.542788    0.263003    11.00000    0.07748    0.04698 =
         0.03777    0.00618    0.02364   -0.01106
P51   1    0.631463    0.638068    0.228162    11.00000    0.06329    0.03218 =
         0.04313   -0.00288   -0.01878    0.00578
P52   1    0.666436    0.532783    0.205903    11.00000    0.04390    0.04272 =
         0.03019   -0.01595   -0.00041   -0.00227
P53   1    0.488545    0.912991    0.351949    11.00000    0.04352    0.03582 =
         0.05150    0.01008    0.01741   -0.01035
P54   1    0.443092    0.804103    0.348001    11.00000    0.05571    0.03956 =
         0.05578   -0.02551    0.01732   -0.01265
P55   1    0.374445    0.894809    0.365059    11.00000    0.02954    0.04032 =
         0.04717    0.01531   -0.00273    0.00426
P56   1    0.458286    0.853960    0.401175    11.00000    0.04016    0.07063 =
         0.02315    0.00716   -0.00393    0.00117
P57   1    0.562812    0.683081    0.431635    11.00000    0.06070    0.03565 =
         0.02091   -0.00280   -0.00715   -0.00184
P58   1    0.646755    0.677159    0.473598    11.00000    0.02766    0.03598 =
         0.05431    0.00442   -0.00822   -0.00338
P59   1    0.536980    0.711262    0.487999    11.00000    0.04809    0.03182 =
         0.03246   -0.00545    0.01418    0.00460
P60   1    0.558360    0.597364    0.473073    11.00000    0.04103    0.02151 =
         0.04664    0.00243   -0.00122   -0.00353
P61   1    0.547423    0.882705    0.545655    11.00000    0.04479    0.04047 =
         0.03191   -0.02021    0.00371    0.00048
P62   1    0.587272    0.986846    0.566873    11.00000    0.04034    0.03307 =
         0.05694   -0.00265    0.01229   -0.01401
P63   1    0.561863    0.898057    0.604135    11.00000    0.09188    0.03978 =
         0.02758    0.00905   -0.00982    0.01754
P64   1    0.475399    0.955849    0.576093    11.00000    0.02515    0.05428 =
         0.04549   -0.00718    0.00151    0.00738
P65   1    0.352033    0.660282    0.452476    11.00000    0.03405    0.04466 =
         0.03082    0.00462   -0.00826    0.00539
P66   1    0.263924    0.616673    0.418535    11.00000    0.04209    0.02437 =
         0.03574   -0.00204   -0.00023   -0.01096
P67   1    0.302059    0.728351    0.410070    11.00000    0.03237    0.02317 =
         0.02278    0.00486    0.00427   -0.00464
P68   1    0.241103    0.701340    0.459328    11.00000    0.04502    0.04285 =
         0.02794    0.00242    0.01841    0.00678
P69   1    0.877262    0.642929    0.509062    11.00000    0.04978    0.02680 =
         0.02847    0.00040    0.00443   -0.01260
P70   1    0.888373    0.527169    0.522268    11.00000    0.05035    0.02844 =
         0.04218    0.00021   -0.01281    0.01402
P71   1    0.789570    0.586466    0.537521    11.00000    0.03931    0.04364 =
         0.02787   -0.00857    0.01225   -0.00822
P72   1    0.811490    0.561439    0.479945    11.00000    0.04017    0.04206 =
         0.02135   -0.00553   -0.00610   -0.00126
P73   1    0.204874    0.555202    0.522292    11.00000    0.03163    0.03957 =
         0.03047   -0.00425    0.00745    0.00387
P74   1    0.101642    0.510030    0.540738    11.00000    0.04057    0.03310 =
         0.04000    0.00378   -0.00201   -0.01395
P75   1    0.123198    0.626251    0.546709    11.00000    0.05013    0.02408 =
         0.03659   -0.00192    0.00587    0.01350
P76   1    0.181449    0.548156    0.581045    11.00000    0.06078    0.03491 =
         0.02193    0.00728   -0.00869   -0.00482
P77   1    0.421218    0.724477    0.567976    11.00000    0.03376    0.05746 =
         0.04912    0.01353    0.01820    0.01278
P78   1    0.307003    0.710521    0.557867    11.00000    0.05541    0.05851 =
         0.04610    0.00409   -0.02677   -0.02140
P79   1    0.344042    0.794908    0.595078    11.00000    0.08105    0.02312 =
         0.03868   -0.00522    0.00530    0.01295
P80   1    0.352887    0.680118    0.610660    11.00000    0.05259    0.02998 =
         0.02466    0.01203    0.00552    0.00175
P81   1    0.715107    0.255205    0.428040    11.00000    0.03854    0.04183 =
         0.03658   -0.00426    0.00312   -0.01684
P82   1    0.604558    0.215805    0.437420    11.00000    0.03018    0.06421 =
         0.03437    0.01263    0.00555   -0.00510
P83   1    0.683554    0.149349    0.407380    11.00000    0.06422    0.02418 =
         0.05093   -0.00177   -0.00202   -0.00553
P84   1    0.638798    0.248065    0.382260    11.00000    0.05077    0.06623 =
         0.02922    0.01877   -0.00047    0.00855
P85   1    0.406940    0.458356    0.708959    11.00000    0.04645    0.02848 =
         0.04246    0.00434   -0.00220    0.01246
P86   1    0.325273    0.502283    0.670919    11.00000    0.03846    0.05025 =
         0.01784   -0.00263   -0.00380   -0.00490
P87   1    0.406354    0.574782    0.695385    11.00000    0.03650    0.02986 =
         0.03459    0.00721    0.00182   -0.01025
P88   1    0.320151    0.528951    0.729311    11.00000    0.02937    0.04328 =
         0.01889   -0.00143    0.00366   -0.00136
P89   1    0.154159    0.414619    0.724453    11.00000    0.03495    0.03625 =
         0.04086    0.01497   -0.00641    0.00580
P90   1    0.135552    0.468592    0.671780    11.00000    0.03328    0.05290 =
         0.02015    0.00328    0.00444    0.00186
P91   1    0.043192    0.440007    0.706569    11.00000    0.02371    0.04184 =
         0.04058    0.01135   -0.00144   -0.00638
P92   1    0.116927    0.527324    0.722965    11.00000    0.03934    0.03144 =
         0.03557   -0.01059    0.00005   -0.00089
P93   1    0.726221    0.815158    0.314424    11.00000    0.04599    0.04917 =
         0.04525    0.01953   -0.00539   -0.02050
P94   1    0.654323    0.784101    0.358849    11.00000    0.05705    0.07240 =
         0.02197   -0.01326    0.00714    0.00948
P95   1    0.708919    0.700585    0.327098    11.00000    0.05602    0.03127 =
         0.03903   -0.00141   -0.00729    0.00817
P96   1    0.621890    0.765083    0.302087    11.00000    0.03550    0.04318 =
         0.02938   -0.00264   -0.00807   -0.00263
P97   1    0.466533    0.795317    0.672943    11.00000    0.04824    0.05097 =
         0.02601   -0.01378    0.00514    0.00416
P98   1    0.397660    0.874546    0.701344    11.00000    0.05861    0.04145 =
         0.04518    0.01275    0.00820    0.02398
P99   1    0.403795    0.764221    0.721446    11.00000    0.08595    0.03525 =
         0.04073    0.00228    0.01493   -0.01199
P100  1    0.496258    0.836419    0.726892    11.00000    0.03047    0.11569 =
         0.04342   -0.03592   -0.00647   -0.00322
P101  1    0.809585    0.520335    0.370731    11.00000    0.02468    0.04294 =
         0.04478   -0.00689    0.00538   -0.00570
P102  1    0.703390    0.550963    0.392460    11.00000    0.03024    0.02298 =
         0.03326   -0.00424   -0.00263    0.00815
P103  1    0.747664    0.443244    0.403844    11.00000    0.04883    0.02890 =
         0.03101    0.00857   -0.00217    0.00802
P104  1    0.710951    0.470194    0.348712    11.00000    0.03663    0.05648 =
         0.02471   -0.01521   -0.00685   -0.00093
P105  1    0.199255    0.361543    0.483183    11.00000    0.03629    0.03329 =
         0.02465   -0.00380    0.00875   -0.00064
P106  1    0.296921    0.313070    0.459160    11.00000    0.02645    0.02979 =
         0.06104    0.01371    0.00591    0.00940
P107  1    0.199254    0.328392    0.426030    11.00000    0.04943    0.04889 =
         0.02235   -0.00453   -0.00344   -0.00065
P108  1    0.263385    0.423409    0.443302    11.00000    0.03704    0.02738 =
         0.05538    0.01633    0.01227    0.00339
P109  1    0.564092    0.363003    0.306280    11.00000    0.05466    0.04202 =
         0.03079   -0.01686    0.00772    0.00410
P110  1    0.539403    0.259426    0.280901    11.00000    0.04809    0.02820 =
         0.08694   -0.00878    0.01059   -0.01237
P111  1    0.647806    0.305468    0.276226    11.00000    0.03010    0.05269 =
         0.05378   -0.00503    0.01006    0.00353
P112  1    0.556921    0.354930    0.247323    11.00000    0.07194    0.08272 =
         0.02762    0.01543   -0.01093    0.00043
P113  1    0.473950    0.078522    0.401671    11.00000    0.04340    0.03497 =
         0.04327   -0.00130   -0.00736    0.00986
P114  1    0.413884    0.168921    0.425756    11.00000    0.05089    0.05277 =
         0.03401   -0.01929    0.01035    0.00128
P115  1    0.443655    0.170714    0.367741    11.00000    0.06224    0.04430 =
         0.02902    0.01147   -0.00089    0.00104
P116  1    0.360468    0.094458    0.387160    11.00000    0.03702    0.06796 =
         0.04311   -0.00876   -0.00636   -0.00887
HKLF 5


REM  twin4_m in P2(1)2(1)2(1)
REM wR2 = 0.0836, GooF = S = 1.009, Restrained GooF = 1.009 for all data
REM R1 = 0.0363 for 11974 Fo > 4sig(Fo) and 0.0393 for all 12639 data
REM 1050 parameters refined using 0 restraints

END

WGHT      0.0394      0.0000

REM Highest difference peak  0.476,  deepest hole -0.435,  1-sigma level  0.086
Q1    1   0.4529  0.7777  0.7259  11.00000  0.05    0.48
Q2    1   0.5370  0.0159  0.6871  11.00000  0.05    0.46
Q3    1   0.0949  0.4423  0.7102  11.00000  0.05    0.41
Q4    1   0.6576  0.5580  0.3941  11.00000  0.05    0.40
Q5    1   0.0935  0.4042  0.7229  11.00000  0.05    0.40
Q6    1   0.6000  0.9208  0.6039  11.00000  0.05    0.39
Q7    1   0.3738  0.7016  0.5570  11.00000  0.05    0.38
Q8    1   0.6826  0.6446  0.2268  11.00000  0.05    0.38
Q9    1   0.7973  0.4491  0.3958  11.00000  0.05    0.37
Q10   1   0.4421  0.8712  0.7023  11.00000  0.05    0.37
Q11   1   0.5216  0.5421  0.3301  11.00000  0.05    0.37
Q12   1   0.4779  0.8639  0.7106  11.00000  0.05    0.36
Q13   1   0.6874  0.5556  0.2670  11.00000  0.05    0.36
Q14   1   0.2994  0.3458  0.2876  11.00000  0.05    0.36
Q15   1   0.3967  0.7805  0.5955  11.00000  0.05    0.36
Q16   1   0.4528  0.1397  0.5585  11.00000  0.05    0.36
Q17   1   0.3826  0.2397  0.6404  11.00000  0.05    0.36
Q18   1   0.3031  0.6659  0.4529  11.00000  0.05    0.35
Q19   1   0.1394  0.5460  0.5792  11.00000  0.05    0.35
Q20   1   0.5789  0.3002  0.2693  11.00000  0.05    0.35
;
_shelx_res_checksum   74980

_shelx_hkl_file
;
   0   0  12 448.483 40.7129  -6
   0   6   0 448.483 40.7129  -5
   0   6   0 448.483 40.7129  -4
   0   0  12 448.483 40.7129  -3
   6   0   0 448.483 40.7129  -2
   6   0   0 448.483 40.7129   1
   0   0  14 46.6796 6.32670  -6
   0   7   0 46.6796 6.32670  -5
   0   7   0 46.6796 6.32670  -4
   0   0  14 46.6796 6.32670  -3
   7   0   0 46.6796 6.32670  -2
   7   0   0 46.6796 6.32670   1
   0   0  16 1545.19 71.0359  -6
   0   8   0 1545.19 71.0359  -5
   0   8   0 1545.19 71.0359  -4
   0   0  16 1545.19 71.0359  -3
   8   0   0 1545.19 71.0359  -2
   8   0   0 1545.19 71.0359   1
   0   0  18 8.52368 1.38272  -6
   0   9   0 8.52368 1.38272  -5
   0   9   0 8.52368 1.38272  -4
   0   0  18 8.52368 1.38272  -3
   9   0   0 8.52368 1.38272  -2
   9   0   0 8.52368 1.38272   1
   0   0  20 443.220 18.9689  -6
   0  10   0 443.220 18.9689  -5
   0  10   0 443.220 18.9689  -4
   0   0  20 443.220 18.9689  -3
  10   0   0 443.220 18.9689  -2
  10   0   0 443.220 18.9689   1
   0   0  22 17.7173 3.33656  -6
   0  11   0 17.7173 3.33656  -5
   0  11   0 17.7173 3.33656  -4
   0   0  22 17.7173 3.33656  -3
  11   0   0 17.7173 3.33656  -2
  11   0   0 17.7173 3.33656   1
   0   0  24 931.952 60.0005  -6
   0  12   0 931.952 60.0005  -5
   0  12   0 931.952 60.0005  -4
   0   0  24 931.952 60.0005  -3
  12   0   0 931.952 60.0005  -2
  12   0   0 931.952 60.0005   1
   0   0  26 -0.5807 2.68735  -6
   0  13   0 -0.5807 2.68735  -5
   0  13   0 -0.5807 2.68735  -4
   0   0  26 -0.5807 2.68735  -3
  13   0   0 -0.5807 2.68735  -2
  13   0   0 -0.5807 2.68735   1
   0   0  28 158.874 19.5654  -6
   0  14   0 158.874 19.5654  -5
   0  14   0 158.874 19.5654  -4
   0   0  28 158.874 19.5654  -3
  14   0   0 158.874 19.5654  -2
  14   0   0 158.874 19.5654   1
   0   0  30 -3.9272 4.76160  -6
   0  15   0 -3.9272 4.76160  -5
   0  15   0 -3.9272 4.76160  -4
   0   0  30 -3.9272 4.76160  -3
  15   0   0 -3.9272 4.76160  -2
  15   0   0 -3.9272 4.76160   1
   0   0  32 477.127 48.0396  -6
   0  16   0 477.127 48.0396  -5
   0  16   0 477.127 48.0396  -4
   0   0  32 477.127 48.0396  -3
  16   0   0 477.127 48.0396  -2
  16   0   0 477.127 48.0396   1
   0   0  34 33.0477 9.90130  -6
   0  17   0 33.0477 9.90130  -5
   0  17   0 33.0477 9.90130  -4
   0   0  34 33.0477 9.90130  -3
  17   0   0 33.0477 9.90130  -2
  17   0   0 33.0477 9.90130   1
   0   0  36 287.924 32.6698  -6
   0  18   0 287.924 32.6698  -5
   0  18   0 287.924 32.6698  -4
   0   0  36 287.924 32.6698  -3
  18   0   0 287.924 32.6698  -2
  18   0   0 287.924 32.6698   1
   0   0  38 49.9508 12.9558  -6
   0  19   0 49.9508 12.9558  -5
   0  19   0 49.9508 12.9558  -4
   0   0  38 49.9508 12.9558  -3
  19   0   0 49.9508 12.9558  -2
  19   0   0 49.9508 12.9558   1
   0   0  40 759.406 74.4715  -6
   0  20   0 759.406 74.4715  -5
   0  20   0 759.406 74.4715  -4
   0   0  40 759.406 74.4715  -3
  20   0   0 759.406 74.4715  -2
  20   0   0 759.406 74.4715   1
   1   0  12 23.7515 3.93277  -6
   0   6   2 23.7515 3.93277  -5
   1   6   0 23.7515 3.93277  -4
   0   1  12 23.7515 3.93277  -3
   6   0   2 23.7515 3.93277  -2
   6   1   0 23.7515 3.93277   1
   1   0  14 375.509 24.6135  -6
   0   7   2 375.509 24.6135  -5
   1   7   0 375.509 24.6135  -4
   0   1  14 375.509 24.6135  -3
   7   0   2 375.509 24.6135  -2
   7   1   0 375.509 24.6135   1
   1   0  16 58.1455 3.40086  -6
   0   8   2 58.1455 3.40086  -5
   1   8   0 58.1455 3.40086  -4
   0   1  16 58.1455 3.40086  -3
   8   0   2 58.1455 3.40086  -2
   8   1   0 58.1455 3.40086   1
   1   0  18 453.673 17.7128  -6
   0   9   2 453.673 17.7128  -5
   1   9   0 453.673 17.7128  -4
   0   1  18 453.673 17.7128  -3
   9   0   2 453.673 17.7128  -2
   9   1   0 453.673 17.7128   1
   1   0  20 115.246 5.15550  -6
   0  10   2 115.246 5.15550  -5
   1  10   0 115.246 5.15550  -4
   0   1  20 115.246 5.15550  -3
  10   0   2 115.246 5.15550  -2
  10   1   0 115.246 5.15550   1
   1   0  22 589.120 21.1992  -6
   0  11   2 589.120 21.1992  -5
   1  11   0 589.120 21.1992  -4
   0   1  22 589.120 21.1992  -3
  11   0   2 589.120 21.1992  -2
  11   1   0 589.120 21.1992   1
   1   0  24 62.6879 4.85369  -6
   0  12   2 62.6879 4.85369  -5
   1  12   0 62.6879 4.85369  -4
   0   1  24 62.6879 4.85369  -3
  12   0   2 62.6879 4.85369  -2
  12   1   0 62.6879 4.85369   1
   1   0  26 175.274 11.5461  -6
   0  13   2 175.274 11.5461  -5
   1  13   0 175.274 11.5461  -4
   0   1  26 175.274 11.5461  -3
  13   0   2 175.274 11.5461  -2
  13   1   0 175.274 11.5461   1
   1   0  28 166.427 14.1126  -6
   0  14   2 166.427 14.1126  -5
   1  14   0 166.427 14.1126  -4
   0   1  28 166.427 14.1126  -3
  14   0   2 166.427 14.1126  -2
  14   1   0 166.427 14.1126   1
   1   0  30 138.886 12.6777  -6
   0  15   2 138.886 12.6777  -5
   1  15   0 138.886 12.6777  -4
   0   1  30 138.886 12.6777  -3
  15   0   2 138.886 12.6777  -2
  15   1   0 138.886 12.6777   1
   1   0  32 75.8529 9.08887  -6
   0  16   2 75.8529 9.08887  -5
   1  16   0 75.8529 9.08887  -4
   0   1  32 75.8529 9.08887  -3
  16   0   2 75.8529 9.08887  -2
  16   1   0 75.8529 9.08887   1
   1   0  34 107.281 11.6751  -6
   0  17   2 107.281 11.6751  -5
   1  17   0 107.281 11.6751  -4
   0   1  34 107.281 11.6751  -3
  17   0   2 107.281 11.6751  -2
  17   1   0 107.281 11.6751   1
   1   0  36 166.492 15.9267  -6
   0  18   2 166.492 15.9267  -5
   1  18   0 166.492 15.9267  -4
   0   1  36 166.492 15.9267  -3
  18   0   2 166.492 15.9267  -2
  18   1   0 166.492 15.9267   1
   1   0  38 135.541 20.7296  -6
   0  19   2 135.541 20.7296  -5
   1  19   0 135.541 20.7296  -4
   0   1  38 135.541 20.7296  -3
  19   0   2 135.541 20.7296  -2
  19   1   0 135.541 20.7296   1
   1   0  40 114.896 18.6897  -6
   0  20   2 114.896 18.6897  -5
   1  20   0 114.896 18.6897  -4
   0   1  40 114.896 18.6897  -3
  20   0   2 114.896 18.6897  -2
  20   1   0 114.896 18.6897   1
   1   0  42 68.4170 15.8406  -6
   0  21   2 68.4170 15.8406  -5
   1  21   0 68.4170 15.8406  -4
   0   1  42 68.4170 15.8406  -3
  21   0   2 68.4170 15.8406  -2
  21   1   0 68.4170 15.8406   1
   2   0  10 69.4879 5.63612  -6
   0   5   4 69.4879 5.63612  -5
   2   5   0 69.4879 5.63612  -4
   0   2  10 69.4879 5.63612  -3
   5   0   4 69.4879 5.63612  -2
   5   2   0 69.4879 5.63612   1
   2   0  12 125.602 9.38507  -6
   0   6   4 125.602 9.38507  -5
   2   6   0 125.602 9.38507  -4
   0   2  12 125.602 9.38507  -3
   6   0   4 125.602 9.38507  -2
   6   2   0 125.602 9.38507   1
   2   0  14 139.170 7.82987  -6
   0   7   4 139.170 7.82987  -5
   2   7   0 139.170 7.82987  -4
   0   2  14 139.170 7.82987  -3
   7   0   4 139.170 7.82987  -2
   7   2   0 139.170 7.82987   1
   2   0  16 1249.88 46.4210  -6
   0   8   4 1249.88 46.4210  -5
   2   8   0 1249.88 46.4210  -4
   0   2  16 1249.88 46.4210  -3
   8   0   4 1249.88 46.4210  -2
   8   2   0 1249.88 46.4210   1
   2   0  18 210.733 8.86221  -6
   0   9   4 210.733 8.86221  -5
   2   9   0 210.733 8.86221  -4
   0   2  18 210.733 8.86221  -3
   9   0   4 210.733 8.86221  -2
   9   2   0 210.733 8.86221   1
   2   0  20 561.599 24.7690  -6
   0  10   4 561.599 24.7690  -5
   2  10   0 561.599 24.7690  -4
   0   2  20 561.599 24.7690  -3
  10   0   4 561.599 24.7690  -2
  10   2   0 561.599 24.7690   1
   2   0  22 259.973 10.1545  -6
   0  11   4 259.973 10.1545  -5
   2  11   0 259.973 10.1545  -4
   0   2  22 259.973 10.1545  -3
  11   0   4 259.973 10.1545  -2
  11   2   0 259.973 10.1545   1
   2   0  24 153.029 10.1391  -6
   0  12   4 153.029 10.1391  -5
   2  12   0 153.029 10.1391  -4
   0   2  24 153.029 10.1391  -3
  12   0   4 153.029 10.1391  -2
  12   2   0 153.029 10.1391   1
   2   0  26 132.682 9.40090  -6
   0  13   4 132.682 9.40090  -5
   2  13   0 132.682 9.40090  -4
   0   2  26 132.682 9.40090  -3
  13   0   4 132.682 9.40090  -2
  13   2   0 132.682 9.40090   1
   2   0  28 613.915 41.4592  -6
   0  14   4 613.915 41.4592  -5
   2  14   0 613.915 41.4592  -4
   0   2  28 613.915 41.4592  -3
  14   0   4 613.915 41.4592  -2
  14   2   0 613.915 41.4592   1
   2   0  30 180.640 15.3831  -6
   0  15   4 180.640 15.3831  -5
   2  15   0 180.640 15.3831  -4
   0   2  30 180.640 15.3831  -3
  15   0   4 180.640 15.3831  -2
  15   2   0 180.640 15.3831   1
   2   0  32 34.8558 6.52032  -6
   0  16   4 34.8558 6.52032  -5
   2  16   0 34.8558 6.52032  -4
   0   2  32 34.8558 6.52032  -3
  16   0   4 34.8558 6.52032  -2
  16   2   0 34.8558 6.52032   1
   2   0  34 281.196 32.6380  -6
   0  17   4 281.196 32.6380  -5
   2  17   0 281.196 32.6380  -4
   0   2  34 281.196 32.6380  -3
  17   0   4 281.196 32.6380  -2
  17   2   0 281.196 32.6380   1
   2   0  36 30.8518 10.4933  -6
   0  18   4 30.8518 10.4933  -5
   2  18   0 30.8518 10.4933  -4
   0   2  36 30.8518 10.4933  -3
  18   0   4 30.8518 10.4933  -2
  18   2   0 30.8518 10.4933   1
   2   0  38 78.4953 15.2080  -6
   0  19   4 78.4953 15.2080  -5
   2  19   0 78.4953 15.2080  -4
   0   2  38 78.4953 15.2080  -3
  19   0   4 78.4953 15.2080  -2
  19   2   0 78.4953 15.2080   1
   2   0  40 128.594 20.4003  -6
   0  20   4 128.594 20.4003  -5
   2  20   0 128.594 20.4003  -4
   0   2  40 128.594 20.4003  -3
  20   0   4 128.594 20.4003  -2
  20   2   0 128.594 20.4003   1
   2   0  42 22.6829 12.7064  -6
   0  21   4 22.6829 12.7064  -5
   2  21   0 22.6829 12.7064  -4
   0   2  42 22.6829 12.7064  -3
  21   0   4 22.6829 12.7064  -2
  21   2   0 22.6829 12.7064   1
   2   0  44 7.73370 9.03032  -6
   0  22   4 7.73370 9.03032  -5
   2  22   0 7.73370 9.03032  -4
   0   2  44 7.73370 9.03032  -3
  22   0   4 7.73370 9.03032  -2
  22   2   0 7.73370 9.03032   1
   3   0  10 306.596 20.2986  -6
   0   5   6 306.596 20.2986  -5
   3   5   0 306.596 20.2986  -4
   0   3  10 306.596 20.2986  -3
   5   0   6 306.596 20.2986  -2
   5   3   0 306.596 20.2986   1
   3   0  12 176.586 9.55829  -6
   0   6   6 176.586 9.55829  -5
   3   6   0 176.586 9.55829  -4
   0   3  12 176.586 9.55829  -3
   6   0   6 176.586 9.55829  -2
   6   3   0 176.586 9.55829   1
   3   0  14 663.616 27.7476  -6
   0   7   6 663.616 27.7476  -5
   3   7   0 663.616 27.7476  -4
   0   3  14 663.616 27.7476  -3
   7   0   6 663.616 27.7476  -2
   7   3   0 663.616 27.7476   1
   3   0  16 47.4339 2.75177  -6
   0   8   6 47.4339 2.75177  -5
   3   8   0 47.4339 2.75177  -4
   0   3  16 47.4339 2.75177  -3
   8   0   6 47.4339 2.75177  -2
   8   3   0 47.4339 2.75177   1
   3   0  18 519.458 19.9415  -6
   0   9   6 519.458 19.9415  -5
   3   9   0 519.458 19.9415  -4
   0   3  18 519.458 19.9415  -3
   9   0   6 519.458 19.9415  -2
   9   3   0 519.458 19.9415   1
   3   0  20 465.029 20.1515  -6
   0  10   6 465.029 20.1515  -5
   3  10   0 465.029 20.1515  -4
   0   3  20 465.029 20.1515  -3
  10   0   6 465.029 20.1515  -2
  10   3   0 465.029 20.1515   1
   3   0  22 433.952 17.1056  -6
   0  11   6 433.952 17.1056  -5
   3  11   0 433.952 17.1056  -4
   0   3  22 433.952 17.1056  -3
  11   0   6 433.952 17.1056  -2
  11   3   0 433.952 17.1056   1
   3   0  24 108.820 7.92196  -6
   0  12   6 108.820 7.92196  -5
   3  12   0 108.820 7.92196  -4
   0   3  24 108.820 7.92196  -3
  12   0   6 108.820 7.92196  -2
  12   3   0 108.820 7.92196   1
   3   0  26 240.667 18.3577  -6
   0  13   6 240.667 18.3577  -5
   3  13   0 240.667 18.3577  -4
   0   3  26 240.667 18.3577  -3
  13   0   6 240.667 18.3577  -2
  13   3   0 240.667 18.3577   1
   3   0  28 154.889 10.7254  -6
   0  14   6 154.889 10.7254  -5
   3  14   0 154.889 10.7254  -4
   0   3  28 154.889 10.7254  -3
  14   0   6 154.889 10.7254  -2
  14   3   0 154.889 10.7254   1
   3   0  30 46.4239 10.9778  -6
   0  15   6 46.4239 10.9778  -5
   3  15   0 46.4239 10.9778  -4
   0   3  30 46.4239 10.9778  -3
  15   0   6 46.4239 10.9778  -2
  15   3   0 46.4239 10.9778   1
   3   0  32 34.3304 9.73599  -6
   0  16   6 34.3304 9.73599  -5
   3  16   0 34.3304 9.73599  -4
   0   3  32 34.3304 9.73599  -3
  16   0   6 34.3304 9.73599  -2
  16   3   0 34.3304 9.73599   1
   3   0  34 476.819 49.3678  -6
   0  17   6 476.819 49.3678  -5
   3  17   0 476.819 49.3678  -4
   0   3  34 476.819 49.3678  -3
  17   0   6 476.819 49.3678  -2
  17   3   0 476.819 49.3678   1
   3   0  36 110.980 17.9551  -6
   0  18   6 110.980 17.9551  -5
   3  18   0 110.980 17.9551  -4
   0   3  36 110.980 17.9551  -3
  18   0   6 110.980 17.9551  -2
  18   3   0 110.980 17.9551   1
   3   0  38 120.051 19.8195  -6
   0  19   6 120.051 19.8195  -5
   3  19   0 120.051 19.8195  -4
   0   3  38 120.051 19.8195  -3
  19   0   6 120.051 19.8195  -2
  19   3   0 120.051 19.8195   1
   3   0  40 65.0185 14.7709  -6
   0  20   6 65.0185 14.7709  -5
   3  20   0 65.0185 14.7709  -4
   0   3  40 65.0185 14.7709  -3
  20   0   6 65.0185 14.7709  -2
  20   3   0 65.0185 14.7709   1
   3   0  42 37.6867 14.0878  -6
   0  21   6 37.6867 14.0878  -5
   3  21   0 37.6867 14.0878  -4
   0   3  42 37.6867 14.0878  -3
  21   0   6 37.6867 14.0878  -2
  21   3   0 37.6867 14.0878   1
   3   0  44 11.9736 10.6944  -6
   0  22   6 11.9736 10.6944  -5
   3  22   0 11.9736 10.6944  -4
   0   3  44 11.9736 10.6944  -3
  22   0   6 11.9736 10.6944  -2
  22   3   0 11.9736 10.6944   1
   4   0   8 2538.90 155.756  -6
   0   4   8 2538.90 155.756  -5
   4   4   0 2538.90 155.756  -4
   0   4   8 2538.90 155.756  -3
   4   0   8 2538.90 155.756  -2
   4   4   0 2538.90 155.756   1
   4   0  10 234.234 12.3563  -6
   0   5   8 234.234 12.3563  -5
   4   5   0 234.234 12.3563  -4
   0   4  10 234.234 12.3563  -3
   5   0   8 234.234 12.3563  -2
   5   4   0 234.234 12.3563   1
   4   0  12 2273.91 103.853  -6
   0   6   8 2273.91 103.853  -5
   4   6   0 2273.91 103.853  -4
   0   4  12 2273.91 103.853  -3
   6   0   8 2273.91 103.853  -2
   6   4   0 2273.91 103.853   1
   4   0  14 290.212 14.5645  -6
   0   7   8 290.212 14.5645  -5
   4   7   0 290.212 14.5645  -4
   0   4  14 290.212 14.5645  -3
   7   0   8 290.212 14.5645  -2
   7   4   0 290.212 14.5645   1
   4   0  16 198.221 9.18575  -6
   0   8   8 198.221 9.18575  -5
   4   8   0 198.221 9.18575  -4
   0   4  16 198.221 9.18575  -3
   8   0   8 198.221 9.18575  -2
   8   4   0 198.221 9.18575   1
   4   0  18 114.744 5.92140  -6
   0   9   8 114.744 5.92140  -5
   4   9   0 114.744 5.92140  -4
   0   4  18 114.744 5.92140  -3
   9   0   8 114.744 5.92140  -2
   9   4   0 114.744 5.92140   1
   4   0  20 1797.88 73.4733  -6
   0  10   8 1797.88 73.4733  -5
   4  10   0 1797.88 73.4733  -4
   0   4  20 1797.88 73.4733  -3
  10   0   8 1797.88 73.4733  -2
  10   4   0 1797.88 73.4733   1
   4   0  22 202.580 9.81369  -6
   0  11   8 202.580 9.81369  -5
   4  11   0 202.580 9.81369  -4
   0   4  22 202.580 9.81369  -3
  11   0   8 202.580 9.81369  -2
  11   4   0 202.580 9.81369   1
   4   0  24 127.276 7.07251  -6
   0  12   8 127.276 7.07251  -5
   4  12   0 127.276 7.07251  -4
   0   4  24 127.276 7.07251  -3
  12   0   8 127.276 7.07251  -2
  12   4   0 127.276 7.07251   1
   4   0  26 103.834 14.8878  -6
   0  13   8 103.834 14.8878  -5
   4  13   0 103.834 14.8878  -4
   0   4  26 103.834 14.8878  -3
  13   0   8 103.834 14.8878  -2
  13   4   0 103.834 14.8878   1
   4   0  28 119.366 16.9464  -6
   0  14   8 119.366 16.9464  -5
   4  14   0 119.366 16.9464  -4
   0   4  28 119.366 16.9464  -3
  14   0   8 119.366 16.9464  -2
  14   4   0 119.366 16.9464   1
   4   0  30 117.623 17.0413  -6
   0  15   8 117.623 17.0413  -5
   4  15   0 117.623 17.0413  -4
   0   4  30 117.623 17.0413  -3
  15   0   8 117.623 17.0413  -2
  15   4   0 117.623 17.0413   1
   4   0  32 589.572 58.8044  -6
   0  16   8 589.572 58.8044  -5
   4  16   0 589.572 58.8044  -4
   0   4  32 589.572 58.8044  -3
  16   0   8 589.572 58.8044  -2
  16   4   0 589.572 58.8044   1
   4   0  34 151.822 21.8890  -6
   0  17   8 151.822 21.8890  -5
   4  17   0 151.822 21.8890  -4
   0   4  34 151.822 21.8890  -3
  17   0   8 151.822 21.8890  -2
  17   4   0 151.822 21.8890   1
   4   0  36 103.826 17.4866  -6
   0  18   8 103.826 17.4866  -5
   4  18   0 103.826 17.4866  -4
   0   4  36 103.826 17.4866  -3
  18   0   8 103.826 17.4866  -2
  18   4   0 103.826 17.4866   1
   4   0  38 97.3695 17.5356  -6
   0  19   8 97.3695 17.5356  -5
   4  19   0 97.3695 17.5356  -4
   0   4  38 97.3695 17.5356  -3
  19   0   8 97.3695 17.5356  -2
  19   4   0 97.3695 17.5356   1
   4   0  40 49.6792 13.8762  -6
   0  20   8 49.6792 13.8762  -5
   4  20   0 49.6792 13.8762  -4
   0   4  40 49.6792 13.8762  -3
  20   0   8 49.6792 13.8762  -2
  20   4   0 49.6792 13.8762   1
   4   0  42 31.8681 14.0649  -6
   0  21   8 31.8681 14.0649  -5
   4  21   0 31.8681 14.0649  -4
   0   4  42 31.8681 14.0649  -3
  21   0   8 31.8681 14.0649  -2
  21   4   0 31.8681 14.0649   1
   4   0  44 11.6596 10.8903  -6
   0  22   8 11.6596 10.8903  -5
   4  22   0 11.6596 10.8903  -4
   0   4  44 11.6596 10.8903  -3
  22   0   8 11.6596 10.8903  -2
  22   4   0 11.6596 10.8903   1
   5   0   4 33.2767 4.01735  -6
   0   2  10 33.2767 4.01735  -5
   5   2   0 33.2767 4.01735  -4
   0   5   4 33.2767 4.01735  -3
   2   0  10 33.2767 4.01735  -2
   2   5   0 33.2767 4.01735   1
   5   0   6 300.741 24.4688  -6
   0   3  10 300.741 24.4688  -5
   5   3   0 300.741 24.4688  -4
   0   5   6 300.741 24.4688  -3
   3   0  10 300.741 24.4688  -2
   3   5   0 300.741 24.4688   1
   5   0   8 98.8085 5.55465  -6
   0   4  10 98.8085 5.55465  -5
   5   4   0 98.8085 5.55465  -4
   0   5   8 98.8085 5.55465  -3
   4   0  10 98.8085 5.55465  -2
   4   5   0 98.8085 5.55465   1
   5   0  10 452.794 19.2707  -6
   0   5  10 452.794 19.2707  -5
   5   5   0 452.794 19.2707  -4
   0   5  10 452.794 19.2707  -3
   5   0  10 452.794 19.2707  -2
   5   5   0 452.794 19.2707   1
   5   0  12 320.741 15.8265  -6
   0   6  10 320.741 15.8265  -5
   5   6   0 320.741 15.8265  -4
   0   5  12 320.741 15.8265  -3
   6   0  10 320.741 15.8265  -2
   6   5   0 320.741 15.8265   1
   5   0  14 48.7193 3.63868  -6
   0   7  10 48.7193 3.63868  -5
   5   7   0 48.7193 3.63868  -4
   0   5  14 48.7193 3.63868  -3
   7   0  10 48.7193 3.63868  -2
   7   5   0 48.7193 3.63868   1
   5   0  16 80.4803 4.43535  -6
   0   8  10 80.4803 4.43535  -5
   5   8   0 80.4803 4.43535  -4
   0   5  16 80.4803 4.43535  -3
   8   0  10 80.4803 4.43535  -2
   8   5   0 80.4803 4.43535   1
   5   0  18 829.445 34.6878  -6
   0   9  10 829.445 34.6878  -5
   5   9   0 829.445 34.6878  -4
   0   5  18 829.445 34.6878  -3
   9   0  10 829.445 34.6878  -2
   9   5   0 829.445 34.6878   1
   5   0  20 750.572 35.7673  -6
   0  10  10 750.572 35.7673  -5
   5  10   0 750.572 35.7673  -4
   0   5  20 750.572 35.7673  -3
  10   0  10 750.572 35.7673  -2
  10   5   0 750.572 35.7673   1
   5   0  22 297.151 15.5494  -6
   0  11  10 297.151 15.5494  -5
   5  11   0 297.151 15.5494  -4
   0   5  22 297.151 15.5494  -3
  11   0  10 297.151 15.5494  -2
  11   5   0 297.151 15.5494   1
   5   0  24 56.9631 5.93551  -6
   0  12  10 56.9631 5.93551  -5
   5  12   0 56.9631 5.93551  -4
   0   5  24 56.9631 5.93551  -3
  12   0  10 56.9631 5.93551  -2
  12   5   0 56.9631 5.93551   1
   5   0  26 391.703 40.3406  -6
   0  13  10 391.703 40.3406  -5
   5  13   0 391.703 40.3406  -4
   0   5  26 391.703 40.3406  -3
  13   0  10 391.703 40.3406  -2
  13   5   0 391.703 40.3406   1
   5   0  28 150.642 19.8311  -6
   0  14  10 150.642 19.8311  -5
   5  14   0 150.642 19.8311  -4
   0   5  28 150.642 19.8311  -3
  14   0  10 150.642 19.8311  -2
  14   5   0 150.642 19.8311   1
   5   0  30 186.218 23.6082  -6
   0  15  10 186.218 23.6082  -5
   5  15   0 186.218 23.6082  -4
   0   5  30 186.218 23.6082  -3
  15   0  10 186.218 23.6082  -2
  15   5   0 186.218 23.6082   1
   5   0  32 39.7585 11.1442  -6
   0  16  10 39.7585 11.1442  -5
   5  16   0 39.7585 11.1442  -4
   0   5  32 39.7585 11.1442  -3
  16   0  10 39.7585 11.1442  -2
  16   5   0 39.7585 11.1442   1
   5   0  34 119.876 18.8575  -6
   0  17  10 119.876 18.8575  -5
   5  17   0 119.876 18.8575  -4
   0   5  34 119.876 18.8575  -3
  17   0  10 119.876 18.8575  -2
  17   5   0 119.876 18.8575   1
   5   0  36 28.9771 11.1616  -6
   0  18  10 28.9771 11.1616  -5
   5  18   0 28.9771 11.1616  -4
   0   5  36 28.9771 11.1616  -3
  18   0  10 28.9771 11.1616  -2
  18   5   0 28.9771 11.1616   1
   5   0  38 107.029 18.4933  -6
   0  19  10 107.029 18.4933  -5
   5  19   0 107.029 18.4933  -4
   0   5  38 107.029 18.4933  -3
  19   0  10 107.029 18.4933  -2
  19   5   0 107.029 18.4933   1
   5   0  40 87.0094 18.7073  -6
   0  20  10 87.0094 18.7073  -5
   5  20   0 87.0094 18.7073  -4
   0   5  40 87.0094 18.7073  -3
  20   0  10 87.0094 18.7073  -2
  20   5   0 87.0094 18.7073   1
   5   0  42 41.3153 13.2488  -6
   0  21  10 41.3153 13.2488  -5
   5  21   0 41.3153 13.2488  -4
   0   5  42 41.3153 13.2488  -3
  21   0  10 41.3153 13.2488  -2
  21   5   0 41.3153 13.2488   1
   6   0   0 377.154 30.3097  -6
   0   0  12 377.154 30.3097  -5
   6   0   0 377.154 30.3097  -4
   0   6   0 377.154 30.3097  -3
   0   0  12 377.154 30.3097  -2
   0   6   0 377.154 30.3097   1
   6   0   2 64.3130 4.73382  -6
   0   1  12 64.3130 4.73382  -5
   6   1   0 64.3130 4.73382  -4
   0   6   2 64.3130 4.73382  -3
   1   0  12 64.3130 4.73382  -2
   1   6   0 64.3130 4.73382   1
   6   0   4 162.853 10.0647  -6
   0   2  12 162.853 10.0647  -5
   6   2   0 162.853 10.0647  -4
   0   6   4 162.853 10.0647  -3
   2   0  12 162.853 10.0647  -2
   2   6   0 162.853 10.0647   1
   6   0   6 402.218 19.2917  -6
   0   3  12 402.218 19.2917  -5
   6   3   0 402.218 19.2917  -4
   0   6   6 402.218 19.2917  -3
   3   0  12 402.218 19.2917  -2
   3   6   0 402.218 19.2917   1
   6   0   8 3079.29 140.310  -6
   0   4  12 3079.29 140.310  -5
   6   4   0 3079.29 140.310  -4
   0   6   8 3079.29 140.310  -3
   4   0  12 3079.29 140.310  -2
   4   6   0 3079.29 140.310   1
   6   0  10 597.595 28.4478  -6
   0   5  12 597.595 28.4478  -5
   6   5   0 597.595 28.4478  -4
   0   6  10 597.595 28.4478  -3
   5   0  12 597.595 28.4478  -2
   5   6   0 597.595 28.4478   1
   6   0  12 76.6869 4.98038  -6
   0   6  12 76.6869 4.98038  -5
   6   6   0 76.6869 4.98038  -4
   0   6  12 76.6869 4.98038  -3
   6   0  12 76.6869 4.98038  -2
   6   6   0 76.6869 4.98038   1
   6   0  14 110.323 6.68599  -6
   0   7  12 110.323 6.68599  -5
   6   7   0 110.323 6.68599  -4
   0   6  14 110.323 6.68599  -3
   7   0  12 110.323 6.68599  -2
   7   6   0 110.323 6.68599   1
   6   0  16 1108.95 51.7340  -6
   0   8  12 1108.95 51.7340  -5
   6   8   0 1108.95 51.7340  -4
   0   6  16 1108.95 51.7340  -3
   8   0  12 1108.95 51.7340  -2
   8   6   0 1108.95 51.7340   1
   6   0  18 1125.57 52.5786  -6
   0   9  12 1125.57 52.5786  -5
   6   9   0 1125.57 52.5786  -4
   0   6  18 1125.57 52.5786  -3
   9   0  12 1125.57 52.5786  -2
   9   6   0 1125.57 52.5786   1
   6   0  20 639.794 30.9553  -6
   0  10  12 639.794 30.9553  -5
   6  10   0 639.794 30.9553  -4
   0   6  20 639.794 30.9553  -3
  10   0  12 639.794 30.9553  -2
  10   6   0 639.794 30.9553   1
   6   0  22 137.713 10.5953  -6
   0  11  12 137.713 10.5953  -5
   6  11   0 137.713 10.5953  -4
   0   6  22 137.713 10.5953  -3
  11   0  12 137.713 10.5953  -2
  11   6   0 137.713 10.5953   1
   6   0  24 104.064 9.10717  -6
   0  12  12 104.064 9.10717  -5
   6  12   0 104.064 9.10717  -4
   0   6  24 104.064 9.10717  -3
  12   0  12 104.064 9.10717  -2
  12   6   0 104.064 9.10717   1
   6   0  26 28.4203 8.53139  -6
   0  13  12 28.4203 8.53139  -5
   6  13   0 28.4203 8.53139  -4
   0   6  26 28.4203 8.53139  -3
  13   0  12 28.4203 8.53139  -2
  13   6   0 28.4203 8.53139   1
   6   0  28 147.934 19.9222  -6
   0  14  12 147.934 19.9222  -5
   6  14   0 147.934 19.9222  -4
   0   6  28 147.934 19.9222  -3
  14   0  12 147.934 19.9222  -2
  14   6   0 147.934 19.9222   1
   6   0  30 91.7264 15.4853  -6
   0  15  12 91.7264 15.4853  -5
   6  15   0 91.7264 15.4853  -4
   0   6  30 91.7264 15.4853  -3
  15   0  12 91.7264 15.4853  -2
  15   6   0 91.7264 15.4853   1
   6   0  32 255.176 30.8949  -6
   0  16  12 255.176 30.8949  -5
   6  16   0 255.176 30.8949  -4
   0   6  32 255.176 30.8949  -3
  16   0  12 255.176 30.8949  -2
  16   6   0 255.176 30.8949   1
   6   0  34 223.574 28.3245  -6
   0  17  12 223.574 28.3245  -5
   6  17   0 223.574 28.3245  -4
   0   6  34 223.574 28.3245  -3
  17   0  12 223.574 28.3245  -2
  17   6   0 223.574 28.3245   1
   6   0  36 39.7886 12.4260  -6
   0  18  12 39.7886 12.4260  -5
   6  18   0 39.7886 12.4260  -4
   0   6  36 39.7886 12.4260  -3
  18   0  12 39.7886 12.4260  -2
  18   6   0 39.7886 12.4260   1
   6   0  38 26.3355 11.8355  -6
   0  19  12 26.3355 11.8355  -5
   6  19   0 26.3355 11.8355  -4
   0   6  38 26.3355 11.8355  -3
  19   0  12 26.3355 11.8355  -2
  19   6   0 26.3355 11.8355   1
   6   0  40 234.308 30.8835  -6
   0  20  12 234.308 30.8835  -5
   6  20   0 234.308 30.8835  -4
   0   6  40 234.308 30.8835  -3
  20   0  12 234.308 30.8835  -2
  20   6   0 234.308 30.8835   1
   6   0  42 8.99456 10.0606  -6
   0  21  12 8.99456 10.0606  -5
   6  21   0 8.99456 10.0606  -4
   0   6  42 8.99456 10.0606  -3
  21   0  12 8.99456 10.0606  -2
  21   6   0 8.99456 10.0606   1
   7   0   0 177.517 15.6346  -6
   0   0  14 177.517 15.6346  -5
   7   0   0 177.517 15.6346  -4
   0   7   0 177.517 15.6346  -3
   0   0  14 177.517 15.6346  -2
   0   7   0 177.517 15.6346   1
   7   0   2 319.583 18.6244  -6
   0   1  14 319.583 18.6244  -5
   7   1   0 319.583 18.6244  -4
   0   7   2 319.583 18.6244  -3
   1   0  14 319.583 18.6244  -2
   1   7   0 319.583 18.6244   1
   7   0   4 527.297 29.7017  -6
   0   2  14 527.297 29.7017  -5
   7   2   0 527.297 29.7017  -4
   0   7   4 527.297 29.7017  -3
   2   0  14 527.297 29.7017  -2
   2   7   0 527.297 29.7017   1
   7   0   6 587.954 27.8740  -6
   0   3  14 587.954 27.8740  -5
   7   3   0 587.954 27.8740  -4
   0   7   6 587.954 27.8740  -3
   3   0  14 587.954 27.8740  -2
   3   7   0 587.954 27.8740   1
   7   0   8 170.775 9.18344  -6
   0   4  14 170.775 9.18344  -5
   7   4   0 170.775 9.18344  -4
   0   7   8 170.775 9.18344  -3
   4   0  14 170.775 9.18344  -2
   4   7   0 170.775 9.18344   1
   7   0  10 56.7056 4.05364  -6
   0   5  14 56.7056 4.05364  -5
   7   5   0 56.7056 4.05364  -4
   0   7  10 56.7056 4.05364  -3
   5   0  14 56.7056 4.05364  -2
   5   7   0 56.7056 4.05364   1
   7   0  12 64.6962 4.48692  -6
   0   6  14 64.6962 4.48692  -5
   7   6   0 64.6962 4.48692  -4
   0   7  12 64.6962 4.48692  -3
   6   0  14 64.6962 4.48692  -2
   6   7   0 64.6962 4.48692   1
   7   0  14 6283.48 285.515  -6
   0   7  14 6283.48 285.515  -5
   7   7   0 6283.48 285.515  -4
   0   7  14 6283.48 285.515  -3
   7   0  14 6283.48 285.515  -2
   7   7   0 6283.48 285.515   1
   7   0  16 333.462 17.1452  -6
   0   8  14 333.462 17.1452  -5
   7   8   0 333.462 17.1452  -4
   0   7  16 333.462 17.1452  -3
   8   0  14 333.462 17.1452  -2
   8   7   0 333.462 17.1452   1
   7   0  18 916.202 43.2696  -6
   0   9  14 916.202 43.2696  -5
   7   9   0 916.202 43.2696  -4
   0   7  18 916.202 43.2696  -3
   9   0  14 916.202 43.2696  -2
   9   7   0 916.202 43.2696   1
   7   0  20 138.705 8.48568  -6
   0  10  14 138.705 8.48568  -5
   7  10   0 138.705 8.48568  -4
   0   7  20 138.705 8.48568  -3
  10   0  14 138.705 8.48568  -2
  10   7   0 138.705 8.48568   1
   7   0  22 492.219 30.8422  -6
   0  11  14 492.219 30.8422  -5
   7  11   0 492.219 30.8422  -4
   0   7  22 492.219 30.8422  -3
  11   0  14 492.219 30.8422  -2
  11   7   0 492.219 30.8422   1
   7   0  24 279.358 19.2110  -6
   0  12  14 279.358 19.2110  -5
   7  12   0 279.358 19.2110  -4
   0   7  24 279.358 19.2110  -3
  12   0  14 279.358 19.2110  -2
  12   7   0 279.358 19.2110   1
   7   0  26 26.9616 8.66534  -6
   0  13  14 26.9616 8.66534  -5
   7  13   0 26.9616 8.66534  -4
   0   7  26 26.9616 8.66534  -3
  13   0  14 26.9616 8.66534  -2
  13   7   0 26.9616 8.66534   1
   7   0  28 38.0535 10.2913  -6
   0  14  14 38.0535 10.2913  -5
   7  14   0 38.0535 10.2913  -4
   0   7  28 38.0535 10.2913  -3
  14   0  14 38.0535 10.2913  -2
  14   7   0 38.0535 10.2913   1
   7   0  30 48.1276 11.6765  -6
   0  15  14 48.1276 11.6765  -5
   7  15   0 48.1276 11.6765  -4
   0   7  30 48.1276 11.6765  -3
  15   0  14 48.1276 11.6765  -2
  15   7   0 48.1276 11.6765   1
   7   0  32 37.8955 11.8523  -6
   0  16  14 37.8955 11.8523  -5
   7  16   0 37.8955 11.8523  -4
   0   7  32 37.8955 11.8523  -3
  16   0  14 37.8955 11.8523  -2
  16   7   0 37.8955 11.8523   1
   7   0  34 77.7594 15.4631  -6
   0  17  14 77.7594 15.4631  -5
   7  17   0 77.7594 15.4631  -4
   0   7  34 77.7594 15.4631  -3
  17   0  14 77.7594 15.4631  -2
  17   7   0 77.7594 15.4631   1
   7   0  36 58.8928 14.4868  -6
   0  18  14 58.8928 14.4868  -5
   7  18   0 58.8928 14.4868  -4
   0   7  36 58.8928 14.4868  -3
  18   0  14 58.8928 14.4868  -2
  18   7   0 58.8928 14.4868   1
   7   0  38 11.5651 10.9722  -6
   0  19  14 11.5651 10.9722  -5
   7  19   0 11.5651 10.9722  -4
   0   7  38 11.5651 10.9722  -3
  19   0  14 11.5651 10.9722  -2
  19   7   0 11.5651 10.9722   1
   7   0  40 48.7046 14.8233  -6
   0  20  14 48.7046 14.8233  -5
   7  20   0 48.7046 14.8233  -4
   0   7  40 48.7046 14.8233  -3
  20   0  14 48.7046 14.8233  -2
  20   7   0 48.7046 14.8233   1
   7   0  42 5.99373 10.7448  -6
   0  21  14 5.99373 10.7448  -5
   7  21   0 5.99373 10.7448  -4
   0   7  42 5.99373 10.7448  -3
  21   0  14 5.99373 10.7448  -2
  21   7   0 5.99373 10.7448   1
   8   0   0 1404.22 108.088  -6
   0   0  16 1404.22 108.088  -5
   8   0   0 1404.22 108.088  -4
   0   8   0 1404.22 108.088  -3
   0   0  16 1404.22 108.088  -2
   0   8   0 1404.22 108.088   1
   8   0   2 178.712 11.3481  -6
   0   1  16 178.712 11.3481  -5
   8   1   0 178.712 11.3481  -4
   0   8   2 178.712 11.3481  -3
   1   0  16 178.712 11.3481  -2
   1   8   0 178.712 11.3481   1
   8   0   4 1235.30 57.1169  -6
   0   2  16 1235.30 57.1169  -5
   8   2   0 1235.30 57.1169  -4
   0   8   4 1235.30 57.1169  -3
   2   0  16 1235.30 57.1169  -2
   2   8   0 1235.30 57.1169   1
   8   0   6 123.618 7.00254  -6
   0   3  16 123.618 7.00254  -5
   8   3   0 123.618 7.00254  -4
   0   8   6 123.618 7.00254  -3
   3   0  16 123.618 7.00254  -2
   3   8   0 123.618 7.00254   1
   8   0   8 162.818 8.98841  -6
   0   4  16 162.818 8.98841  -5
   8   4   0 162.818 8.98841  -4
   0   8   8 162.818 8.98841  -3
   4   0  16 162.818 8.98841  -2
   4   8   0 162.818 8.98841   1
   8   0  10 143.479 8.25367  -6
   0   5  16 143.479 8.25367  -5
   8   5   0 143.479 8.25367  -4
   0   8  10 143.479 8.25367  -3
   5   0  16 143.479 8.25367  -2
   5   8   0 143.479 8.25367   1
   8   0  12 2004.23 92.3454  -6
   0   6  16 2004.23 92.3454  -5
   8   6   0 2004.23 92.3454  -4
   0   8  12 2004.23 92.3454  -3
   6   0  16 2004.23 92.3454  -2
   6   8   0 2004.23 92.3454   1
   8   0  14 305.356 15.8707  -6
   0   7  16 305.356 15.8707  -5
   8   7   0 305.356 15.8707  -4
   0   8  14 305.356 15.8707  -3
   7   0  16 305.356 15.8707  -2
   7   8   0 305.356 15.8707   1
   8   0  16 229.883 12.5527  -6
   0   8  16 229.883 12.5527  -5
   8   8   0 229.883 12.5527  -4
   0   8  16 229.883 12.5527  -3
   8   0  16 229.883 12.5527  -2
   8   8   0 229.883 12.5527   1
   8   0  18 108.979 7.15251  -6
   0   9  16 108.979 7.15251  -5
   8   9   0 108.979 7.15251  -4
   0   8  18 108.979 7.15251  -3
   9   0  16 108.979 7.15251  -2
   9   8   0 108.979 7.15251   1
   8   0  20 54.4087 4.70515  -6
   0  10  16 54.4087 4.70515  -5
   8  10   0 54.4087 4.70515  -4
   0   8  20 54.4087 4.70515  -3
  10   0  16 54.4087 4.70515  -2
  10   8   0 54.4087 4.70515   1
   8   0  22 74.4277 7.25244  -6
   0  11  16 74.4277 7.25244  -5
   8  11   0 74.4277 7.25244  -4
   0   8  22 74.4277 7.25244  -3
  11   0  16 74.4277 7.25244  -2
  11   8   0 74.4277 7.25244   1
   8   0  24 59.2279 6.74280  -6
   0  12  16 59.2279 6.74280  -5
   8  12   0 59.2279 6.74280  -4
   0   8  24 59.2279 6.74280  -3
  12   0  16 59.2279 6.74280  -2
  12   8   0 59.2279 6.74280   1
   8   0  26 41.9089 10.6211  -6
   0  13  16 41.9089 10.6211  -5
   8  13   0 41.9089 10.6211  -4
   0   8  26 41.9089 10.6211  -3
  13   0  16 41.9089 10.6211  -2
  13   8   0 41.9089 10.6211   1
   8   0  28 107.045 17.0951  -6
   0  14  16 107.045 17.0951  -5
   8  14   0 107.045 17.0951  -4
   0   8  28 107.045 17.0951  -3
  14   0  16 107.045 17.0951  -2
  14   8   0 107.045 17.0951   1
   8   0  30 39.2487 11.6127  -6
   0  15  16 39.2487 11.6127  -5
   8  15   0 39.2487 11.6127  -4
   0   8  30 39.2487 11.6127  -3
  15   0  16 39.2487 11.6127  -2
  15   8   0 39.2487 11.6127   1
   8   0  32 148.539 21.9533  -6
   0  16  16 148.539 21.9533  -5
   8  16   0 148.539 21.9533  -4
   0   8  32 148.539 21.9533  -3
  16   0  16 148.539 21.9533  -2
  16   8   0 148.539 21.9533   1
   8   0  34 82.0185 16.3954  -6
   0  17  16 82.0185 16.3954  -5
   8  17   0 82.0185 16.3954  -4
   0   8  34 82.0185 16.3954  -3
  17   0  16 82.0185 16.3954  -2
  17   8   0 82.0185 16.3954   1
   8   0  36 106.500 19.4380  -6
   0  18  16 106.500 19.4380  -5
   8  18   0 106.500 19.4380  -4
   0   8  36 106.500 19.4380  -3
  18   0  16 106.500 19.4380  -2
  18   8   0 106.500 19.4380   1
   8   0  38 52.7064 14.5410  -6
   0  19  16 52.7064 14.5410  -5
   8  19   0 52.7064 14.5410  -4
   0   8  38 52.7064 14.5410  -3
  19   0  16 52.7064 14.5410  -2
  19   8   0 52.7064 14.5410   1
   8   0  40 93.1260 18.6571  -6
   0  20  16 93.1260 18.6571  -5
   8  20   0 93.1260 18.6571  -4
   0   8  40 93.1260 18.6571  -3
  20   0  16 93.1260 18.6571  -2
  20   8   0 93.1260 18.6571   1
   8  21   0 37.3955 13.5561  -4
  21   8   0 37.3955 13.5561   1
   9   0   0 35.9968 5.43986  -6
   0   0  18 35.9968 5.43986  -5
   9   0   0 35.9968 5.43986  -4
   0   9   0 35.9968 5.43986  -3
   0   0  18 35.9968 5.43986  -2
   0   9   0 35.9968 5.43986   1
   9   0   2 613.427 29.0644  -6
   0   1  18 613.427 29.0644  -5
   9   1   0 613.427 29.0644  -4
   0   9   2 613.427 29.0644  -3
   1   0  18 613.427 29.0644  -2
   1   9   0 613.427 29.0644   1
   9   0   4 263.740 13.4984  -6
   0   2  18 263.740 13.4984  -5
   9   2   0 263.740 13.4984  -4
   0   9   4 263.740 13.4984  -3
   2   0  18 263.740 13.4984  -2
   2   9   0 263.740 13.4984   1
   9   0   6 834.050 39.2330  -6
   0   3  18 834.050 39.2330  -5
   9   3   0 834.050 39.2330  -4
   0   9   6 834.050 39.2330  -3
   3   0  18 834.050 39.2330  -2
   3   9   0 834.050 39.2330   1
   9   0   8 239.979 12.5881  -6
   0   4  18 239.979 12.5881  -5
   9   4   0 239.979 12.5881  -4
   0   9   8 239.979 12.5881  -3
   4   0  18 239.979 12.5881  -2
   4   9   0 239.979 12.5881   1
   9   0  10 724.056 34.6775  -6
   0   5  18 724.056 34.6775  -5
   9   5   0 724.056 34.6775  -4
   0   9  10 724.056 34.6775  -3
   5   0  18 724.056 34.6775  -2
   5   9   0 724.056 34.6775   1
   9   0  12 2051.08 94.6985  -6
   0   6  18 2051.08 94.6985  -5
   9   6   0 2051.08 94.6985  -4
   0   9  12 2051.08 94.6985  -3
   6   0  18 2051.08 94.6985  -2
   6   9   0 2051.08 94.6985   1
   9   0  14 1611.11 74.9638  -6
   0   7  18 1611.11 74.9638  -5
   9   7   0 1611.11 74.9638  -4
   0   9  14 1611.11 74.9638  -3
   7   0  18 1611.11 74.9638  -2
   7   9   0 1611.11 74.9638   1
   9   0  16 102.789 6.96455  -6
   0   8  18 102.789 6.96455  -5
   9   8   0 102.789 6.96455  -4
   0   9  16 102.789 6.96455  -3
   8   0  18 102.789 6.96455  -2
   8   9   0 102.789 6.96455   1
   9   0  18 67.3254 5.36930  -6
   0   9  18 67.3254 5.36930  -5
   9   9   0 67.3254 5.36930  -4
   0   9  18 67.3254 5.36930  -3
   9   0  18 67.3254 5.36930  -2
   9   9   0 67.3254 5.36930   1
   9   0  20 170.984 10.2583  -6
   0  10  18 170.984 10.2583  -5
   9  10   0 170.984 10.2583  -4
   0   9  20 170.984 10.2583  -3
  10   0  18 170.984 10.2583  -2
  10   9   0 170.984 10.2583   1
   9   0  22 60.4527 6.47300  -6
   0  11  18 60.4527 6.47300  -5
   9  11   0 60.4527 6.47300  -4
   0   9  22 60.4527 6.47300  -3
  11   0  18 60.4527 6.47300  -2
  11   9   0 60.4527 6.47300   1
   9   0  24 87.7160 8.16506  -6
   0  12  18 87.7160 8.16506  -5
   9  12   0 87.7160 8.16506  -4
   0   9  24 87.7160 8.16506  -3
  12   0  18 87.7160 8.16506  -2
  12   9   0 87.7160 8.16506   1
   9   0  26 115.416 17.3256  -6
   0  13  18 115.416 17.3256  -5
   9  13   0 115.416 17.3256  -4
   0   9  26 115.416 17.3256  -3
  13   0  18 115.416 17.3256  -2
  13   9   0 115.416 17.3256   1
   9   0  28 141.064 20.4854  -6
   0  14  18 141.064 20.4854  -5
   9  14   0 141.064 20.4854  -4
   0   9  28 141.064 20.4854  -3
  14   0  18 141.064 20.4854  -2
  14   9   0 141.064 20.4854   1
   9   0  30 130.800 20.3656  -6
   0  15  18 130.800 20.3656  -5
   9  15   0 130.800 20.3656  -4
   0   9  30 130.800 20.3656  -3
  15   0  18 130.800 20.3656  -2
  15   9   0 130.800 20.3656   1
   9   0  32 96.4823 18.1615  -6
   0  16  18 96.4823 18.1615  -5
   9  16   0 96.4823 18.1615  -4
   0   9  32 96.4823 18.1615  -3
  16   0  18 96.4823 18.1615  -2
  16   9   0 96.4823 18.1615   1
   9   0  34 103.676 19.1060  -6
   0  17  18 103.676 19.1060  -5
   9  17   0 103.676 19.1060  -4
   0   9  34 103.676 19.1060  -3
  17   0  18 103.676 19.1060  -2
  17   9   0 103.676 19.1060   1
   9   0  36 43.2230 14.2552  -6
   0  18  18 43.2230 14.2552  -5
   9  18   0 43.2230 14.2552  -4
   0   9  36 43.2230 14.2552  -3
  18   0  18 43.2230 14.2552  -2
  18   9   0 43.2230 14.2552   1
   9   0  38 38.4051 13.9479  -6
   0  19  18 38.4051 13.9479  -5
   9  19   0 38.4051 13.9479  -4
   0   9  38 38.4051 13.9479  -3
  19   0  18 38.4051 13.9479  -2
  19   9   0 38.4051 13.9479   1
   9   0  40 74.5603 16.8388  -6
   0  20  18 74.5603 16.8388  -5
   9  20   0 74.5603 16.8388  -4
   0   9  40 74.5603 16.8388  -3
  20   0  18 74.5603 16.8388  -2
  20   9   0 74.5603 16.8388   1
  10   0   0 1009.71 79.2739  -6
   0   0  20 1009.71 79.2739  -5
  10   0   0 1009.71 79.2739  -4
   0  10   0 1009.71 79.2739  -3
   0   0  20 1009.71 79.2739  -2
   0  10   0 1009.71 79.2739   1
  10   0   2 92.3814 5.85740  -6
   0   1  20 92.3814 5.85740  -5
  10   1   0 92.3814 5.85740  -4
   0  10   2 92.3814 5.85740  -3
   1   0  20 92.3814 5.85740  -2
   1  10   0 92.3814 5.85740   1
  10   0   4 677.274 32.4992  -6
   0   2  20 677.274 32.4992  -5
  10   2   0 677.274 32.4992  -4
   0  10   4 677.274 32.4992  -3
   2   0  20 677.274 32.4992  -2
   2  10   0 677.274 32.4992   1
  10   0   6 502.501 24.6256  -6
   0   3  20 502.501 24.6256  -5
  10   3   0 502.501 24.6256  -4
   0  10   6 502.501 24.6256  -3
   3   0  20 502.501 24.6256  -2
   3  10   0 502.501 24.6256   1
  10   0   8 1393.30 64.9219  -6
   0   4  20 1393.30 64.9219  -5
  10   4   0 1393.30 64.9219  -4
   0  10   8 1393.30 64.9219  -3
   4   0  20 1393.30 64.9219  -2
   4  10   0 1393.30 64.9219   1
  10   0  10 1155.81 54.3086  -6
   0   5  20 1155.81 54.3086  -5
  10   5   0 1155.81 54.3086  -4
   0  10  10 1155.81 54.3086  -3
   5   0  20 1155.81 54.3086  -2
   5  10   0 1155.81 54.3086   1
  10   0  12 478.627 23.8659  -6
   0   6  20 478.627 23.8659  -5
  10   6   0 478.627 23.8659  -4
   0  10  12 478.627 23.8659  -3
   6   0  20 478.627 23.8659  -2
   6  10   0 478.627 23.8659   1
  10   0  14 48.7522 4.46310  -6
   0   7  20 48.7522 4.46310  -5
  10   7   0 48.7522 4.46310  -4
   0  10  14 48.7522 4.46310  -3
   7   0  20 48.7522 4.46310  -2
   7  10   0 48.7522 4.46310   1
  10   0  16 59.7995 5.07572  -6
   0   8  20 59.7995 5.07572  -5
  10   8   0 59.7995 5.07572  -4
   0  10  16 59.7995 5.07572  -3
   8   0  20 59.7995 5.07572  -2
   8  10   0 59.7995 5.07572   1
  10   0  18 105.634 7.19632  -6
   0   9  20 105.634 7.19632  -5
  10   9   0 105.634 7.19632  -4
   0  10  18 105.634 7.19632  -3
   9   0  20 105.634 7.19632  -2
   9  10   0 105.634 7.19632   1
  10   0  20 803.354 39.0930  -6
   0  10  20 803.354 39.0930  -5
  10  10   0 803.354 39.0930  -4
   0  10  20 803.354 39.0930  -3
  10   0  20 803.354 39.0930  -2
  10  10   0 803.354 39.0930   1
  10   0  22 170.951 13.6431  -6
   0  11  20 170.951 13.6431  -5
  10  11   0 170.951 13.6431  -4
   0  10  22 170.951 13.6431  -3
  11   0  20 170.951 13.6431  -2
  11  10   0 170.951 13.6431   1
  10   0  24 199.879 15.4219  -6
   0  12  20 199.879 15.4219  -5
  10  12   0 199.879 15.4219  -4
   0  10  24 199.879 15.4219  -3
  12   0  20 199.879 15.4219  -2
  12  10   0 199.879 15.4219   1
  10   0  26 109.986 17.3986  -6
   0  13  20 109.986 17.3986  -5
  10  13   0 109.986 17.3986  -4
   0  10  26 109.986 17.3986  -3
  13   0  20 109.986 17.3986  -2
  13  10   0 109.986 17.3986   1
  10   0  28 459.770 48.4582  -6
   0  14  20 459.770 48.4582  -5
  10  14   0 459.770 48.4582  -4
   0  10  28 459.770 48.4582  -3
  14   0  20 459.770 48.4582  -2
  14  10   0 459.770 48.4582   1
  10   0  30 67.5899 15.0620  -6
   0  15  20 67.5899 15.0620  -5
  10  15   0 67.5899 15.0620  -4
   0  10  30 67.5899 15.0620  -3
  15   0  20 67.5899 15.0620  -2
  15  10   0 67.5899 15.0620   1
  10   0  32 145.631 22.4678  -6
   0  16  20 145.631 22.4678  -5
  10  16   0 145.631 22.4678  -4
   0  10  32 145.631 22.4678  -3
  16   0  20 145.631 22.4678  -2
  16  10   0 145.631 22.4678   1
  10   0  34 62.8766 15.6261  -6
   0  17  20 62.8766 15.6261  -5
  10  17   0 62.8766 15.6261  -4
   0  10  34 62.8766 15.6261  -3
  17   0  20 62.8766 15.6261  -2
  17  10   0 62.8766 15.6261   1
  10   0  36 84.4256 18.3525  -6
   0  18  20 84.4256 18.3525  -5
  10  18   0 84.4256 18.3525  -4
   0  10  36 84.4256 18.3525  -3
  18   0  20 84.4256 18.3525  -2
  18  10   0 84.4256 18.3525   1
  10   0  38 37.9789 15.7184  -6
   0  19  20 37.9789 15.7184  -5
  10  19   0 37.9789 15.7184  -4
   0  10  38 37.9789 15.7184  -3
  19   0  20 37.9789 15.7184  -2
  19  10   0 37.9789 15.7184   1
  10   0  40 5.78431 10.8237  -6
   0  20  20 5.78431 10.8237  -5
  10  20   0 5.78431 10.8237  -4
   0  10  40 5.78431 10.8237  -3
  20   0  20 5.78431 10.8237  -2
  20  10   0 5.78431 10.8237   1
  11   0   0 71.3299 9.44541  -6
   0   0  22 71.3299 9.44541  -5
  11   0   0 71.3299 9.44541  -4
   0  11   0 71.3299 9.44541  -3
   0   0  22 71.3299 9.44541  -2
   0  11   0 71.3299 9.44541   1
  11   0   2 394.122 23.6807  -6
   0   1  22 394.122 23.6807  -5
  11   1   0 394.122 23.6807  -4
   0  11   2 394.122 23.6807  -3
   1   0  22 394.122 23.6807  -2
   1  11   0 394.122 23.6807   1
  11   0   4 304.593 18.9379  -6
   0   2  22 304.593 18.9379  -5
  11   2   0 304.593 18.9379  -4
   0  11   4 304.593 18.9379  -3
   2   0  22 304.593 18.9379  -2
   2  11   0 304.593 18.9379   1
  11   0   6 718.078 34.4621  -6
   0   3  22 718.078 34.4621  -5
  11   3   0 718.078 34.4621  -4
   0  11   6 718.078 34.4621  -3
   3   0  22 718.078 34.4621  -2
   3  11   0 718.078 34.4621   1
  11   0   8 215.223 11.8787  -6
   0   4  22 215.223 11.8787  -5
  11   4   0 215.223 11.8787  -4
   0  11   8 215.223 11.8787  -3
   4   0  22 215.223 11.8787  -2
   4  11   0 215.223 11.8787   1
  11   0  10 183.900 10.5810  -6
   0   5  22 183.900 10.5810  -5
  11   5   0 183.900 10.5810  -4
   0  11  10 183.900 10.5810  -3
   5   0  22 183.900 10.5810  -2
   5  11   0 183.900 10.5810   1
  11   0  12 124.703 7.96021  -6
   0   6  22 124.703 7.96021  -5
  11   6   0 124.703 7.96021  -4
   0  11  12 124.703 7.96021  -3
   6   0  22 124.703 7.96021  -2
   6  11   0 124.703 7.96021   1
  11   0  14 664.843 32.5623  -6
   0   7  22 664.843 32.5623  -5
  11   7   0 664.843 32.5623  -4
   0  11  14 664.843 32.5623  -3
   7   0  22 664.843 32.5623  -2
   7  11   0 664.843 32.5623   1
  11   0  16 113.269 7.71263  -6
   0   8  22 113.269 7.71263  -5
  11   8   0 113.269 7.71263  -4
   0  11  16 113.269 7.71263  -3
   8   0  22 113.269 7.71263  -2
   8  11   0 113.269 7.71263   1
  11   0  18 103.163 7.43562  -6
   0   9  22 103.163 7.43562  -5
  11   9   0 103.163 7.43562  -4
   0  11  18 103.163 7.43562  -3
   9   0  22 103.163 7.43562  -2
   9  11   0 103.163 7.43562   1
  11   0  20 58.8899 5.36233  -6
   0  10  22 58.8899 5.36233  -5
  11  10   0 58.8899 5.36233  -4
   0  11  20 58.8899 5.36233  -3
  10   0  22 58.8899 5.36233  -2
  10  11   0 58.8899 5.36233   1
  11   0  22 44.6402 6.10660  -6
   0  11  22 44.6402 6.10660  -5
  11  11   0 44.6402 6.10660  -4
   0  11  22 44.6402 6.10660  -3
  11   0  22 44.6402 6.10660  -2
  11  11   0 44.6402 6.10660   1
  11   0  24 51.0798 6.79944  -6
   0  12  22 51.0798 6.79944  -5
  11  12   0 51.0798 6.79944  -4
   0  11  24 51.0798 6.79944  -3
  12   0  22 51.0798 6.79944  -2
  12  11   0 51.0798 6.79944   1
  11   0  26 193.109 15.7134  -6
   0  13  22 193.109 15.7134  -5
  11  13   0 193.109 15.7134  -4
   0  11  26 193.109 15.7134  -3
  13   0  22 193.109 15.7134  -2
  13  11   0 193.109 15.7134   1
  11   0  28 304.324 35.3673  -6
   0  14  22 304.324 35.3673  -5
  11  14   0 304.324 35.3673  -4
   0  11  28 304.324 35.3673  -3
  14   0  22 304.324 35.3673  -2
  14  11   0 304.324 35.3673   1
  11   0  30 115.426 19.2531  -6
   0  15  22 115.426 19.2531  -5
  11  15   0 115.426 19.2531  -4
   0  11  30 115.426 19.2531  -3
  15   0  22 115.426 19.2531  -2
  15  11   0 115.426 19.2531   1
  11   0  32 110.556 18.9493  -6
   0  16  22 110.556 18.9493  -5
  11  16   0 110.556 18.9493  -4
   0  11  32 110.556 18.9493  -3
  16   0  22 110.556 18.9493  -2
  16  11   0 110.556 18.9493   1
  11   0  34 80.7154 16.7563  -6
   0  17  22 80.7154 16.7563  -5
  11  17   0 80.7154 16.7563  -4
   0  11  34 80.7154 16.7563  -3
  17   0  22 80.7154 16.7563  -2
  17  11   0 80.7154 16.7563   1
  11   0  36 87.2345 19.7206  -6
   0  18  22 87.2345 19.7206  -5
  11  18   0 87.2345 19.7206  -4
   0  11  36 87.2345 19.7206  -3
  18   0  22 87.2345 19.7206  -2
  18  11   0 87.2345 19.7206   1
  11   0  38 16.9511 11.6096  -6
   0  19  22 16.9511 11.6096  -5
  11  19   0 16.9511 11.6096  -4
   0  11  38 16.9511 11.6096  -3
  19   0  22 16.9511 11.6096  -2
  19  11   0 16.9511 11.6096   1
  12   0   0 882.082 70.4175  -6
   0   0  24 882.082 70.4175  -5
  12   0   0 882.082 70.4175  -4
   0  12   0 882.082 70.4175  -3
   0   0  24 882.082 70.4175  -2
   0  12   0 882.082 70.4175   1
  12   0   2 116.292 8.98391  -6
   0   1  24 116.292 8.98391  -5
  12   1   0 116.292 8.98391  -4
   0  12   2 116.292 8.98391  -3
   1   0  24 116.292 8.98391  -2
   1  12   0 116.292 8.98391   1
  12   0   4 186.134 12.8042  -6
   0   2  24 186.134 12.8042  -5
  12   2   0 186.134 12.8042  -4
   0  12   4 186.134 12.8042  -3
   2   0  24 186.134 12.8042  -2
   2  12   0 186.134 12.8042   1
  12   0   6 74.8865 6.71515  -6
   0   3  24 74.8865 6.71515  -5
  12   3   0 74.8865 6.71515  -4
   0  12   6 74.8865 6.71515  -3
   3   0  24 74.8865 6.71515  -2
   3  12   0 74.8865 6.71515   1
  12   0   8 189.902 13.0934  -6
   0   4  24 189.902 13.0934  -5
  12   4   0 189.902 13.0934  -4
   0  12   8 189.902 13.0934  -3
   4   0  24 189.902 13.0934  -2
   4  12   0 189.902 13.0934   1
  12   0  10 53.9656 4.65459  -6
   0   5  24 53.9656 4.65459  -5
  12   5   0 53.9656 4.65459  -4
   0  12  10 53.9656 4.65459  -3
   5   0  24 53.9656 4.65459  -2
   5  12   0 53.9656 4.65459   1
  12   0  12 71.2868 5.60290  -6
   0   6  24 71.2868 5.60290  -5
  12   6   0 71.2868 5.60290  -4
   0  12  12 71.2868 5.60290  -3
   6   0  24 71.2868 5.60290  -2
   6  12   0 71.2868 5.60290   1
  12   0  14 216.593 12.5104  -6
   0   7  24 216.593 12.5104  -5
  12   7   0 216.593 12.5104  -4
   0  12  14 216.593 12.5104  -3
   7   0  24 216.593 12.5104  -2
   7  12   0 216.593 12.5104   1
  12   0  16 43.3162 4.53876  -6
   0   8  24 43.3162 4.53876  -5
  12   8   0 43.3162 4.53876  -4
   0  12  16 43.3162 4.53876  -3
   8   0  24 43.3162 4.53876  -2
   8  12   0 43.3162 4.53876   1
  12   0  18 230.220 13.3860  -6
   0   9  24 230.220 13.3860  -5
  12   9   0 230.220 13.3860  -4
   0  12  18 230.220 13.3860  -3
   9   0  24 230.220 13.3860  -2
   9  12   0 230.220 13.3860   1
  12   0  20 192.210 11.9459  -6
   0  10  24 192.210 11.9459  -5
  12  10   0 192.210 11.9459  -4
   0  12  20 192.210 11.9459  -3
  10   0  24 192.210 11.9459  -2
  10  12   0 192.210 11.9459   1
  12   0  22 71.3120 8.19280  -6
   0  11  24 71.3120 8.19280  -5
  12  11   0 71.3120 8.19280  -4
   0  12  22 71.3120 8.19280  -3
  11   0  24 71.3120 8.19280  -2
  11  12   0 71.3120 8.19280   1
  12   0  24 386.145 26.4949  -6
   0  12  24 386.145 26.4949  -5
  12  12   0 386.145 26.4949  -4
   0  12  24 386.145 26.4949  -3
  12   0  24 386.145 26.4949  -2
  12  12   0 386.145 26.4949   1
  12   0  26 183.589 15.0241  -6
   0  13  24 183.589 15.0241  -5
  12  13   0 183.589 15.0241  -4
   0  12  26 183.589 15.0241  -3
  13   0  24 183.589 15.0241  -2
  13  12   0 183.589 15.0241   1
  12   0  28 220.435 28.1630  -6
   0  14  24 220.435 28.1630  -5
  12  14   0 220.435 28.1630  -4
   0  12  28 220.435 28.1630  -3
  14   0  24 220.435 28.1630  -2
  14  12   0 220.435 28.1630   1
  12   0  30 49.7725 15.0579  -6
   0  15  24 49.7725 15.0579  -5
  12  15   0 49.7725 15.0579  -4
   0  12  30 49.7725 15.0579  -3
  15   0  24 49.7725 15.0579  -2
  15  12   0 49.7725 15.0579   1
  12   0  32 140.652 22.6833  -6
   0  16  24 140.652 22.6833  -5
  12  16   0 140.652 22.6833  -4
   0  12  32 140.652 22.6833  -3
  16   0  24 140.652 22.6833  -2
  16  12   0 140.652 22.6833   1
  12   0  34 46.1253 14.8443  -6
   0  17  24 46.1253 14.8443  -5
  12  17   0 46.1253 14.8443  -4
   0  12  34 46.1253 14.8443  -3
  17   0  24 46.1253 14.8443  -2
  17  12   0 46.1253 14.8443   1
  12   0  36 21.2347 12.0699  -6
   0  18  24 21.2347 12.0699  -5
  12  18   0 21.2347 12.0699  -4
   0  12  36 21.2347 12.0699  -3
  18   0  24 21.2347 12.0699  -2
  18  12   0 21.2347 12.0699   1
  12  19   0 30.7328 13.1352  -4
  19  12   0 30.7328 13.1352   1
  13   0   0 1.28217 3.43287  -6
   0   0  26 1.28217 3.43287  -5
  13   0   0 1.28217 3.43287  -4
   0  13   0 1.28217 3.43287  -3
   0   0  26 1.28217 3.43287  -2
   0  13   0 1.28217 3.43287   1
  13   0   2 240.194 15.9461  -6
   0   1  26 240.194 15.9461  -5
  13   1   0 240.194 15.9461  -4
   0  13   2 240.194 15.9461  -3
   1   0  26 240.194 15.9461  -2
   1  13   0 240.194 15.9461   1
  13   0   4 79.2026 6.94034  -6
   0   2  26 79.2026 6.94034  -5
  13   2   0 79.2026 6.94034  -4
   0  13   4 79.2026 6.94034  -3
   2   0  26 79.2026 6.94034  -2
   2  13   0 79.2026 6.94034   1
  13   0   6 459.294 27.7414  -6
   0   3  26 459.294 27.7414  -5
  13   3   0 459.294 27.7414  -4
   0  13   6 459.294 27.7414  -3
   3   0  26 459.294 27.7414  -2
   3  13   0 459.294 27.7414   1
  13   0   8 236.221 15.8482  -6
   0   4  26 236.221 15.8482  -5
  13   4   0 236.221 15.8482  -4
   0  13   8 236.221 15.8482  -3
   4   0  26 236.221 15.8482  -2
   4  13   0 236.221 15.8482   1
  13   0  10 592.186 34.9318  -6
   0   5  26 592.186 34.9318  -5
  13   5   0 592.186 34.9318  -4
   0  13  10 592.186 34.9318  -3
   5   0  26 592.186 34.9318  -2
   5  13   0 592.186 34.9318   1
  13   0  12 48.3018 4.78440  -6
   0   6  26 48.3018 4.78440  -5
  13   6   0 48.3018 4.78440  -4
   0  13  12 48.3018 4.78440  -3
   6   0  26 48.3018 4.78440  -2
   6  13   0 48.3018 4.78440   1
  13   0  14 31.8406 4.00048  -6
   0   7  26 31.8406 4.00048  -5
  13   7   0 31.8406 4.00048  -4
   0  13  14 31.8406 4.00048  -3
   7   0  26 31.8406 4.00048  -2
   7  13   0 31.8406 4.00048   1
  13   0  16 46.1296 5.16380  -6
   0   8  26 46.1296 5.16380  -5
  13   8   0 46.1296 5.16380  -4
   0  13  16 46.1296 5.16380  -3
   8   0  26 46.1296 5.16380  -2
   8  13   0 46.1296 5.16380   1
  13   0  18 54.1842 5.51700  -6
   0   9  26 54.1842 5.51700  -5
  13   9   0 54.1842 5.51700  -4
   0  13  18 54.1842 5.51700  -3
   9   0  26 54.1842 5.51700  -2
   9  13   0 54.1842 5.51700   1
  13   0  20 132.867 9.37778  -6
   0  10  26 132.867 9.37778  -5
  13  10   0 132.867 9.37778  -4
   0  13  20 132.867 9.37778  -3
  10   0  26 132.867 9.37778  -2
  10  13   0 132.867 9.37778   1
  13   0  22 124.148 10.9834  -6
   0  11  26 124.148 10.9834  -5
  13  11   0 124.148 10.9834  -4
   0  13  22 124.148 10.9834  -3
  11   0  26 124.148 10.9834  -2
  11  13   0 124.148 10.9834   1
  13   0  24 185.025 15.2817  -6
   0  12  26 185.025 15.2817  -5
  13  12   0 185.025 15.2817  -4
   0  13  24 185.025 15.2817  -3
  12   0  26 185.025 15.2817  -2
  12  13   0 185.025 15.2817   1
  13   0  26 106.963 10.9691  -6
   0  13  26 106.963 10.9691  -5
  13  13   0 106.963 10.9691  -4
   0  13  26 106.963 10.9691  -3
  13   0  26 106.963 10.9691  -2
  13  13   0 106.963 10.9691   1
  13   0  28 101.038 17.9366  -6
   0  14  26 101.038 17.9366  -5
  13  14   0 101.038 17.9366  -4
   0  13  28 101.038 17.9366  -3
  14   0  26 101.038 17.9366  -2
  14  13   0 101.038 17.9366   1
  13   0  30 319.171 37.8234  -6
   0  15  26 319.171 37.8234  -5
  13  15   0 319.171 37.8234  -4
   0  13  30 319.171 37.8234  -3
  15   0  26 319.171 37.8234  -2
  15  13   0 319.171 37.8234   1
  13   0  32 151.530 23.8923  -6
   0  16  26 151.530 23.8923  -5
  13  16   0 151.530 23.8923  -4
   0  13  32 151.530 23.8923  -3
  16   0  26 151.530 23.8923  -2
  16  13   0 151.530 23.8923   1
  13   0  34 45.3931 15.0875  -6
   0  17  26 45.3931 15.0875  -5
  13  17   0 45.3931 15.0875  -4
   0  13  34 45.3931 15.0875  -3
  17   0  26 45.3931 15.0875  -2
  17  13   0 45.3931 15.0875   1
  13   0  36 22.7759 13.5434  -6
   0  18  26 22.7759 13.5434  -5
  13  18   0 22.7759 13.5434  -4
   0  13  36 22.7759 13.5434  -3
  18   0  26 22.7759 13.5434  -2
  18  13   0 22.7759 13.5434   1
  14   0   0 117.125 13.5770  -6
   0   0  28 117.125 13.5770  -5
  14   0   0 117.125 13.5770  -4
   0  14   0 117.125 13.5770  -3
   0   0  28 117.125 13.5770  -2
   0  14   0 117.125 13.5770   1
  14   0   2 167.614 12.3575  -6
   0   1  28 167.614 12.3575  -5
  14   1   0 167.614 12.3575  -4
   0  14   2 167.614 12.3575  -3
   1   0  28 167.614 12.3575  -2
   1  14   0 167.614 12.3575   1
  14   0   4 303.280 19.5730  -6
   0   2  28 303.280 19.5730  -5
  14   2   0 303.280 19.5730  -4
   0  14   4 303.280 19.5730  -3
   2   0  28 303.280 19.5730  -2
   2  14   0 303.280 19.5730   1
  14   0   6 104.120 8.93282  -6
   0   3  28 104.120 8.93282  -5
  14   3   0 104.120 8.93282  -4
   0  14   6 104.120 8.93282  -3
   3   0  28 104.120 8.93282  -2
   3  14   0 104.120 8.93282   1
  14   0   8 158.901 12.0595  -6
   0   4  28 158.901 12.0595  -5
  14   4   0 158.901 12.0595  -4
   0  14   8 158.901 12.0595  -3
   4   0  28 158.901 12.0595  -2
   4  14   0 158.901 12.0595   1
  14   0  10 130.087 10.5118  -6
   0   5  28 130.087 10.5118  -5
  14   5   0 130.087 10.5118  -4
   0  14  10 130.087 10.5118  -3
   5   0  28 130.087 10.5118  -2
   5  14   0 130.087 10.5118   1
  14   0  12 243.221 16.7888  -6
   0   6  28 243.221 16.7888  -5
  14   6   0 243.221 16.7888  -4
   0  14  12 243.221 16.7888  -3
   6   0  28 243.221 16.7888  -2
   6  14   0 243.221 16.7888   1
  14   0  14 45.5779 6.35755  -6
   0   7  28 45.5779 6.35755  -5
  14   7   0 45.5779 6.35755  -4
   0  14  14 45.5779 6.35755  -3
   7   0  28 45.5779 6.35755  -2
   7  14   0 45.5779 6.35755   1
  14   0  16 127.176 9.04947  -6
   0   8  28 127.176 9.04947  -5
  14   8   0 127.176 9.04947  -4
   0  14  16 127.176 9.04947  -3
   8   0  28 127.176 9.04947  -2
   8  14   0 127.176 9.04947   1
  14   0  18 279.088 16.0031  -6
   0   9  28 279.088 16.0031  -5
  14   9   0 279.088 16.0031  -4
   0  14  18 279.088 16.0031  -3
   9   0  28 279.088 16.0031  -2
   9  14   0 279.088 16.0031   1
  14   0  20 451.811 23.9083  -6
   0  10  28 451.811 23.9083  -5
  14  10   0 451.811 23.9083  -4
   0  14  20 451.811 23.9083  -3
  10   0  28 451.811 23.9083  -2
  10  14   0 451.811 23.9083   1
  14   0  22 163.479 14.0741  -6
   0  11  28 163.479 14.0741  -5
  14  11   0 163.479 14.0741  -4
   0  14  22 163.479 14.0741  -3
  11   0  28 163.479 14.0741  -2
  11  14   0 163.479 14.0741   1
  14   0  24 183.257 15.3023  -6
   0  12  28 183.257 15.3023  -5
  14  12   0 183.257 15.3023  -4
   0  14  24 183.257 15.3023  -3
  12   0  28 183.257 15.3023  -2
  12  14   0 183.257 15.3023   1
  14   0  26 33.0053 6.82866  -6
   0  13  28 33.0053 6.82866  -5
  14  13   0 33.0053 6.82866  -4
   0  14  26 33.0053 6.82866  -3
  13   0  28 33.0053 6.82866  -2
  13  14   0 33.0053 6.82866   1
  14   0  28 615.286 62.7086  -6
   0  14  28 615.286 62.7086  -5
  14  14   0 615.286 62.7086  -4
   0  14  28 615.286 62.7086  -3
  14   0  28 615.286 62.7086  -2
  14  14   0 615.286 62.7086   1
  14   0  30 94.0401 18.5443  -6
   0  15  28 94.0401 18.5443  -5
  14  15   0 94.0401 18.5443  -4
   0  14  30 94.0401 18.5443  -3
  15   0  28 94.0401 18.5443  -2
  15  14   0 94.0401 18.5443   1
  14   0  32 98.3440 20.6448  -6
   0  16  28 98.3440 20.6448  -5
  14  16   0 98.3440 20.6448  -4
   0  14  32 98.3440 20.6448  -3
  16   0  28 98.3440 20.6448  -2
  16  14   0 98.3440 20.6448   1
  14   0  34 48.7054 15.0266  -6
   0  17  28 48.7054 15.0266  -5
  14  17   0 48.7054 15.0266  -4
   0  14  34 48.7054 15.0266  -3
  17   0  28 48.7054 15.0266  -2
  17  14   0 48.7054 15.0266   1
  15   0   0 -0.3021 4.11747  -6
   0   0  30 -0.3021 4.11747  -5
  15   0   0 -0.3021 4.11747  -4
   0  15   0 -0.3021 4.11747  -3
   0   0  30 -0.3021 4.11747  -2
   0  15   0 -0.3021 4.11747   1
  15   0   2 118.915 9.99376  -6
   0   1  30 118.915 9.99376  -5
  15   1   0 118.915 9.99376  -4
   0  15   2 118.915 9.99376  -3
   1   0  30 118.915 9.99376  -2
   1  15   0 118.915 9.99376   1
  15   0   4 294.161 19.5030  -6
   0   2  30 294.161 19.5030  -5
  15   2   0 294.161 19.5030  -4
   0  15   4 294.161 19.5030  -3
   2   0  30 294.161 19.5030  -2
   2  15   0 294.161 19.5030   1
  15   0   6 37.4309 5.55199  -6
   0   3  30 37.4309 5.55199  -5
  15   3   0 37.4309 5.55199  -4
   0  15   6 37.4309 5.55199  -3
   3   0  30 37.4309 5.55199  -2
   3  15   0 37.4309 5.55199   1
  15   0   8 124.104 10.5547  -6
   0   4  30 124.104 10.5547  -5
  15   4   0 124.104 10.5547  -4
   0  15   8 124.104 10.5547  -3
   4   0  30 124.104 10.5547  -2
   4  15   0 124.104 10.5547   1
  15   0  10 171.261 13.0493  -6
   0   5  30 171.261 13.0493  -5
  15   5   0 171.261 13.0493  -4
   0  15  10 171.261 13.0493  -3
   5   0  30 171.261 13.0493  -2
   5  15   0 171.261 13.0493   1
  15   0  12 175.415 13.3564  -6
   0   6  30 175.415 13.3564  -5
  15   6   0 175.415 13.3564  -4
   0  15  12 175.415 13.3564  -3
   6   0  30 175.415 13.3564  -2
   6  15   0 175.415 13.3564   1
  15   0  14 39.0764 6.28273  -6
   0   7  30 39.0764 6.28273  -5
  15   7   0 39.0764 6.28273  -4
   0  15  14 39.0764 6.28273  -3
   7   0  30 39.0764 6.28273  -2
   7  15   0 39.0764 6.28273   1
  15   0  16 64.8735 7.51545  -6
   0   8  30 64.8735 7.51545  -5
  15   8   0 64.8735 7.51545  -4
   0  15  16 64.8735 7.51545  -3
   8   0  30 64.8735 7.51545  -2
   8  15   0 64.8735 7.51545   1
  15   0  18 89.5497 9.09379  -6
   0   9  30 89.5497 9.09379  -5
  15   9   0 89.5497 9.09379  -4
   0  15  18 89.5497 9.09379  -3
   9   0  30 89.5497 9.09379  -2
   9  15   0 89.5497 9.09379   1
  15   0  20 74.1599 7.05468  -6
   0  10  30 74.1599 7.05468  -5
  15  10   0 74.1599 7.05468  -4
   0  15  20 74.1599 7.05468  -3
  10   0  30 74.1599 7.05468  -2
  10  15   0 74.1599 7.05468   1
  15   0  22 242.343 18.8465  -6
   0  11  30 242.343 18.8465  -5
  15  11   0 242.343 18.8465  -4
   0  15  22 242.343 18.8465  -3
  11   0  30 242.343 18.8465  -2
  11  15   0 242.343 18.8465   1
  15   0  24 64.1626 8.68148  -6
   0  12  30 64.1626 8.68148  -5
  15  12   0 64.1626 8.68148  -4
   0  15  24 64.1626 8.68148  -3
  12   0  30 64.1626 8.68148  -2
  12  15   0 64.1626 8.68148   1
  15   0  26 178.721 15.7054  -6
   0  13  30 178.721 15.7054  -5
  15  13   0 178.721 15.7054  -4
   0  15  26 178.721 15.7054  -3
  13   0  30 178.721 15.7054  -2
  13  15   0 178.721 15.7054   1
  15   0  28 118.674 20.8770  -6
   0  14  30 118.674 20.8770  -5
  15  14   0 118.674 20.8770  -4
   0  15  28 118.674 20.8770  -3
  14   0  30 118.674 20.8770  -2
  14  15   0 118.674 20.8770   1
  15   0  30 65.2975 16.5242  -6
   0  15  30 65.2975 16.5242  -5
  15  15   0 65.2975 16.5242  -4
   0  15  30 65.2975 16.5242  -3
  15   0  30 65.2975 16.5242  -2
  15  15   0 65.2975 16.5242   1
  15   0  32 8.86316 10.5267  -6
   0  16  30 8.86316 10.5267  -5
  15  16   0 8.86316 10.5267  -4
   0  15  32 8.86316 10.5267  -3
  16   0  30 8.86316 10.5267  -2
  16  15   0 8.86316 10.5267   1
  16   0   0 995.843 80.7813  -6
   0   0  32 995.843 80.7813  -5
  16   0   0 995.843 80.7813  -4
   0  16   0 995.843 80.7813  -3
   0   0  32 995.843 80.7813  -2
   0  16   0 995.843 80.7813   1
  16   0   2 66.8716 7.47761  -6
   0   1  32 66.8716 7.47761  -5
  16   1   0 66.8716 7.47761  -4
   0  16   2 66.8716 7.47761  -3
   1   0  32 66.8716 7.47761  -2
   1  16   0 66.8716 7.47761   1
  16   0   4 64.8516 7.47209  -6
   0   2  32 64.8516 7.47209  -5
  16   2   0 64.8516 7.47209  -4
   0  16   4 64.8516 7.47209  -3
   2   0  32 64.8516 7.47209  -2
   2  16   0 64.8516 7.47209   1
  16   0   6 14.9456 4.77420  -6
   0   3  32 14.9456 4.77420  -5
  16   3   0 14.9456 4.77420  -4
   0  16   6 14.9456 4.77420  -3
   3   0  32 14.9456 4.77420  -2
   3  16   0 14.9456 4.77420   1
  16   0   8 293.580 19.8985  -6
   0   4  32 293.580 19.8985  -5
  16   4   0 293.580 19.8985  -4
   0  16   8 293.580 19.8985  -3
   4   0  32 293.580 19.8985  -2
   4  16   0 293.580 19.8985   1
  16   0  10 58.3761 7.47583  -6
   0   5  32 58.3761 7.47583  -5
  16   5   0 58.3761 7.47583  -4
   0  16  10 58.3761 7.47583  -3
   5   0  32 58.3761 7.47583  -2
   5  16   0 58.3761 7.47583   1
  16   0  12 355.318 23.3887  -6
   0   6  32 355.318 23.3887  -5
  16   6   0 355.318 23.3887  -4
   0  16  12 355.318 23.3887  -3
   6   0  32 355.318 23.3887  -2
   6  16   0 355.318 23.3887   1
  16   0  14 70.8899 8.46129  -6
   0   7  32 70.8899 8.46129  -5
  16   7   0 70.8899 8.46129  -4
   0  16  14 70.8899 8.46129  -3
   7   0  32 70.8899 8.46129  -2
   7  16   0 70.8899 8.46129   1
  16   0  16 83.9126 9.17507  -6
   0   8  32 83.9126 9.17507  -5
  16   8   0 83.9126 9.17507  -4
   0  16  16 83.9126 9.17507  -3
   8   0  32 83.9126 9.17507  -2
   8  16   0 83.9126 9.17507   1
  16   0  18 133.006 11.7684  -6
   0   9  32 133.006 11.7684  -5
  16   9   0 133.006 11.7684  -4
   0  16  18 133.006 11.7684  -3
   9   0  32 133.006 11.7684  -2
   9  16   0 133.006 11.7684   1
  16   0  20 92.8146 13.8679  -6
   0  10  32 92.8146 13.8679  -5
  16  10   0 92.8146 13.8679  -4
   0  16  20 92.8146 13.8679  -3
  10   0  32 92.8146 13.8679  -2
  10  16   0 92.8146 13.8679   1
  16   0  22 126.171 16.6878  -6
   0  11  32 126.171 16.6878  -5
  16  11   0 126.171 16.6878  -4
   0  16  22 126.171 16.6878  -3
  11   0  32 126.171 16.6878  -2
  11  16   0 126.171 16.6878   1
  16   0  24 69.7095 12.8289  -6
   0  12  32 69.7095 12.8289  -5
  16  12   0 69.7095 12.8289  -4
   0  16  24 69.7095 12.8289  -3
  12   0  32 69.7095 12.8289  -2
  12  16   0 69.7095 12.8289   1
  16   0  26 145.393 14.3976  -6
   0  13  32 145.393 14.3976  -5
  16  13   0 145.393 14.3976  -4
   0  16  26 145.393 14.3976  -3
  13   0  32 145.393 14.3976  -2
  13  16   0 145.393 14.3976   1
  16   0  28 34.1519 12.4635  -6
   0  14  32 34.1519 12.4635  -5
  16  14   0 34.1519 12.4635  -4
   0  16  28 34.1519 12.4635  -3
  14   0  32 34.1519 12.4635  -2
  14  16   0 34.1519 12.4635   1
  16   0  30 17.2482 10.8249  -6
   0  15  32 17.2482 10.8249  -5
  16  15   0 17.2482 10.8249  -4
   0  16  30 17.2482 10.8249  -3
  15   0  32 17.2482 10.8249  -2
  15  16   0 17.2482 10.8249   1
  17   0   0 94.3641 13.2026  -6
   0   0  34 94.3641 13.2026  -5
  17   0   0 94.3641 13.2026  -4
   0  17   0 94.3641 13.2026  -3
   0   0  34 94.3641 13.2026  -2
   0  17   0 94.3641 13.2026   1
  17   0   2 189.497 14.6573  -6
   0   1  34 189.497 14.6573  -5
  17   1   0 189.497 14.6573  -4
   0  17   2 189.497 14.6573  -3
   1   0  34 189.497 14.6573  -2
   1  17   0 189.497 14.6573   1
  17   0   4 218.445 16.2057  -6
   0   2  34 218.445 16.2057  -5
  17   2   0 218.445 16.2057  -4
   0  17   4 218.445 16.2057  -3
   2   0  34 218.445 16.2057  -2
   2  17   0 218.445 16.2057   1
  17   0   6 470.551 29.6588  -6
   0   3  34 470.551 29.6588  -5
  17   3   0 470.551 29.6588  -4
   0  17   6 470.551 29.6588  -3
   3   0  34 470.551 29.6588  -2
   3  17   0 470.551 29.6588   1
  17   0   8 179.199 14.1969  -6
   0   4  34 179.199 14.1969  -5
  17   4   0 179.199 14.1969  -4
   0  17   8 179.199 14.1969  -3
   4   0  34 179.199 14.1969  -2
   4  17   0 179.199 14.1969   1
  17   0  10 121.526 11.0256  -6
   0   5  34 121.526 11.0256  -5
  17   5   0 121.526 11.0256  -4
   0  17  10 121.526 11.0256  -3
   5   0  34 121.526 11.0256  -2
   5  17   0 121.526 11.0256   1
  17   0  12 294.795 20.5258  -6
   0   6  34 294.795 20.5258  -5
  17   6   0 294.795 20.5258  -4
   0  17  12 294.795 20.5258  -3
   6   0  34 294.795 20.5258  -2
   6  17   0 294.795 20.5258   1
  17   0  14 76.6405 8.81522  -6
   0   7  34 76.6405 8.81522  -5
  17   7   0 76.6405 8.81522  -4
   0  17  14 76.6405 8.81522  -3
   7   0  34 76.6405 8.81522  -2
   7  17   0 76.6405 8.81522   1
  17   0  16 34.6765 6.80871  -6
   0   8  34 34.6765 6.80871  -5
  17   8   0 34.6765 6.80871  -4
   0  17  16 34.6765 6.80871  -3
   8   0  34 34.6765 6.80871  -2
   8  17   0 34.6765 6.80871   1
  17   0  18 68.0490 8.91101  -6
   0   9  34 68.0490 8.91101  -5
  17   9   0 68.0490 8.91101  -4
   0  17  18 68.0490 8.91101  -3
   9   0  34 68.0490 8.91101  -2
   9  17   0 68.0490 8.91101   1
  17   0  20 74.8247 12.4130  -6
   0  10  34 74.8247 12.4130  -5
  17  10   0 74.8247 12.4130  -4
   0  17  20 74.8247 12.4130  -3
  10   0  34 74.8247 12.4130  -2
  10  17   0 74.8247 12.4130   1
  17   0  22 43.4059 11.6680  -6
   0  11  34 43.4059 11.6680  -5
  17  11   0 43.4059 11.6680  -4
   0  17  22 43.4059 11.6680  -3
  11   0  34 43.4059 11.6680  -2
  11  17   0 43.4059 11.6680   1
  17   0  24 39.8079 10.0990  -6
   0  12  34 39.8079 10.0990  -5
  17  12   0 39.8079 10.0990  -4
   0  17  24 39.8079 10.0990  -3
  12   0  34 39.8079 10.0990  -2
  12  17   0 39.8079 10.0990   1
  17   0  26 22.2760 9.39328  -6
   0  13  34 22.2760 9.39328  -5
  17  13   0 22.2760 9.39328  -4
   0  17  26 22.2760 9.39328  -3
  13   0  34 22.2760 9.39328  -2
  13  17   0 22.2760 9.39328   1
  18   0   0 442.970 40.3438  -6
   0   0  36 442.970 40.3438  -5
  18   0   0 442.970 40.3438  -4
   0  18   0 442.970 40.3438  -3
   0   0  36 442.970 40.3438  -2
   0  18   0 442.970 40.3438   1
  18   0   2 159.515 13.4505  -6
   0   1  36 159.515 13.4505  -5
  18   1   0 159.515 13.4505  -4
   0  18   2 159.515 13.4505  -3
   1   0  36 159.515 13.4505  -2
   1  18   0 159.515 13.4505   1
  18   0   4 59.0181 7.76390  -6
   0   2  36 59.0181 7.76390  -5
  18   2   0 59.0181 7.76390  -4
   0  18   4 59.0181 7.76390  -3
   2   0  36 59.0181 7.76390  -2
   2  18   0 59.0181 7.76390   1
  18   0   6 237.311 17.5157  -6
   0   3  36 237.311 17.5157  -5
  18   3   0 237.311 17.5157  -4
   0  18   6 237.311 17.5157  -3
   3   0  36 237.311 17.5157  -2
   3  18   0 237.311 17.5157   1
  18   0   8 182.017 14.5777  -6
   0   4  36 182.017 14.5777  -5
  18   4   0 182.017 14.5777  -4
   0  18   8 182.017 14.5777  -3
   4   0  36 182.017 14.5777  -2
   4  18   0 182.017 14.5777   1
  18   0  10 24.3673 6.01713  -6
   0   5  36 24.3673 6.01713  -5
  18   5   0 24.3673 6.01713  -4
   0  18  10 24.3673 6.01713  -3
   5   0  36 24.3673 6.01713  -2
   5  18   0 24.3673 6.01713   1
  18   0  12 54.3467 7.46702  -6
   0   6  36 54.3467 7.46702  -5
  18   6   0 54.3467 7.46702  -4
   0  18  12 54.3467 7.46702  -3
   6   0  36 54.3467 7.46702  -2
   6  18   0 54.3467 7.46702   1
  18   0  14 30.7134 6.80891  -6
   0   7  36 30.7134 6.80891  -5
  18   7   0 30.7134 6.80891  -4
   0  18  14 30.7134 6.80891  -3
   7   0  36 30.7134 6.80891  -2
   7  18   0 30.7134 6.80891   1
  18   0  16 84.0723 10.2176  -6
   0   8  36 84.0723 10.2176  -5
  18   8   0 84.0723 10.2176  -4
   0  18  16 84.0723 10.2176  -3
   8   0  36 84.0723 10.2176  -2
   8  18   0 84.0723 10.2176   1
  18   0  18 46.7120 7.90279  -6
   0   9  36 46.7120 7.90279  -5
  18   9   0 46.7120 7.90279  -4
   0  18  18 46.7120 7.90279  -3
   9   0  36 46.7120 7.90279  -2
   9  18   0 46.7120 7.90279   1
  18   0  20 50.7068 10.6891  -6
   0  10  36 50.7068 10.6891  -5
  18  10   0 50.7068 10.6891  -4
   0  18  20 50.7068 10.6891  -3
  10   0  36 50.7068 10.6891  -2
  10  18   0 50.7068 10.6891   1
  18   0  22 89.1436 14.2467  -6
   0  11  36 89.1436 14.2467  -5
  18  11   0 89.1436 14.2467  -4
   0  18  22 89.1436 14.2467  -3
  11   0  36 89.1436 14.2467  -2
  11  18   0 89.1436 14.2467   1
  18   0  24 28.7216 10.3292  -6
   0  12  36 28.7216 10.3292  -5
  18  12   0 28.7216 10.3292  -4
   0  18  24 28.7216 10.3292  -3
  12   0  36 28.7216 10.3292  -2
  12  18   0 28.7216 10.3292   1
  18   0  26 46.2278 10.7982  -6
   0  13  36 46.2278 10.7982  -5
  18  13   0 46.2278 10.7982  -4
   0  18  26 46.2278 10.7982  -3
  13   0  36 46.2278 10.7982  -2
  13  18   0 46.2278 10.7982   1
  19   0   0 156.505 18.8952  -6
   0   0  38 156.505 18.8952  -5
  19   0   0 156.505 18.8952  -4
   0  19   0 156.505 18.8952  -3
   0   0  38 156.505 18.8952  -2
   0  19   0 156.505 18.8952   1
  19   0   2 69.7296 8.66349  -6
   0   1  38 69.7296 8.66349  -5
  19   1   0 69.7296 8.66349  -4
   0  19   2 69.7296 8.66349  -3
   1   0  38 69.7296 8.66349  -2
   1  19   0 69.7296 8.66349   1
  19   0   4 113.049 11.2429  -6
   0   2  38 113.049 11.2429  -5
  19   2   0 113.049 11.2429  -4
   0  19   4 113.049 11.2429  -3
   2   0  38 113.049 11.2429  -2
   2  19   0 113.049 11.2429   1
  19   0   6 126.140 11.6945  -6
   0   3  38 126.140 11.6945  -5
  19   3   0 126.140 11.6945  -4
   0  19   6 126.140 11.6945  -3
   3   0  38 126.140 11.6945  -2
   3  19   0 126.140 11.6945   1
  19   0   8 78.5574 9.47354  -6
   0   4  38 78.5574 9.47354  -5
  19   4   0 78.5574 9.47354  -4
   0  19   8 78.5574 9.47354  -3
   4   0  38 78.5574 9.47354  -2
   4  19   0 78.5574 9.47354   1
  19   0  10 73.1058 8.92601  -6
   0   5  38 73.1058 8.92601  -5
  19   5   0 73.1058 8.92601  -4
   0  19  10 73.1058 8.92601  -3
   5   0  38 73.1058 8.92601  -2
   5  19   0 73.1058 8.92601   1
  19   0  12 69.2895 9.04702  -6
   0   6  38 69.2895 9.04702  -5
  19   6   0 69.2895 9.04702  -4
   0  19  12 69.2895 9.04702  -3
   6   0  38 69.2895 9.04702  -2
   6  19   0 69.2895 9.04702   1
  19   0  14 21.7078 6.40948  -6
   0   7  38 21.7078 6.40948  -5
  19   7   0 21.7078 6.40948  -4
   0  19  14 21.7078 6.40948  -3
   7   0  38 21.7078 6.40948  -2
   7  19   0 21.7078 6.40948   1
  19   0  16 61.6337 8.93236  -6
   0   8  38 61.6337 8.93236  -5
  19   8   0 61.6337 8.93236  -4
   0  19  16 61.6337 8.93236  -3
   8   0  38 61.6337 8.93236  -2
   8  19   0 61.6337 8.93236   1
  19   0  18 62.2142 8.93510  -6
   0   9  38 62.2142 8.93510  -5
  19   9   0 62.2142 8.93510  -4
   0  19  18 62.2142 8.93510  -3
   9   0  38 62.2142 8.93510  -2
   9  19   0 62.2142 8.93510   1
  19   0  20 31.7981 9.38050  -6
   0  10  38 31.7981 9.38050  -5
  19  10   0 31.7981 9.38050  -4
   0  19  20 31.7981 9.38050  -3
  10   0  38 31.7981 9.38050  -2
  10  19   0 31.7981 9.38050   1
  19   0  22 20.2708 8.56602  -6
   0  11  38 20.2708 8.56602  -5
  19  11   0 20.2708 8.56602  -4
   0  19  22 20.2708 8.56602  -3
  11   0  38 20.2708 8.56602  -2
  11  19   0 20.2708 8.56602   1
  19  12   0 14.7053 7.60058  -4
  12  19   0 14.7053 7.60058   1
  20   0   0 636.758 55.9174  -6
   0   0  40 636.758 55.9174  -5
  20   0   0 636.758 55.9174  -4
   0  20   0 636.758 55.9174  -3
   0   0  40 636.758 55.9174  -2
   0  20   0 636.758 55.9174   1
  20   0   2 50.3691 7.82914  -6
   0   1  40 50.3691 7.82914  -5
  20   1   0 50.3691 7.82914  -4
   0  20   2 50.3691 7.82914  -3
   1   0  40 50.3691 7.82914  -2
   1  20   0 50.3691 7.82914   1
  20   0   4 107.639 11.2693  -6
   0   2  40 107.639 11.2693  -5
  20   2   0 107.639 11.2693  -4
   0  20   4 107.639 11.2693  -3
   2   0  40 107.639 11.2693  -2
   2  20   0 107.639 11.2693   1
  20   0   6 116.008 11.5487  -6
   0   3  40 116.008 11.5487  -5
  20   3   0 116.008 11.5487  -4
   0  20   6 116.008 11.5487  -3
   3   0  40 116.008 11.5487  -2
   3  20   0 116.008 11.5487   1
  20   0   8 41.8949 7.30262  -6
   0   4  40 41.8949 7.30262  -5
  20   4   0 41.8949 7.30262  -4
   0  20   8 41.8949 7.30262  -3
   4   0  40 41.8949 7.30262  -2
   4  20   0 41.8949 7.30262   1
  20   0  10 46.2713 8.15523  -6
   0   5  40 46.2713 8.15523  -5
  20   5   0 46.2713 8.15523  -4
   0  20  10 46.2713 8.15523  -3
   5   0  40 46.2713 8.15523  -2
   5  20   0 46.2713 8.15523   1
  20   0  12 110.860 11.4641  -6
   0   6  40 110.860 11.4641  -5
  20   6   0 110.860 11.4641  -4
   0  20  12 110.860 11.4641  -3
   6   0  40 110.860 11.4641  -2
   6  20   0 110.860 11.4641   1
  20   0  14 93.5086 11.0441  -6
   0   7  40 93.5086 11.0441  -5
  20   7   0 93.5086 11.0441  -4
   0  20  14 93.5086 11.0441  -3
   7   0  40 93.5086 11.0441  -2
   7  20   0 93.5086 11.0441   1
  20   0  16 61.2810 9.14967  -6
   0   8  40 61.2810 9.14967  -5
  20   8   0 61.2810 9.14967  -4
   0  20  16 61.2810 9.14967  -3
   8   0  40 61.2810 9.14967  -2
   8  20   0 61.2810 9.14967   1
  20   0  18 67.9158 9.66402  -6
   0   9  40 67.9158 9.66402  -5
  20   9   0 67.9158 9.66402  -4
   0  20  18 67.9158 9.66402  -3
   9   0  40 67.9158 9.66402  -2
   9  20   0 67.9158 9.66402   1
  20   0  20 19.8810 9.11077  -6
   0  10  40 19.8810 9.11077  -5
  20  10   0 19.8810 9.11077  -4
   0  20  20 19.8810 9.11077  -3
  10   0  40 19.8810 9.11077  -2
  10  20   0 19.8810 9.11077   1
  21   0   0 3.65828 6.87136  -6
   0   0  42 3.65828 6.87136  -5
  21   0   0 3.65828 6.87136  -4
   0  21   0 3.65828 6.87136  -3
   0   0  42 3.65828 6.87136  -2
   0  21   0 3.65828 6.87136   1
  21   0   2 93.9126 10.8481  -6
   0   1  42 93.9126 10.8481  -5
  21   1   0 93.9126 10.8481  -4
   0  21   2 93.9126 10.8481  -3
   1   0  42 93.9126 10.8481  -2
   1  21   0 93.9126 10.8481   1
  21   0   4 18.6006 5.84612  -6
   0   2  42 18.6006 5.84612  -5
  21   2   0 18.6006 5.84612  -4
   0  21   4 18.6006 5.84612  -3
   2   0  42 18.6006 5.84612  -2
   2  21   0 18.6006 5.84612   1
  21   0   6 58.1415 8.49216  -6
   0   3  42 58.1415 8.49216  -5
  21   3   0 58.1415 8.49216  -4
   0  21   6 58.1415 8.49216  -3
   3   0  42 58.1415 8.49216  -2
   3  21   0 58.1415 8.49216   1
  21   0   8 19.5783 6.41491  -6
   0   4  42 19.5783 6.41491  -5
  21   4   0 19.5783 6.41491  -4
   0  21   8 19.5783 6.41491  -3
   4   0  42 19.5783 6.41491  -2
   4  21   0 19.5783 6.41491   1
  21   0  10 61.2717 8.99330  -6
   0   5  42 61.2717 8.99330  -5
  21   5   0 61.2717 8.99330  -4
   0  21  10 61.2717 8.99330  -3
   5   0  42 61.2717 8.99330  -2
   5  21   0 61.2717 8.99330   1
  21   0  12 20.9294 6.58410  -6
   0   6  42 20.9294 6.58410  -5
  21   6   0 20.9294 6.58410  -4
   0  21  12 20.9294 6.58410  -3
   6   0  42 20.9294 6.58410  -2
   6  21   0 20.9294 6.58410   1
  21   0  14 13.0517 5.67880  -6
   0   7  42 13.0517 5.67880  -5
  21   7   0 13.0517 5.67880  -4
   0  21  14 13.0517 5.67880  -3
   7   0  42 13.0517 5.67880  -2
   7  21   0 13.0517 5.67880   1
  21   8   0 40.6043 7.90534  -4
   8  21   0 40.6043 7.90534   1
  22   0   0 63.2103 12.5463  -6
   0   0  44 63.2103 12.5463  -5
  22   0   0 63.2103 12.5463  -4
   0  22   0 63.2103 12.5463  -3
   0   0  44 63.2103 12.5463  -2
   0  22   0 63.2103 12.5463   1
  22   0   2 22.9548 6.12287  -6
   0   1  44 22.9548 6.12287  -5
  22   1   0 22.9548 6.12287  -4
   0  22   2 22.9548 6.12287  -3
   1   0  44 22.9548 6.12287  -2
   1  22   0 22.9548 6.12287   1
  22   0   4 4.89837 5.04944  -6
   0   2  44 4.89837 5.04944  -5
  22   2   0 4.89837 5.04944  -4
   0  22   4 4.89837 5.04944  -3
   2   0  44 4.89837 5.04944  -2
   2  22   0 4.89837 5.04944   1
  22   0   6 19.9261 6.11934  -6
   0   3  44 19.9261 6.11934  -5
  22   3   0 19.9261 6.11934  -4
   0  22   6 19.9261 6.11934  -3
   3   0  44 19.9261 6.11934  -2
   3  22   0 19.9261 6.11934   1
  22   0   8 20.5653 6.92022  -6
   0   4  44 20.5653 6.92022  -5
  22   4   0 20.5653 6.92022  -4
   0  22   8 20.5653 6.92022  -3
   4   0  44 20.5653 6.92022  -2
   4  22   0 20.5653 6.92022   1
   0   6   1 35.3334 2.89175  -4
   6   0   1 35.3334 2.89175   1
   0   7   1 61.2435 4.36980  -4
   7   0   1 61.2435 4.36980   1
   0   8   1 36.4960 2.43162  -4
   8   0   1 36.4960 2.43162   1
   0   9   1 17.8436 1.42998  -4
   9   0   1 17.8436 1.42998   1
   0  10   1 190.146 6.76639  -4
  10   0   1 190.146 6.76639   1
   0  11   1 5658.48 170.511  -4
  11   0   1 5658.48 170.511   1
   0  12   1 109.097 5.18615  -4
  12   0   1 109.097 5.18615   1
   0  13   1 30.1541 3.67531  -4
  13   0   1 30.1541 3.67531   1
   0  14   1 163.720 9.56203  -4
  14   0   1 163.720 9.56203   1
   0  15   1 187.927 10.8666  -4
  15   0   1 187.927 10.8666   1
   0  16   1 154.155 9.74107  -4
  16   0   1 154.155 9.74107   1
   0  17   1 81.9778 7.23821  -4
  17   0   1 81.9778 7.23821   1
   0  18   1 24.2717 5.19369  -4
  18   0   1 24.2717 5.19369   1
   0  19   1 17.1725 4.84482  -4
  19   0   1 17.1725 4.84482   1
   0  20   1 4.64168 5.34837  -4
  20   0   1 4.64168 5.34837   1
   1   1   1 0.14377 0.21709  -4
   1   1   1 0.14377 0.21709   1
   1   2   1 0.32949 0.67823  -4
   2   1   1 0.32949 0.67823   1
   1   3   1 48.6721 6.66932  -4
   3   1   1 48.6721 6.66932   1
   1   6   1 38.7257 3.10453  -4
   6   1   1 38.7257 3.10453   1
   1   7   1 602.669 20.0876  -4
   7   1   1 602.669 20.0876   1
   1   8   1 123.250 3.94701  -4
   8   1   1 123.250 3.94701   1
   1   9   1 432.135 11.2871  -4
   9   1   1 432.135 11.2871   1
   1  10   1 279.236 7.68437  -4
  10   1   1 279.236 7.68437   1
   1  11   1 284.048 8.05052  -4
  11   1   1 284.048 8.05052   1
   1  12   1 66.8910 2.84557  -4
  12   1   1 66.8910 2.84557   1
   1  13   1 143.854 6.04918  -4
  13   1   1 143.854 6.04918   1
   1  14   1 24.6390 2.53995  -4
  14   1   1 24.6390 2.53995   1
   1  15   1 75.1881 4.58535  -4
  15   1   1 75.1881 4.58535   1
   1  16   1 53.1482 3.97771  -4
  16   1   1 53.1482 3.97771   1
   1  17   1 4.53404 2.08200  -4
  17   1   1 4.53404 2.08200   1
   1  18   1 25.6937 3.30861  -4
  18   1   1 25.6937 3.30861   1
   1  19   1 39.1570 5.30466  -4
  19   1   1 39.1570 5.30466   1
   1  20   1 49.1496 9.20916  -4
  20   1   1 49.1496 9.20916   1
   1  21   1 14.9016 6.64313  -4
  21   1   1 14.9016 6.64313   1
   1  22   1 3.94006 5.70789  -4
  22   1   1 3.94006 5.70789   1
   2   1   1 1.32853 0.35219  -4
   1   2   1 1.32853 0.35219   1
   2   5   1 106.035 5.85399  -4
   5   2   1 106.035 5.85399   1
   2   6   1 249.078 11.5964  -4
   6   2   1 249.078 11.5964   1
   2   7   1 605.602 18.2839  -4
   7   2   1 605.602 18.2839   1
   2   8   1 75.4832 2.76254  -4
   8   2   1 75.4832 2.76254   1
   2   9   1 82.9244 2.86846  -4
   9   2   1 82.9244 2.86846   1
   2  10   1 450.683 11.7365  -4
  10   2   1 450.683 11.7365   1
   2  11   1 475.155 13.1555  -4
  11   2   1 475.155 13.1555   1
   2  12   1 74.1225 3.42609  -4
  12   2   1 74.1225 3.42609   1
   2  13   1 153.566 5.90229  -4
  13   2   1 153.566 5.90229   1
   2  14   1 114.191 4.91816  -4
  14   2   1 114.191 4.91816   1
   2  15   1 26.7053 2.42146  -4
  15   2   1 26.7053 2.42146   1
   2  16   1 110.773 5.15888  -4
  16   2   1 110.773 5.15888   1
   2  17   1 24.6187 3.51158  -4
  17   2   1 24.6187 3.51158   1
   2  18   1 87.9098 7.77025  -4
  18   2   1 87.9098 7.77025   1
   2  19   1 11.6711 4.25838  -4
  19   2   1 11.6711 4.25838   1
   2  20   1 4.63356 5.29234  -4
  20   2   1 4.63356 5.29234   1
   2  21   1 20.1090 7.09149  -4
  21   2   1 20.1090 7.09149   1
   2  22   1 4.31497 5.20872  -4
  22   2   1 4.31497 5.20872   1
   3   1   1 18.7742 2.41762  -4
   1   3   1 18.7742 2.41762   1
   3   5   1 107.939 6.64757  -4
   5   3   1 107.939 6.64757   1
   3   6   1 494.834 21.7226  -4
   6   3   1 494.834 21.7226   1
   3   7   1 92.1479 3.63137  -4
   7   3   1 92.1479 3.63137   1
   3   8   1 224.622 6.58735  -4
   8   3   1 224.622 6.58735   1
   3   9   1 49.0786 2.02120  -4
   9   3   1 49.0786 2.02120   1
   3  10   1 659.381 16.7604  -4
  10   3   1 659.381 16.7604   1
   3  11   1 131.534 4.28713  -4
  11   3   1 131.534 4.28713   1
   3  12   1 255.805 8.53345  -4
  12   3   1 255.805 8.53345   1
   3  13   1 4.50476 1.25932  -4
  13   3   1 4.50476 1.25932   1
   3  14   1 533.126 16.8425  -4
  14   3   1 533.126 16.8425   1
   3  15   1 31.3558 3.45394  -4
  15   3   1 31.3558 3.45394   1
   3  16   1 9.13769 3.28518  -4
  16   3   1 9.13769 3.28518   1
   3  17   1 104.386 9.98140  -4
  17   3   1 104.386 9.98140   1
   3  18   1 106.035 10.6042  -4
  18   3   1 106.035 10.6042   1
   3  19   1 49.2952 9.25927  -4
  19   3   1 49.2952 9.25927   1
   3  20   1 13.6655 6.34471  -4
  20   3   1 13.6655 6.34471   1
   3  21   1 32.1773 8.55563  -4
  21   3   1 32.1773 8.55563   1
   3  22   1 8.89512 6.35851  -4
  22   3   1 8.89512 6.35851   1
   4   2   1 134.618 11.8832  -4
   2   4   1 134.618 11.8832   1
   4   4   1 19.7914 1.68548  -4
   4   4   1 19.7914 1.68548   1
   4   5   1 233.647 7.93014  -4
   5   4   1 233.647 7.93014   1
   4   6   1 536.974 17.2921  -4
   6   4   1 536.974 17.2921   1
   4   7   1 113.647 4.10738  -4
   7   4   1 113.647 4.10738   1
   4   8   1 47.2456 2.06255  -4
   8   4   1 47.2456 2.06255   1
   4   9   1 199.242 5.78126  -4
   9   4   1 199.242 5.78126   1
   4  10   1 1979.63 49.6437  -4
  10   4   1 1979.63 49.6437   1
   4  11   1 75.4073 3.04625  -4
  11   4   1 75.4073 3.04625   1
   4  12   1 21.3699 2.10882  -4
  12   4   1 21.3699 2.10882   1
   4  13   1 124.126 7.61778  -4
  13   4   1 124.126 7.61778   1
   4  14   1 250.683 13.8523  -4
  14   4   1 250.683 13.8523   1
   4  15   1 49.9368 6.55030  -4
  15   4   1 49.9368 6.55030   1
   4  16   1 83.8985 9.04252  -4
  16   4   1 83.8985 9.04252   1
   4  17   1 40.3779 6.43082  -4
  17   4   1 40.3779 6.43082   1
   4  18   1 13.8223 4.78847  -4
  18   4   1 13.8223 4.78847   1
   4  19   1 144.336 16.7143  -4
  19   4   1 144.336 16.7143   1
   4  20   1 35.9788 8.71296  -4
  20   4   1 35.9788 8.71296   1
   4  21   1 12.8683 6.91790  -4
  21   4   1 12.8683 6.91790   1
   4  22   1 -6.0100 4.48521  -4
  22   4   1 -6.0100 4.48521   1
   5   0   1 237.012 19.6360  -4
   0   5   1 237.012 19.6360   1
   5   2   1 211.407 8.92358  -4
   2   5   1 211.407 8.92358   1
   5   3   1 145.382 6.40704  -4
   3   5   1 145.382 6.40704   1
   5   4   1 516.178 16.1780  -4
   4   5   1 516.178 16.1780   1
   5   5   1 64.5789 2.74636  -4
   5   5   1 64.5789 2.74636   1
   5   6   1 320.008 9.97501  -4
   6   5   1 320.008 9.97501   1
   5   7   1 146.961 5.11361  -4
   7   5   1 146.961 5.11361   1
   5   8   1 176.150 5.73857  -4
   8   5   1 176.150 5.73857   1
   5   9   1 839.407 23.5019  -4
   9   5   1 839.407 23.5019   1
   5  10   1 2554.77 69.8071  -4
  10   5   1 2554.77 69.8071   1
   5  11   1 56.7766 3.35576  -4
  11   5   1 56.7766 3.35576   1
   5  12   1 36.5069 3.63378  -4
  12   5   1 36.5069 3.63378   1
   5  13   1 291.489 15.6541  -4
  13   5   1 291.489 15.6541   1
   5  14   1 39.9160 5.64539  -4
  14   5   1 39.9160 5.64539   1
   5  15   1 314.594 19.7412  -4
  15   5   1 314.594 19.7412   1
   5  16   1 42.1561 6.59661  -4
  16   5   1 42.1561 6.59661   1
   5  17   1 106.914 10.8337  -4
  17   5   1 106.914 10.8337   1
   5  18   1 63.7929 10.6942  -4
  18   5   1 63.7929 10.6942   1
   5  19   1 13.8592 6.28935  -4
  19   5   1 13.8592 6.28935   1
   5  20   1 8.25492 5.97679  -4
  20   5   1 8.25492 5.97679   1
   5  21   1 11.3035 6.24756  -4
  21   5   1 11.3035 6.24756   1
   6   0   1 102.017 5.52976  -4
   0   6   1 102.017 5.52976   1
   6   1   1 42.0940 2.46719  -4
   1   6   1 42.0940 2.46719   1
   6   2   1 318.596 11.6657  -4
   2   6   1 318.596 11.6657   1
   6   3   1 328.423 9.90751  -4
   3   6   1 328.423 9.90751   1
   6   4   1 270.072 8.35367  -4
   4   6   1 270.072 8.35367   1
   6   5   1 294.943 9.19117  -4
   5   6   1 294.943 9.19117   1
   6   6   1 15.0769 1.39815  -4
   6   6   1 15.0769 1.39815   1
   6   7   1 220.177 7.72114  -4
   7   6   1 220.177 7.72114   1
   6   8   1 660.804 21.0157  -4
   8   6   1 660.804 21.0157   1
   6   9   1 661.781 21.1365  -4
   9   6   1 661.781 21.1365   1
   6  10   1 97.1991 4.31155  -4
  10   6   1 97.1991 4.31155   1
   6  11   1 71.0975 4.05317  -4
  11   6   1 71.0975 4.05317   1
   6  12   1 99.0132 5.92707  -4
  12   6   1 99.0132 5.92707   1
   6  13   1 37.0712 4.48176  -4
  13   6   1 37.0712 4.48176   1
   6  14   1 54.7117 6.91881  -4
  14   6   1 54.7117 6.91881   1
   6  15   1 54.5431 7.25371  -4
  15   6   1 54.5431 7.25371   1
   6  16   1 157.694 12.4372  -4
  16   6   1 157.694 12.4372   1
   6  17   1 19.5182 6.74208  -4
  17   6   1 19.5182 6.74208   1
   6  18   1 28.3676 7.87342  -4
  18   6   1 28.3676 7.87342   1
   6  19   1 25.6199 7.91049  -4
  19   6   1 25.6199 7.91049   1
   6  20   1 41.4726 9.06914  -4
  20   6   1 41.4726 9.06914   1
   6  21   1 5.58564 6.00680  -4
  21   6   1 5.58564 6.00680   1
   7   0   1 34.7197 2.98809  -4
   0   7   1 34.7197 2.98809   1
   7   1   1 737.299 25.8956  -4
   1   7   1 737.299 25.8956   1
   7   2   1 260.046 9.98762  -4
   2   7   1 260.046 9.98762   1
   7   3   1 264.007 8.62727  -4
   3   7   1 264.007 8.62727   1
   7   4   1 139.279 4.77545  -4
   4   7   1 139.279 4.77545   1
   7   5   1 52.2621 2.41671  -4
   5   7   1 52.2621 2.41671   1
   7   6   1 138.888 5.26794  -4
   6   7   1 138.888 5.26794   1
   7   7   1 508.444 16.5196  -4
   7   7   1 508.444 16.5196   1
   7   8   1 158.625 6.06744  -4
   8   7   1 158.625 6.06744   1
   7   9   1 230.446 8.24539  -4
   9   7   1 230.446 8.24539   1
   7  10   1 76.4156 3.80460  -4
  10   7   1 76.4156 3.80460   1
   7  11   1 158.770 6.96181  -4
  11   7   1 158.770 6.96181   1
   7  12   1 86.3155 5.49989  -4
  12   7   1 86.3155 5.49989   1
   7  13   1 89.7164 6.87978  -4
  13   7   1 89.7164 6.87978   1
   7  14   1 7.95629 3.55512  -4
  14   7   1 7.95629 3.55512   1
   7  15   1 26.8116 6.84159  -4
  15   7   1 26.8116 6.84159   1
   7  16   1 43.4377 8.76712  -4
  16   7   1 43.4377 8.76712   1
   7  17   1 103.857 13.6277  -4
  17   7   1 103.857 13.6277   1
   7  18   1 0.45484 5.13828  -4
  18   7   1 0.45484 5.13828   1
   7  19   1 -0.1695 5.53924  -4
  19   7   1 -0.1695 5.53924   1
   7  20   1 27.1624 8.64307  -4
  20   7   1 27.1624 8.64307   1
   7  21   1 8.32807 6.01014  -4
  21   7   1 8.32807 6.01014   1
   8   0   1 17.7652 2.76550  -4
   0   8   1 17.7652 2.76550   1
   8   1   1 74.0818 3.63243  -4
   1   8   1 74.0818 3.63243   1
   8   2   1 58.5881 2.62950  -4
   2   8   1 58.5881 2.62950   1
   8   3   1 126.801 4.72563  -4
   3   8   1 126.801 4.72563   1
   8   4   1 47.2932 2.51833  -4
   4   8   1 47.2932 2.51833   1
   8   5   1 65.5551 3.04170  -4
   5   8   1 65.5551 3.04170   1
   8   6   1 370.756 12.2137  -4
   6   8   1 370.756 12.2137   1
   8   7   1 404.577 12.5817  -4
   7   8   1 404.577 12.5817   1
   8   8   1 84.5869 3.94234  -4
   8   8   1 84.5869 3.94234   1
   8   9   1 126.844 5.28577  -4
   9   8   1 126.844 5.28577   1
   8  10   1 71.6889 3.82001  -4
  10   8   1 71.6889 3.82001   1
   8  11   1 23.0960 2.60267  -4
  11   8   1 23.0960 2.60267   1
   8  12   1 2.34886 1.75860  -4
  12   8   1 2.34886 1.75860   1
   8  13   1 53.4705 6.02384  -4
  13   8   1 53.4705 6.02384   1
   8  14   1 40.9152 6.00988  -4
  14   8   1 40.9152 6.00988   1
   8  15   1 59.7024 7.42125  -4
  15   8   1 59.7024 7.42125   1
   8  16   1 42.6771 8.80702  -4
  16   8   1 42.6771 8.80702   1
   8  17   1 77.5718 11.9782  -4
  17   8   1 77.5718 11.9782   1
   8  18   1 16.4385 7.04186  -4
  18   8   1 16.4385 7.04186   1
   8  19   1 23.3012 8.05799  -4
  19   8   1 23.3012 8.05799   1
   8  20   1 16.1082 7.25444  -4
  20   8   1 16.1082 7.25444   1
   8  21   1 8.14095 6.19212  -4
  21   8   1 8.14095 6.19212   1
   9   0   1 29.4924 3.78885  -4
   0   9   1 29.4924 3.78885   1
   9   1   1 161.775 6.84588  -4
   1   9   1 161.775 6.84588   1
   9   2   1 88.3585 3.59613  -4
   2   9   1 88.3585 3.59613   1
   9   3   1 62.4951 2.87644  -4
   3   9   1 62.4951 2.87644   1
   9   4   1 404.923 12.2136  -4
   4   9   1 404.923 12.2136   1
   9   5   1 1570.73 47.5197  -4
   5   9   1 1570.73 47.5197   1
   9   6   1 297.109 10.1511  -4
   6   9   1 297.109 10.1511   1
   9   7   1 574.772 18.3558  -4
   7   9   1 574.772 18.3558   1
   9   8   1 160.057 6.23452  -4
   8   9   1 160.057 6.23452   1
   9   9   1 10.2825 1.62761  -4
   9   9   1 10.2825 1.62761   1
   9  10   1 178.150 6.78855  -4
  10   9   1 178.150 6.78855   1
   9  11   1 136.616 6.32278  -4
  11   9   1 136.616 6.32278   1
   9  12   1 40.8195 3.93546  -4
  12   9   1 40.8195 3.93546   1
   9  13   1 103.464 7.36775  -4
  13   9   1 103.464 7.36775   1
   9  14   1 84.2215 8.76395  -4
  14   9   1 84.2215 8.76395   1
   9  15   1 29.8111 5.86515  -4
  15   9   1 29.8111 5.86515   1
   9  16   1 10.3428 4.54658  -4
  16   9   1 10.3428 4.54658   1
   9  17   1 57.8337 10.5864  -4
  17   9   1 57.8337 10.5864   1
   9  18   1 11.4635 6.65459  -4
  18   9   1 11.4635 6.65459   1
   9  19   1 41.4231 9.80632  -4
  19   9   1 41.4231 9.80632   1
   9  20   1 12.5915 6.68520  -4
  20   9   1 12.5915 6.68520   1
  10   0   1 93.5075 7.28347  -4
   0  10   1 93.5075 7.28347   1
  10   1   1 317.937 11.3483  -4
   1  10   1 317.937 11.3483   1
  10   2   1 282.835 9.54335  -4
   2  10   1 282.835 9.54335   1
  10   3   1 544.510 17.3106  -4
   3  10   1 544.510 17.3106   1
  10   4   1 1777.67 53.6595  -4
   4  10   1 1777.67 53.6595   1
  10   5   1 1003.51 28.9507  -4
   5  10   1 1003.51 28.9507   1
  10   6   1 49.7465 3.11917  -4
   6  10   1 49.7465 3.11917   1
  10   7   1 74.2756 3.73798  -4
   7  10   1 74.2756 3.73798   1
  10   8   1 127.532 5.32518  -4
   8  10   1 127.532 5.32518   1
  10   9   1 450.814 15.0525  -4
   9  10   1 450.814 15.0525   1
  10  10   1 58.3403 3.74670  -4
  10  10   1 58.3403 3.74670   1
  10  11   1 81.2992 4.66045  -4
  11  10   1 81.2992 4.66045   1
  10  12   1 90.5014 5.91357  -4
  12  10   1 90.5014 5.91357   1
  10  13   1 94.3476 7.49886  -4
  13  10   1 94.3476 7.49886   1
  10  14   1 101.013 9.80895  -4
  14  10   1 101.013 9.80895   1
  10  15   1 35.8952 5.09290  -4
  15  10   1 35.8952 5.09290   1
  10  16   1 128.884 9.80628  -4
  16  10   1 128.884 9.80628   1
  10  17   1 42.5144 9.39548  -4
  17  10   1 42.5144 9.39548   1
  10  18   1 55.3200 10.9144  -4
  18  10   1 55.3200 10.9144   1
  10  19   1 25.4100 8.57531  -4
  19  10   1 25.4100 8.57531   1
  10  20   1 5.87688 7.09892  -4
  20  10   1 5.87688 7.09892   1
  11   0   1 3533.94 190.199  -4
   0  11   1 3533.94 190.199   1
  11   1   1 285.003 12.6171  -4
   1  11   1 285.003 12.6171   1
  11   2   1 270.740 10.9764  -4
   2  11   1 270.740 10.9764   1
  11   3   1 292.295 9.88609  -4
   3  11   1 292.295 9.88609   1
  11   4   1 96.0520 4.17397  -4
   4  11   1 96.0520 4.17397   1
  11   5   1 90.8715 4.08127  -4
   5  11   1 90.8715 4.08127   1
  11   6   1 89.9875 3.87542  -4
   6  11   1 89.9875 3.87542   1
  11   7   1 302.194 9.89943  -4
   7  11   1 302.194 9.89943   1
  11   8   1 5.62422 1.37078  -4
   8  11   1 5.62422 1.37078   1
  11   9   1 59.0566 3.44501  -4
   9  11   1 59.0566 3.44501   1
  11  10   1 221.184 7.91980  -4
  10  11   1 221.184 7.91980   1
  11  11   1 8.17780 1.72468  -4
  11  11   1 8.17780 1.72468   1
  11  12   1 52.6320 4.34545  -4
  12  11   1 52.6320 4.34545   1
  11  13   1 71.9104 6.01029  -4
  13  11   1 71.9104 6.01029   1
  11  14   1 136.216 9.41238  -4
  14  11   1 136.216 9.41238   1
  11  15   1 10.5011 3.96945  -4
  15  11   1 10.5011 3.96945   1
  11  16   1 19.4762 7.16764  -4
  16  11   1 19.4762 7.16764   1
  11  17   1 35.0162 8.67291  -4
  17  11   1 35.0162 8.67291   1
  11  18   1 14.8603 7.14064  -4
  18  11   1 14.8603 7.14064   1
  11  19   1 4.98311 6.29766  -4
  19  11   1 4.98311 6.29766   1
  12   0   1 85.6834 7.32692  -4
   0  12   1 85.6834 7.32692   1
  12   1   1 61.7356 4.65938  -4
   1  12   1 61.7356 4.65938   1
  12   2   1 73.0416 4.65696  -4
   2  12   1 73.0416 4.65696   1
  12   3   1 197.279 9.46590  -4
   3  12   1 197.279 9.46590   1
  12   4   1 36.3325 2.90533  -4
   4  12   1 36.3325 2.90533   1
  12   5   1 12.1518 1.65067  -4
   5  12   1 12.1518 1.65067   1
  12   6   1 64.1810 3.67965  -4
   6  12   1 64.1810 3.67965   1
  12   7   1 87.6100 4.24801  -4
   7  12   1 87.6100 4.24801   1
  12   8   1 6.04847 1.43268  -4
   8  12   1 6.04847 1.43268   1
  12   9   1 17.4209 2.07770  -4
   9  12   1 17.4209 2.07770   1
  12  10   1 89.5719 4.55997  -4
  10  12   1 89.5719 4.55997   1
  12  11   1 40.4657 3.51690  -4
  11  12   1 40.4657 3.51690   1
  12  12   1 25.0458 3.30067  -4
  12  12   1 25.0458 3.30067   1
  12  13   1 124.913 7.60318  -4
  13  12   1 124.913 7.60318   1
  12  14   1 36.2471 8.42127  -4
  14  12   1 36.2471 8.42127   1
  12  15   1 41.6433 9.09581  -4
  15  12   1 41.6433 9.09581   1
  12  16   1 52.5573 10.5000  -4
  16  12   1 52.5573 10.5000   1
  12  17   1 11.0038 6.93771  -4
  17  12   1 11.0038 6.93771   1
  12  18   1 10.0656 6.37543  -4
  18  12   1 10.0656 6.37543   1
  12  19   1 1.21906 5.58440  -4
  19  12   1 1.21906 5.58440   1
  13   0   1 14.2467 3.31032  -4
   0  13   1 14.2467 3.31032   1
  13   1   1 55.5448 4.52123  -4
   1  13   1 55.5448 4.52123   1
  13   2   1 125.955 6.90300  -4
   2  13   1 125.955 6.90300   1
  13   3   1 17.4527 2.60240  -4
   3  13   1 17.4527 2.60240   1
  13   4   1 189.907 9.43061  -4
   4  13   1 189.907 9.43061   1
  13   5   1 184.648 9.27144  -4
   5  13   1 184.648 9.27144   1
  13   6   1 60.3146 3.80788  -4
   6  13   1 60.3146 3.80788   1
  13   7   1 61.0047 3.89511  -4
   7  13   1 61.0047 3.89511   1
  13   8   1 48.1141 3.51414  -4
   8  13   1 48.1141 3.51414   1
  13   9   1 64.8250 4.22357  -4
   9  13   1 64.8250 4.22357   1
  13  10   1 42.0870 3.44005  -4
  10  13   1 42.0870 3.44005   1
  13  11   1 42.2960 4.16449  -4
  11  13   1 42.2960 4.16449   1
  13  12   1 199.863 10.2051  -4
  12  13   1 199.863 10.2051   1
  13  13   1 46.4391 5.80024  -4
  13  13   1 46.4391 5.80024   1
  13  14   1 29.2675 7.87267  -4
  14  13   1 29.2675 7.87267   1
  13  15   1 49.5169 9.89679  -4
  15  13   1 49.5169 9.89679   1
  13  16   1 22.4729 7.80647  -4
  16  13   1 22.4729 7.80647   1
  13  17   1 30.5074 9.09174  -4
  17  13   1 30.5074 9.09174   1
  13  18   1 5.41750 6.74453  -4
  18  13   1 5.41750 6.74453   1
  14   0   1 54.4354 6.62432  -4
   0  14   1 54.4354 6.62432   1
  14   1   1 11.9294 2.43514  -4
   1  14   1 11.9294 2.43514   1
  14   2   1 71.6983 5.47209  -4
   2  14   1 71.6983 5.47209   1
  14   3   1 363.649 16.2034  -4
   3  14   1 363.649 16.2034   1
  14   4   1 118.669 6.87656  -4
   4  14   1 118.669 6.87656   1
  14   5   1 88.3448 6.22128  -4
   5  14   1 88.3448 6.22128   1
  14   6   1 31.1789 3.68095  -4
   6  14   1 31.1789 3.68095   1
  14   7   1 45.9201 4.55172  -4
   7  14   1 45.9201 4.55172   1
  14   8   1 32.2806 3.01308  -4
   8  14   1 32.2806 3.01308   1
  14   9   1 69.0221 4.57347  -4
   9  14   1 69.0221 4.57347   1
  14  10   1 161.685 7.71937  -4
  10  14   1 161.685 7.71937   1
  14  11   1 89.9372 6.72947  -4
  11  14   1 89.9372 6.72947   1
  14  12   1 66.3569 6.52192  -4
  12  14   1 66.3569 6.52192   1
  14  13   1 49.7077 5.99097  -4
  13  14   1 49.7077 5.99097   1
  14  14   1 30.0428 7.98012  -4
  14  14   1 30.0428 7.98012   1
  14  15   1 13.7842 6.43695  -4
  15  14   1 13.7842 6.43695   1
  14  16   1 11.4704 6.92951  -4
  16  14   1 11.4704 6.92951   1
  14  17   1 4.11191 6.23810  -4
  17  14   1 4.11191 6.23810   1
  15   0   1 69.7413 7.86612  -4
   0  15   1 69.7413 7.86612   1
  15   1   1 29.7691 3.59644  -4
   1  15   1 29.7691 3.59644   1
  15   2   1 93.2466 6.31902  -4
   2  15   1 93.2466 6.31902   1
  15   3   1 45.7670 4.58261  -4
   3  15   1 45.7670 4.58261   1
  15   4   1 59.0717 5.22816  -4
   4  15   1 59.0717 5.22816   1
  15   5   1 109.370 6.95072  -4
   5  15   1 109.370 6.95072   1
  15   6   1 61.0477 5.42934  -4
   6  15   1 61.0477 5.42934   1
  15   7   1 6.04475 2.54707  -4
   7  15   1 6.04475 2.54707   1
  15   8   1 48.5088 5.03527  -4
   8  15   1 48.5088 5.03527   1
  15   9   1 24.1639 3.89710  -4
   9  15   1 24.1639 3.89710   1
  15  10   1 40.3671 4.49833  -4
  10  15   1 40.3671 4.49833   1
  15  11   1 4.66827 2.93938  -4
  11  15   1 4.66827 2.93938   1
  15  12   1 18.0225 3.74928  -4
  12  15   1 18.0225 3.74928   1
  15  13   1 47.6897 6.07382  -4
  13  15   1 47.6897 6.07382   1
  15  14   1 13.2954 5.57007  -4
  14  15   1 13.2954 5.57007   1
  15  15   1 39.7141 8.87047  -4
  15  15   1 39.7141 8.87047   1
  15  16   1 15.0485 6.98988  -4
  16  15   1 15.0485 6.98988   1
  16   0   1 60.7176 7.59568  -4
   0  16   1 60.7176 7.59568   1
  16   1   1 84.1587 6.50604  -4
   1  16   1 84.1587 6.50604   1
  16   2   1 81.5251 6.36028  -4
   2  16   1 81.5251 6.36028   1
  16   3   1 25.8582 3.73039  -4
   3  16   1 25.8582 3.73039   1
  16   4   1 63.0984 5.63720  -4
   4  16   1 63.0984 5.63720   1
  16   5   1 16.9631 3.25112  -4
   5  16   1 16.9631 3.25112   1
  16   6   1 182.182 9.90098  -4
   6  16   1 182.182 9.90098   1
  16   7   1 60.4685 5.74690  -4
   7  16   1 60.4685 5.74690   1
  16   8   1 40.7957 4.86526  -4
   8  16   1 40.7957 4.86526   1
  16   9   1 19.5183 3.74569  -4
   9  16   1 19.5183 3.74569   1
  16  10   1 79.4547 7.78374  -4
  10  16   1 79.4547 7.78374   1
  16  11   1 31.7372 6.46479  -4
  11  16   1 31.7372 6.46479   1
  16  12   1 116.003 10.4713  -4
  12  16   1 116.003 10.4713   1
  16  13   1 50.5689 6.22048  -4
  13  16   1 50.5689 6.22048   1
  16  14   1 9.27960 5.25159  -4
  14  16   1 9.27960 5.25159   1
  16  15   1 2.11509 5.37400  -4
  15  16   1 2.11509 5.37400   1
  17   0   1 224.711 16.3395  -4
   0  17   1 224.711 16.3395   1
  17   1   1 13.1499 3.17028  -4
   1  17   1 13.1499 3.17028   1
  17   2   1 31.7928 4.26791  -4
   2  17   1 31.7928 4.26791   1
  17   3   1 107.325 7.78023  -4
   3  17   1 107.325 7.78023   1
  17   4   1 93.3180 7.29410  -4
   4  17   1 93.3180 7.29410   1
  17   5   1 48.3190 5.15799  -4
   5  17   1 48.3190 5.15799   1
  17   6   1 51.8601 5.40304  -4
   6  17   1 51.8601 5.40304   1
  17   7   1 232.149 12.1750  -4
   7  17   1 232.149 12.1750   1
  17   8   1 49.5986 5.44468  -4
   8  17   1 49.5986 5.44468   1
  17   9   1 68.9097 6.38009  -4
   9  17   1 68.9097 6.38009   1
  17  10   1 48.7028 6.36657  -4
  10  17   1 48.7028 6.36657   1
  17  11   1 36.0751 7.10686  -4
  11  17   1 36.0751 7.10686   1
  17  12   1 3.83307 4.35359  -4
  12  17   1 3.83307 4.35359   1
  17  13   1 61.3795 9.01094  -4
  13  17   1 61.3795 9.01094   1
  17  14   1 6.92956 6.04776  -4
  14  17   1 6.92956 6.04776   1
  18   0   1 20.1830 5.23439  -4
   0  18   1 20.1830 5.23439   1
  18   1   1 92.6234 7.36793  -4
   1  18   1 92.6234 7.36793   1
  18   2   1 50.0596 5.38394  -4
   2  18   1 50.0596 5.38394   1
  18   3   1 136.593 8.43960  -4
   3  18   1 136.593 8.43960   1
  18   4   1 12.6193 3.37832  -4
   4  18   1 12.6193 3.37832   1
  18   5   1 35.7462 4.65560  -4
   5  18   1 35.7462 4.65560   1
  18   6   1 11.4517 3.35875  -4
   6  18   1 11.4517 3.35875   1
  18   7   1 6.51072 3.15018  -4
   7  18   1 6.51072 3.15018   1
  18   8   1 37.5751 5.09267  -4
   8  18   1 37.5751 5.09267   1
  18   9   1 33.2193 4.81269  -4
   9  18   1 33.2193 4.81269   1
  18  10   1 52.1373 6.68865  -4
  10  18   1 52.1373 6.68865   1
  18  11   1 33.5713 6.67349  -4
  11  18   1 33.5713 6.67349   1
  18  12   1 6.59758 4.42096  -4
  12  18   1 6.59758 4.42096   1
  18  13   1 1.80931 3.93221  -4
  13  18   1 1.80931 3.93221   1
  19   0   1 10.4779 4.71509  -4
   0  19   1 10.4779 4.71509   1
  19   1   1 49.9606 5.48044  -4
   1  19   1 49.9606 5.48044   1
  19   2   1 35.9541 4.76617  -4
   2  19   1 35.9541 4.76617   1
  19   3   1 97.8039 7.78993  -4
   3  19   1 97.8039 7.78993   1
  19   4   1 64.9416 6.21820  -4
   4  19   1 64.9416 6.21820   1
  19   5   1 11.7535 3.60655  -4
   5  19   1 11.7535 3.60655   1
  19   6   1 14.7706 3.88506  -4
   6  19   1 14.7706 3.88506   1
  19   7   1 14.4882 3.87562  -4
   7  19   1 14.4882 3.87562   1
  19   8   1 12.1756 3.67859  -4
   8  19   1 12.1756 3.67859   1
  19   9   1 79.5022 7.33687  -4
   9  19   1 79.5022 7.33687   1
  19  10   1 28.7582 6.05155  -4
  10  19   1 28.7582 6.05155   1
  19  11   1 14.7176 4.82268  -4
  11  19   1 14.7176 4.82268   1
  19  12   1 4.52208 4.78572  -4
  12  19   1 4.52208 4.78572   1
  20   0   1 4.25570 4.47104  -4
   0  20   1 4.25570 4.47104   1
  20   1   1 54.8359 5.93239  -4
   1  20   1 54.8359 5.93239   1
  20   2   1 21.1093 4.29492  -4
   2  20   1 21.1093 4.29492   1
  20   3   1 7.99828 3.38206  -4
   3  20   1 7.99828 3.38206   1
  20   4   1 48.4425 5.78991  -4
   4  20   1 48.4425 5.78991   1
  20   5   1 6.96435 3.20359  -4
   5  20   1 6.96435 3.20359   1
  20   6   1 83.4954 7.55193  -4
   6  20   1 83.4954 7.55193   1
  20   7   1 32.5307 4.99161  -4
   7  20   1 32.5307 4.99161   1
  20   8   1 57.8955 6.30480  -4
   8  20   1 57.8955 6.30480   1
  20   9   1 2.93977 3.37920  -4
   9  20   1 2.93977 3.37920   1
  20  10   1 1.22571 4.05487  -4
  10  20   1 1.22571 4.05487   1
  21   0   1 66.8489 9.48770  -4
   0  21   1 66.8489 9.48770   1
  21   1   1 44.8997 5.55697  -4
   1  21   1 44.8997 5.55697   1
  21   2   1 12.7863 3.67842  -4
   2  21   1 12.7863 3.67842   1
  21   3   1 12.1156 3.56200  -4
   3  21   1 12.1156 3.56200   1
  21   4   1 9.44590 3.59833  -4
   4  21   1 9.44590 3.59833   1
  21   5   1 16.0690 4.02658  -4
   5  21   1 16.0690 4.02658   1
  21   6   1 4.66585 3.33380  -4
   6  21   1 4.66585 3.33380   1
  21   7   1 10.5651 3.75263  -4
   7  21   1 10.5651 3.75263   1
  21   8   1 6.70211 3.68988  -4
   8  21   1 6.70211 3.68988   1
  22   0   1 3.59907 4.18241  -4
   0  22   1 3.59907 4.18241   1
  22   1   1 5.87286 3.16246  -4
   1  22   1 5.87286 3.16246   1
  22   2   1 8.29335 3.29605  -4
   2  22   1 8.29335 3.29605   1
  22   3   1 8.60922 3.38759  -4
   3  22   1 8.60922 3.38759   1
  22   4   1 3.92923 2.89287  -4
   4  22   1 3.92923 2.89287   1
   0   1  12 23.7118 3.95076  -6
   1   6   0 23.7118 3.95076  -5
   0   6   2 23.7118 3.95076  -4
   1   0  12 23.7118 3.95076  -3
   6   1   0 23.7118 3.95076  -2
   6   0   2 23.7118 3.95076   1
   0   1  14 355.662 18.1676  -6
   1   7   0 355.662 18.1676  -5
   0   7   2 355.662 18.1676  -4
   1   0  14 355.662 18.1676  -3
   7   1   0 355.662 18.1676  -2
   7   0   2 355.662 18.1676   1
   0   1  16 57.8954 3.45595  -6
   1   8   0 57.8954 3.45595  -5
   0   8   2 57.8954 3.45595  -4
   1   0  16 57.8954 3.45595  -3
   8   1   0 57.8954 3.45595  -2
   8   0   2 57.8954 3.45595   1
   0   1  18 412.668 17.9069  -6
   1   9   0 412.668 17.9069  -5
   0   9   2 412.668 17.9069  -4
   1   0  18 412.668 17.9069  -3
   9   1   0 412.668 17.9069  -2
   9   0   2 412.668 17.9069   1
   0   1  20 124.728 5.72876  -6
   1  10   0 124.728 5.72876  -5
   0  10   2 124.728 5.72876  -4
   1   0  20 124.728 5.72876  -3
  10   1   0 124.728 5.72876  -2
  10   0   2 124.728 5.72876   1
   0   1  22 662.596 28.2633  -6
   1  11   0 662.596 28.2633  -5
   0  11   2 662.596 28.2633  -4
   1   0  22 662.596 28.2633  -3
  11   1   0 662.596 28.2633  -2
  11   0   2 662.596 28.2633   1
   0   1  24 61.9188 5.10321  -6
   1  12   0 61.9188 5.10321  -5
   0  12   2 61.9188 5.10321  -4
   1   0  24 61.9188 5.10321  -3
  12   1   0 61.9188 5.10321  -2
  12   0   2 61.9188 5.10321   1
   0   1  26 224.241 17.2976  -6
   1  13   0 224.241 17.2976  -5
   0  13   2 224.241 17.2976  -4
   1   0  26 224.241 17.2976  -3
  13   1   0 224.241 17.2976  -2
  13   0   2 224.241 17.2976   1
   0   1  28 235.911 18.5468  -6
   1  14   0 235.911 18.5468  -5
   0  14   2 235.911 18.5468  -4
   1   0  28 235.911 18.5468  -3
  14   1   0 235.911 18.5468  -2
  14   0   2 235.911 18.5468   1
   0   1  30 124.417 9.61947  -6
   1  15   0 124.417 9.61947  -5
   0  15   2 124.417 9.61947  -4
   1   0  30 124.417 9.61947  -3
  15   1   0 124.417 9.61947  -2
  15   0   2 124.417 9.61947   1
   0   1  32 114.981 9.15476  -6
   1  16   0 114.981 9.15476  -5
   0  16   2 114.981 9.15476  -4
   1   0  32 114.981 9.15476  -3
  16   1   0 114.981 9.15476  -2
  16   0   2 114.981 9.15476   1
   0   1  34 86.9587 10.3814  -6
   1  17   0 86.9587 10.3814  -5
   0  17   2 86.9587 10.3814  -4
   1   0  34 86.9587 10.3814  -3
  17   1   0 86.9587 10.3814  -2
  17   0   2 86.9587 10.3814   1
   0   1  36 146.693 14.1958  -6
   1  18   0 146.693 14.1958  -5
   0  18   2 146.693 14.1958  -4
   1   0  36 146.693 14.1958  -3
  18   1   0 146.693 14.1958  -2
  18   0   2 146.693 14.1958   1
   0   1  38 158.044 15.5070  -6
   1  19   0 158.044 15.5070  -5
   0  19   2 158.044 15.5070  -4
   1   0  38 158.044 15.5070  -3
  19   1   0 158.044 15.5070  -2
  19   0   2 158.044 15.5070   1
   0   1  40 122.749 19.3943  -6
   1  20   0 122.749 19.3943  -5
   0  20   2 122.749 19.3943  -4
   1   0  40 122.749 19.3943  -3
  20   1   0 122.749 19.3943  -2
  20   0   2 122.749 19.3943   1
   1   1  12 1690.63 85.1697  -6
   1   6   2 1690.63 85.1697  -5
   1   6   2 1690.63 85.1697  -4
   1   1  12 1690.63 85.1697  -3
   6   1   2 1690.63 85.1697  -2
   6   1   2 1690.63 85.1697   1
   1   1  14 148.870 5.91342  -6
   1   7   2 148.870 5.91342  -5
   1   7   2 148.870 5.91342  -4
   1   1  14 148.870 5.91342  -3
   7   1   2 148.870 5.91342  -2
   7   1   2 148.870 5.91342   1
   1   1  16 1427.35 48.7368  -6
   1   8   2 1427.35 48.7368  -5
   1   8   2 1427.35 48.7368  -4
   1   1  16 1427.35 48.7368  -3
   8   1   2 1427.35 48.7368  -2
   8   1   2 1427.35 48.7368   1
   1   1  18 356.885 11.9758  -6
   1   9   2 356.885 11.9758  -5
   1   9   2 356.885 11.9758  -4
   1   1  18 356.885 11.9758  -3
   9   1   2 356.885 11.9758  -2
   9   1   2 356.885 11.9758   1
   1   1  20 500.725 17.1159  -6
   1  10   2 500.725 17.1159  -5
   1  10   2 500.725 17.1159  -4
   1   1  20 500.725 17.1159  -3
  10   1   2 500.725 17.1159  -2
  10   1   2 500.725 17.1159   1
   1   1  22 406.422 15.1093  -6
   1  11   2 406.422 15.1093  -5
   1  11   2 406.422 15.1093  -4
   1   1  22 406.422 15.1093  -3
  11   1   2 406.422 15.1093  -2
  11   1   2 406.422 15.1093   1
   1   1  24 227.064 8.35722  -6
   1  12   2 227.064 8.35722  -5
   1  12   2 227.064 8.35722  -4
   1   1  24 227.064 8.35722  -3
  12   1   2 227.064 8.35722  -2
  12   1   2 227.064 8.35722   1
   1   1  26 34.8329 3.34109  -6
   1  13   2 34.8329 3.34109  -5
   1  13   2 34.8329 3.34109  -4
   1   1  26 34.8329 3.34109  -3
  13   1   2 34.8329 3.34109  -2
  13   1   2 34.8329 3.34109   1
   1   1  28 292.990 12.5789  -6
   1  14   2 292.990 12.5789  -5
   1  14   2 292.990 12.5789  -4
   1   1  28 292.990 12.5789  -3
  14   1   2 292.990 12.5789  -2
  14   1   2 292.990 12.5789   1
   1   1  30 107.853 6.21234  -6
   1  15   2 107.853 6.21234  -5
   1  15   2 107.853 6.21234  -4
   1   1  30 107.853 6.21234  -3
  15   1   2 107.853 6.21234  -2
  15   1   2 107.853 6.21234   1
   1   1  32 292.703 14.1305  -6
   1  16   2 292.703 14.1305  -5
   1  16   2 292.703 14.1305  -4
   1   1  32 292.703 14.1305  -3
  16   1   2 292.703 14.1305  -2
  16   1   2 292.703 14.1305   1
   1   1  34 41.1788 5.45752  -6
   1  17   2 41.1788 5.45752  -5
   1  17   2 41.1788 5.45752  -4
   1   1  34 41.1788 5.45752  -3
  17   1   2 41.1788 5.45752  -2
  17   1   2 41.1788 5.45752   1
   1   1  36 198.151 12.4309  -6
   1  18   2 198.151 12.4309  -5
   1  18   2 198.151 12.4309  -4
   1   1  36 198.151 12.4309  -3
  18   1   2 198.151 12.4309  -2
  18   1   2 198.151 12.4309   1
   1   1  38 25.6689 6.02889  -6
   1  19   2 25.6689 6.02889  -5
   1  19   2 25.6689 6.02889  -4
   1   1  38 25.6689 6.02889  -3
  19   1   2 25.6689 6.02889  -2
  19   1   2 25.6689 6.02889   1
   1   1  40 99.9631 12.7293  -6
   1  20   2 99.9631 12.7293  -5
   1  20   2 99.9631 12.7293  -4
   1   1  40 99.9631 12.7293  -3
  20   1   2 99.9631 12.7293  -2
  20   1   2 99.9631 12.7293   1
   1   1  42 66.6033 10.8948  -6
   1  21   2 66.6033 10.8948  -5
   1  21   2 66.6033 10.8948  -4
   1   1  42 66.6033 10.8948  -3
  21   1   2 66.6033 10.8948  -2
  21   1   2 66.6033 10.8948   1
   1   1  44 27.0098 12.2607  -6
   1  22   2 27.0098 12.2607  -5
   1  22   2 27.0098 12.2607  -4
   1   1  44 27.0098 12.2607  -3
  22   1   2 27.0098 12.2607  -2
  22   1   2 27.0098 12.2607   1
   2   1  10 807.347 50.6446  -6
   1   5   4 807.347 50.6446  -5
   2   5   2 807.347 50.6446  -4
   1   2  10 807.347 50.6446  -3
   5   1   4 807.347 50.6446  -2
   5   2   2 807.347 50.6446   1
   2   1  12 149.369 8.32597  -6
   1   6   4 149.369 8.32597  -5
   2   6   2 149.369 8.32597  -4
   1   2  12 149.369 8.32597  -3
   6   1   4 149.369 8.32597  -2
   6   2   2 149.369 8.32597   1
   2   1  14 1762.46 55.7340  -6
   1   7   4 1762.46 55.7340  -5
   2   7   2 1762.46 55.7340  -4
   1   2  14 1762.46 55.7340  -3
   7   1   4 1762.46 55.7340  -2
   7   2   2 1762.46 55.7340   1
   2   1  16 75.2753 3.29982  -6
   1   8   4 75.2753 3.29982  -5
   2   8   2 75.2753 3.29982  -4
   1   2  16 75.2753 3.29982  -3
   8   1   4 75.2753 3.29982  -2
   8   2   2 75.2753 3.29982   1
   2   1  18 257.484 8.20122  -6
   1   9   4 257.484 8.20122  -5
   2   9   2 257.484 8.20122  -4
   1   2  18 257.484 8.20122  -3
   9   1   4 257.484 8.20122  -2
   9   2   2 257.484 8.20122   1
   2   1  20 516.863 17.6597  -6
   1  10   4 516.863 17.6597  -5
   2  10   2 516.863 17.6597  -4
   1   2  20 516.863 17.6597  -3
  10   1   4 516.863 17.6597  -2
  10   2   2 516.863 17.6597   1
   2   1  22 1186.04 41.1159  -6
   1  11   4 1186.04 41.1159  -5
   2  11   2 1186.04 41.1159  -4
   1   2  22 1186.04 41.1159  -3
  11   1   4 1186.04 41.1159  -2
  11   2   2 1186.04 41.1159   1
   2   1  24 112.621 4.99325  -6
   1  12   4 112.621 4.99325  -5
   2  12   2 112.621 4.99325  -4
   1   2  24 112.621 4.99325  -3
  12   1   4 112.621 4.99325  -2
  12   2   2 112.621 4.99325   1
   2   1  26 319.912 14.6100  -6
   1  13   4 319.912 14.6100  -5
   2  13   2 319.912 14.6100  -4
   1   2  26 319.912 14.6100  -3
  13   1   4 319.912 14.6100  -2
  13   2   2 319.912 14.6100   1
   2   1  28 59.3458 4.09602  -6
   1  14   4 59.3458 4.09602  -5
   2  14   2 59.3458 4.09602  -4
   1   2  28 59.3458 4.09602  -3
  14   1   4 59.3458 4.09602  -2
  14   2   2 59.3458 4.09602   1
   2   1  30 299.681 13.0545  -6
   1  15   4 299.681 13.0545  -5
   2  15   2 299.681 13.0545  -4
   1   2  30 299.681 13.0545  -3
  15   1   4 299.681 13.0545  -2
  15   2   2 299.681 13.0545   1
   2   1  32 256.219 12.6998  -6
   1  16   4 256.219 12.6998  -5
   2  16   2 256.219 12.6998  -4
   1   2  32 256.219 12.6998  -3
  16   1   4 256.219 12.6998  -2
  16   2   2 256.219 12.6998   1
   2   1  34 114.014 10.2031  -6
   1  17   4 114.014 10.2031  -5
   2  17   2 114.014 10.2031  -4
   1   2  34 114.014 10.2031  -3
  17   1   4 114.014 10.2031  -2
  17   2   2 114.014 10.2031   1
   2   1  36 108.507 12.6168  -6
   1  18   4 108.507 12.6168  -5
   2  18   2 108.507 12.6168  -4
   1   2  36 108.507 12.6168  -3
  18   1   4 108.507 12.6168  -2
  18   2   2 108.507 12.6168   1
   2   1  38 170.545 16.6964  -6
   1  19   4 170.545 16.6964  -5
   2  19   2 170.545 16.6964  -4
   1   2  38 170.545 16.6964  -3
  19   1   4 170.545 16.6964  -2
  19   2   2 170.545 16.6964   1
   2   1  40 81.5515 11.4697  -6
   1  20   4 81.5515 11.4697  -5
   2  20   2 81.5515 11.4697  -4
   1   2  40 81.5515 11.4697  -3
  20   1   4 81.5515 11.4697  -2
  20   2   2 81.5515 11.4697   1
   2   1  42 81.1445 11.8490  -6
   1  21   4 81.1445 11.8490  -5
   2  21   2 81.1445 11.8490  -4
   1   2  42 81.1445 11.8490  -3
  21   1   4 81.1445 11.8490  -2
  21   2   2 81.1445 11.8490   1
   2   1  44 10.8878 8.07411  -6
   1  22   4 10.8878 8.07411  -5
   2  22   2 10.8878 8.07411  -4
   1   2  44 10.8878 8.07411  -3
  22   1   4 10.8878 8.07411  -2
  22   2   2 10.8878 8.07411   1
   3   1  10 110.763 8.33940  -6
   1   5   6 110.763 8.33940  -5
   3   5   2 110.763 8.33940  -4
   1   3  10 110.763 8.33940  -3
   5   1   6 110.763 8.33940  -2
   5   3   2 110.763 8.33940   1
   3   1  12 1736.17 70.5583  -6
   1   6   6 1736.17 70.5583  -5
   3   6   2 1736.17 70.5583  -4
   1   3  12 1736.17 70.5583  -3
   6   1   6 1736.17 70.5583  -2
   6   3   2 1736.17 70.5583   1
   3   1  14 509.900 17.6305  -6
   1   7   6 509.900 17.6305  -5
   3   7   2 509.900 17.6305  -4
   1   3  14 509.900 17.6305  -3
   7   1   6 509.900 17.6305  -2
   7   3   2 509.900 17.6305   1
   3   1  16 148.708 5.12953  -6
   1   8   6 148.708 5.12953  -5
   3   8   2 148.708 5.12953  -4
   1   3  16 148.708 5.12953  -3
   8   1   6 148.708 5.12953  -2
   8   3   2 148.708 5.12953   1
   3   1  18 220.743 6.80843  -6
   1   9   6 220.743 6.80843  -5
   3   9   2 220.743 6.80843  -4
   1   3  18 220.743 6.80843  -3
   9   1   6 220.743 6.80843  -2
   9   3   2 220.743 6.80843   1
   3   1  20 1227.97 33.9987  -6
   1  10   6 1227.97 33.9987  -5
   3  10   2 1227.97 33.9987  -4
   1   3  20 1227.97 33.9987  -3
  10   1   6 1227.97 33.9987  -2
  10   3   2 1227.97 33.9987   1
   3   1  22 396.750 13.8500  -6
   1  11   6 396.750 13.8500  -5
   3  11   2 396.750 13.8500  -4
   1   3  22 396.750 13.8500  -3
  11   1   6 396.750 13.8500  -2
  11   3   2 396.750 13.8500   1
   3   1  24 194.752 7.64590  -6
   1  12   6 194.752 7.64590  -5
   3  12   2 194.752 7.64590  -4
   1   3  24 194.752 7.64590  -3
  12   1   6 194.752 7.64590  -2
  12   3   2 194.752 7.64590   1
   3   1  26 98.7760 5.94311  -6
   1  13   6 98.7760 5.94311  -5
   3  13   2 98.7760 5.94311  -4
   1   3  26 98.7760 5.94311  -3
  13   1   6 98.7760 5.94311  -2
  13   3   2 98.7760 5.94311   1
   3   1  28 129.179 7.40915  -6
   1  14   6 129.179 7.40915  -5
   3  14   2 129.179 7.40915  -4
   1   3  28 129.179 7.40915  -3
  14   1   6 129.179 7.40915  -2
  14   3   2 129.179 7.40915   1
   3   1  30 122.387 8.24167  -6
   1  15   6 122.387 8.24167  -5
   3  15   2 122.387 8.24167  -4
   1   3  30 122.387 8.24167  -3
  15   1   6 122.387 8.24167  -2
  15   3   2 122.387 8.24167   1
   3   1  32 218.575 18.6711  -6
   1  16   6 218.575 18.6711  -5
   3  16   2 218.575 18.6711  -4
   1   3  32 218.575 18.6711  -3
  16   1   6 218.575 18.6711  -2
  16   3   2 218.575 18.6711   1
   3   1  34 61.5644 9.24642  -6
   1  17   6 61.5644 9.24642  -5
   3  17   2 61.5644 9.24642  -4
   1   3  34 61.5644 9.24642  -3
  17   1   6 61.5644 9.24642  -2
  17   3   2 61.5644 9.24642   1
   3   1  36 165.004 16.1211  -6
   1  18   6 165.004 16.1211  -5
   3  18   2 165.004 16.1211  -4
   1   3  36 165.004 16.1211  -3
  18   1   6 165.004 16.1211  -2
  18   3   2 165.004 16.1211   1
   3   1  38 54.0040 9.83782  -6
   1  19   6 54.0040 9.83782  -5
   3  19   2 54.0040 9.83782  -4
   1   3  38 54.0040 9.83782  -3
  19   1   6 54.0040 9.83782  -2
  19   3   2 54.0040 9.83782   1
   3   1  40 48.6331 9.25943  -6
   1  20   6 48.6331 9.25943  -5
   3  20   2 48.6331 9.25943  -4
   1   3  40 48.6331 9.25943  -3
  20   1   6 48.6331 9.25943  -2
  20   3   2 48.6331 9.25943   1
   3   1  42 71.7829 11.1725  -6
   1  21   6 71.7829 11.1725  -5
   3  21   2 71.7829 11.1725  -4
   1   3  42 71.7829 11.1725  -3
  21   1   6 71.7829 11.1725  -2
  21   3   2 71.7829 11.1725   1
   3   1  44 16.8259 8.41321  -6
   1  22   6 16.8259 8.41321  -5
   3  22   2 16.8259 8.41321  -4
   1   3  44 16.8259 8.41321  -3
  22   1   6 16.8259 8.41321  -2
  22   3   2 16.8259 8.41321   1
   4   1   8 164.587 8.94461  -6
   1   4   8 164.587 8.94461  -5
   4   4   2 164.587 8.94461  -4
   1   4   8 164.587 8.94461  -3
   4   1   8 164.587 8.94461  -2
   4   4   2 164.587 8.94461   1
   4   1  10 1601.38 65.0760  -6
   1   5   8 1601.38 65.0760  -5
   4   5   2 1601.38 65.0760  -4
   1   4  10 1601.38 65.0760  -3
   5   1   8 1601.38 65.0760  -2
   5   4   2 1601.38 65.0760   1
   4   1  12 525.292 19.5935  -6
   1   6   8 525.292 19.5935  -5
   4   6   2 525.292 19.5935  -4
   1   4  12 525.292 19.5935  -3
   6   1   8 525.292 19.5935  -2
   6   4   2 525.292 19.5935   1
   4   1  14 889.790 32.5607  -6
   1   7   8 889.790 32.5607  -5
   4   7   2 889.790 32.5607  -4
   1   4  14 889.790 32.5607  -3
   7   1   8 889.790 32.5607  -2
   7   4   2 889.790 32.5607   1
   4   1  16 149.526 4.84142  -6
   1   8   8 149.526 4.84142  -5
   4   8   2 149.526 4.84142  -4
   1   4  16 149.526 4.84142  -3
   8   1   8 149.526 4.84142  -2
   8   4   2 149.526 4.84142   1
   4   1  18 1066.34 28.2549  -6
   1   9   8 1066.34 28.2549  -5
   4   9   2 1066.34 28.2549  -4
   1   4  18 1066.34 28.2549  -3
   9   1   8 1066.34 28.2549  -2
   9   4   2 1066.34 28.2549   1
   4   1  20 420.566 12.4240  -6
   1  10   8 420.566 12.4240  -5
   4  10   2 420.566 12.4240  -4
   1   4  20 420.566 12.4240  -3
  10   1   8 420.566 12.4240  -2
  10   4   2 420.566 12.4240   1
   4   1  22 117.652 4.58371  -6
   1  11   8 117.652 4.58371  -5
   4  11   2 117.652 4.58371  -4
   1   4  22 117.652 4.58371  -3
  11   1   8 117.652 4.58371  -2
  11   4   2 117.652 4.58371   1
   4   1  24 114.332 5.50188  -6
   1  12   8 114.332 5.50188  -5
   4  12   2 114.332 5.50188  -4
   1   4  24 114.332 5.50188  -3
  12   1   8 114.332 5.50188  -2
  12   4   2 114.332 5.50188   1
   4   1  26 162.217 9.22476  -6
   1  13   8 162.217 9.22476  -5
   4  13   2 162.217 9.22476  -4
   1   4  26 162.217 9.22476  -3
  13   1   8 162.217 9.22476  -2
  13   4   2 162.217 9.22476   1
   4   1  28 102.965 10.8412  -6
   1  14   8 102.965 10.8412  -5
   4  14   2 102.965 10.8412  -4
   1   4  28 102.965 10.8412  -3
  14   1   8 102.965 10.8412  -2
  14   4   2 102.965 10.8412   1
   4   1  30 201.452 17.2790  -6
   1  15   8 201.452 17.2790  -5
   4  15   2 201.452 17.2790  -4
   1   4  30 201.452 17.2790  -3
  15   1   8 201.452 17.2790  -2
  15   4   2 201.452 17.2790   1
   4   1  32 197.009 17.7302  -6
   1  16   8 197.009 17.7302  -5
   4  16   2 197.009 17.7302  -4
   1   4  32 197.009 17.7302  -3
  16   1   8 197.009 17.7302  -2
  16   4   2 197.009 17.7302   1
   4   1  34 256.523 21.5817  -6
   1  17   8 256.523 21.5817  -5
   4  17   2 256.523 21.5817  -4
   1   4  34 256.523 21.5817  -3
  17   1   8 256.523 21.5817  -2
  17   4   2 256.523 21.5817   1
   4   1  36 125.158 14.0386  -6
   1  18   8 125.158 14.0386  -5
   4  18   2 125.158 14.0386  -4
   1   4  36 125.158 14.0386  -3
  18   1   8 125.158 14.0386  -2
  18   4   2 125.158 14.0386   1
   4   1  38 87.5790 11.8136  -6
   1  19   8 87.5790 11.8136  -5
   4  19   2 87.5790 11.8136  -4
   1   4  38 87.5790 11.8136  -3
  19   1   8 87.5790 11.8136  -2
  19   4   2 87.5790 11.8136   1
   4   1  40 34.5115 9.16591  -6
   1  20   8 34.5115 9.16591  -5
   4  20   2 34.5115 9.16591  -4
   1   4  40 34.5115 9.16591  -3
  20   1   8 34.5115 9.16591  -2
  20   4   2 34.5115 9.16591   1
   4   1  42 74.6440 11.5078  -6
   1  21   8 74.6440 11.5078  -5
   4  21   2 74.6440 11.5078  -4
   1   4  42 74.6440 11.5078  -3
  21   1   8 74.6440 11.5078  -2
  21   4   2 74.6440 11.5078   1
   1  22   8 7.12669 6.53348  -5
   4  22   2 7.12669 6.53348  -4
  22   1   8 7.12669 6.53348  -2
  22   4   2 7.12669 6.53348   1
   5   1   4 983.874 53.4930  -6
   1   2  10 983.874 53.4930  -5
   5   2   2 983.874 53.4930  -4
   1   5   4 983.874 53.4930  -3
   2   1  10 983.874 53.4930  -2
   2   5   2 983.874 53.4930   1
   5   1   6 117.526 5.45867  -6
   1   3  10 117.526 5.45867  -5
   5   3   2 117.526 5.45867  -4
   1   5   6 117.526 5.45867  -3
   3   1  10 117.526 5.45867  -2
   3   5   2 117.526 5.45867   1
   5   1   8 1083.02 36.2442  -6
   1   4  10 1083.02 36.2442  -5
   5   4   2 1083.02 36.2442  -4
   1   5   8 1083.02 36.2442  -3
   4   1  10 1083.02 36.2442  -2
   4   5   2 1083.02 36.2442   1
   5   1  10 649.041 20.2982  -6
   1   5  10 649.041 20.2982  -5
   5   5   2 649.041 20.2982  -4
   1   5  10 649.041 20.2982  -3
   5   1  10 649.041 20.2982  -2
   5   5   2 649.041 20.2982   1
   5   1  12 2579.62 78.1416  -6
   1   6  10 2579.62 78.1416  -5
   5   6   2 2579.62 78.1416  -4
   1   5  12 2579.62 78.1416  -3
   6   1  10 2579.62 78.1416  -2
   6   5   2 2579.62 78.1416   1
   5   1  14 143.229 5.30373  -6
   1   7  10 143.229 5.30373  -5
   5   7   2 143.229 5.30373  -4
   1   5  14 143.229 5.30373  -3
   7   1  10 143.229 5.30373  -2
   7   5   2 143.229 5.30373   1
   5   1  16 888.281 26.0970  -6
   1   8  10 888.281 26.0970  -5
   5   8   2 888.281 26.0970  -4
   1   5  16 888.281 26.0970  -3
   8   1  10 888.281 26.0970  -2
   8   5   2 888.281 26.0970   1
   5   1  18 387.941 11.4840  -6
   1   9  10 387.941 11.4840  -5
   5   9   2 387.941 11.4840  -4
   1   5  18 387.941 11.4840  -3
   9   1  10 387.941 11.4840  -2
   9   5   2 387.941 11.4840   1
   5   1  20 460.889 14.2688  -6
   1  10  10 460.889 14.2688  -5
   5  10   2 460.889 14.2688  -4
   1   5  20 460.889 14.2688  -3
  10   1  10 460.889 14.2688  -2
  10   5   2 460.889 14.2688   1
   5   1  22 230.537 9.19380  -6
   1  11  10 230.537 9.19380  -5
   5  11   2 230.537 9.19380  -4
   1   5  22 230.537 9.19380  -3
  11   1  10 230.537 9.19380  -2
  11   5   2 230.537 9.19380   1
   5   1  24 290.635 13.8277  -6
   1  12  10 290.635 13.8277  -5
   5  12   2 290.635 13.8277  -4
   1   5  24 290.635 13.8277  -3
  12   1  10 290.635 13.8277  -2
  12   5   2 290.635 13.8277   1
   5   1  26 160.124 10.1467  -6
   1  13  10 160.124 10.1467  -5
   5  13   2 160.124 10.1467  -4
   1   5  26 160.124 10.1467  -3
  13   1  10 160.124 10.1467  -2
  13   5   2 160.124 10.1467   1
   5   1  28 240.305 19.5294  -6
   1  14  10 240.305 19.5294  -5
   5  14   2 240.305 19.5294  -4
   1   5  28 240.305 19.5294  -3
  14   1  10 240.305 19.5294  -2
  14   5   2 240.305 19.5294   1
   5   1  30 170.609 15.6954  -6
   1  15  10 170.609 15.6954  -5
   5  15   2 170.609 15.6954  -4
   1   5  30 170.609 15.6954  -3
  15   1  10 170.609 15.6954  -2
  15   5   2 170.609 15.6954   1
   5   1  32 172.938 16.2256  -6
   1  16  10 172.938 16.2256  -5
   5  16   2 172.938 16.2256  -4
   1   5  32 172.938 16.2256  -3
  16   1  10 172.938 16.2256  -2
  16   5   2 172.938 16.2256   1
   5   1  34 93.1501 11.7924  -6
   1  17  10 93.1501 11.7924  -5
   5  17   2 93.1501 11.7924  -4
   1   5  34 93.1501 11.7924  -3
  17   1  10 93.1501 11.7924  -2
  17   5   2 93.1501 11.7924   1
   5   1  36 128.092 14.4849  -6
   1  18  10 128.092 14.4849  -5
   5  18   2 128.092 14.4849  -4
   1   5  36 128.092 14.4849  -3
  18   1  10 128.092 14.4849  -2
  18   5   2 128.092 14.4849   1
   5   1  38 147.748 15.9509  -6
   1  19  10 147.748 15.9509  -5
   5  19   2 147.748 15.9509  -4
   1   5  38 147.748 15.9509  -3
  19   1  10 147.748 15.9509  -2
  19   5   2 147.748 15.9509   1
   5   1  40 118.100 14.1483  -6
   1  20  10 118.100 14.1483  -5
   5  20   2 118.100 14.1483  -4
   1   5  40 118.100 14.1483  -3
  20   1  10 118.100 14.1483  -2
  20   5   2 118.100 14.1483   1
   5   1  42 122.659 14.8949  -6
   1  21  10 122.659 14.8949  -5
   5  21   2 122.659 14.8949  -4
   1   5  42 122.659 14.8949  -3
  21   1  10 122.659 14.8949  -2
  21   5   2 122.659 14.8949   1
   6   1   0 101.289 6.72130  -6
   1   0  12 101.289 6.72130  -5
   6   0   2 101.289 6.72130  -4
   1   6   0 101.289 6.72130  -3
   0   1  12 101.289 6.72130  -2
   0   6   2 101.289 6.72130   1
   6   1   2 794.749 30.8346  -6
   1   1  12 794.749 30.8346  -5
   6   1   2 794.749 30.8346  -4
   1   6   2 794.749 30.8346  -3
   1   1  12 794.749 30.8346  -2
   1   6   2 794.749 30.8346   1
   6   1   4 146.285 6.50854  -6
   1   2  12 146.285 6.50854  -5
   6   2   2 146.285 6.50854  -4
   1   6   4 146.285 6.50854  -3
   2   1  12 146.285 6.50854  -2
   2   6   2 146.285 6.50854   1
   6   1   6 1956.73 63.3306  -6
   1   3  12 1956.73 63.3306  -5
   6   3   2 1956.73 63.3306  -4
   1   6   6 1956.73 63.3306  -3
   3   1  12 1956.73 63.3306  -2
   3   6   2 1956.73 63.3306   1
   6   1   8 370.093 11.9717  -6
   1   4  12 370.093 11.9717  -5
   6   4   2 370.093 11.9717  -4
   1   6   8 370.093 11.9717  -3
   4   1  12 370.093 11.9717  -2
   4   6   2 370.093 11.9717   1
   6   1  10 1907.79 58.0710  -6
   1   5  12 1907.79 58.0710  -5
   6   5   2 1907.79 58.0710  -4
   1   6  10 1907.79 58.0710  -3
   5   1  12 1907.79 58.0710  -2
   5   6   2 1907.79 58.0710   1
   6   1  12 124.921 4.79726  -6
   1   6  12 124.921 4.79726  -5
   6   6   2 124.921 4.79726  -4
   1   6  12 124.921 4.79726  -3
   6   1  12 124.921 4.79726  -2
   6   6   2 124.921 4.79726   1
   6   1  14 914.293 28.5172  -6
   1   7  12 914.293 28.5172  -5
   6   7   2 914.293 28.5172  -4
   1   6  14 914.293 28.5172  -3
   7   1  12 914.293 28.5172  -2
   7   6   2 914.293 28.5172   1
   6   1  16 824.447 25.9462  -6
   1   8  12 824.447 25.9462  -5
   6   8   2 824.447 25.9462  -4
   1   6  16 824.447 25.9462  -3
   8   1  12 824.447 25.9462  -2
   8   6   2 824.447 25.9462   1
   6   1  18 2781.15 84.5852  -6
   1   9  12 2781.15 84.5852  -5
   6   9   2 2781.15 84.5852  -4
   1   6  18 2781.15 84.5852  -3
   9   1  12 2781.15 84.5852  -2
   9   6   2 2781.15 84.5852   1
   6   1  20 401.547 15.7422  -6
   1  10  12 401.547 15.7422  -5
   6  10   2 401.547 15.7422  -4
   1   6  20 401.547 15.7422  -3
  10   1  12 401.547 15.7422  -2
  10   6   2 401.547 15.7422   1
   6   1  22 83.5033 4.69944  -6
   1  11  12 83.5033 4.69944  -5
   6  11   2 83.5033 4.69944  -4
   1   6  22 83.5033 4.69944  -3
  11   1  12 83.5033 4.69944  -2
  11   6   2 83.5033 4.69944   1
   6   1  24 159.264 10.3663  -6
   1  12  12 159.264 10.3663  -5
   6  12   2 159.264 10.3663  -4
   1   6  24 159.264 10.3663  -3
  12   1  12 159.264 10.3663  -2
  12   6   2 159.264 10.3663   1
   6   1  26 193.831 12.3404  -6
   1  13  12 193.831 12.3404  -5
   6  13   2 193.831 12.3404  -4
   1   6  26 193.831 12.3404  -3
  13   1  12 193.831 12.3404  -2
  13   6   2 193.831 12.3404   1
   6   1  28 113.325 11.8765  -6
   1  14  12 113.325 11.8765  -5
   6  14   2 113.325 11.8765  -4
   1   6  28 113.325 11.8765  -3
  14   1  12 113.325 11.8765  -2
  14   6   2 113.325 11.8765   1
   6   1  30 142.461 14.2052  -6
   1  15  12 142.461 14.2052  -5
   6  15   2 142.461 14.2052  -4
   1   6  30 142.461 14.2052  -3
  15   1  12 142.461 14.2052  -2
  15   6   2 142.461 14.2052   1
   6   1  32 293.051 23.9491  -6
   1  16  12 293.051 23.9491  -5
   6  16   2 293.051 23.9491  -4
   1   6  32 293.051 23.9491  -3
  16   1  12 293.051 23.9491  -2
  16   6   2 293.051 23.9491   1
   6   1  34 119.350 13.6396  -6
   1  17  12 119.350 13.6396  -5
   6  17   2 119.350 13.6396  -4
   1   6  34 119.350 13.6396  -3
  17   1  12 119.350 13.6396  -2
  17   6   2 119.350 13.6396   1
   6   1  36 139.914 15.1412  -6
   1  18  12 139.914 15.1412  -5
   6  18   2 139.914 15.1412  -4
   1   6  36 139.914 15.1412  -3
  18   1  12 139.914 15.1412  -2
  18   6   2 139.914 15.1412   1
   6   1  38 157.299 16.8285  -6
   1  19  12 157.299 16.8285  -5
   6  19   2 157.299 16.8285  -4
   1   6  38 157.299 16.8285  -3
  19   1  12 157.299 16.8285  -2
  19   6   2 157.299 16.8285   1
   6   1  40 37.1882 8.85286  -6
   1  20  12 37.1882 8.85286  -5
   6  20   2 37.1882 8.85286  -4
   1   6  40 37.1882 8.85286  -3
  20   1  12 37.1882 8.85286  -2
  20   6   2 37.1882 8.85286   1
   6   1  42 19.4308 8.17753  -6
   1  21  12 19.4308 8.17753  -5
   6  21   2 19.4308 8.17753  -4
   1   6  42 19.4308 8.17753  -3
  21   1  12 19.4308 8.17753  -2
  21   6   2 19.4308 8.17753   1
   7   1   0 232.828 14.0113  -6
   1   0  14 232.828 14.0113  -5
   7   0   2 232.828 14.0113  -4
   1   7   0 232.828 14.0113  -3
   0   1  14 232.828 14.0113  -2
   0   7   2 232.828 14.0113   1
   7   1   2 246.436 10.4408  -6
   1   1  14 246.436 10.4408  -5
   7   1   2 246.436 10.4408  -4
   1   7   2 246.436 10.4408  -3
   1   1  14 246.436 10.4408  -2
   1   7   2 246.436 10.4408   1
   7   1   4 2001.71 69.8403  -6
   1   2  14 2001.71 69.8403  -5
   7   2   2 2001.71 69.8403  -4
   1   7   4 2001.71 69.8403  -3
   2   1  14 2001.71 69.8403  -2
   2   7   2 2001.71 69.8403   1
   7   1   6 571.218 19.2181  -6
   1   3  14 571.218 19.2181  -5
   7   3   2 571.218 19.2181  -4
   1   7   6 571.218 19.2181  -3
   3   1  14 571.218 19.2181  -2
   3   7   2 571.218 19.2181   1
   7   1   8 1104.78 36.3088  -6
   1   4  14 1104.78 36.3088  -5
   7   4   2 1104.78 36.3088  -4
   1   7   8 1104.78 36.3088  -3
   4   1  14 1104.78 36.3088  -2
   4   7   2 1104.78 36.3088   1
   7   1  10 170.678 6.57546  -6
   1   5  14 170.678 6.57546  -5
   7   5   2 170.678 6.57546  -4
   1   7  10 170.678 6.57546  -3
   5   1  14 170.678 6.57546  -2
   5   7   2 170.678 6.57546   1
   7   1  12 1166.13 38.4783  -6
   1   6  14 1166.13 38.4783  -5
   7   6   2 1166.13 38.4783  -4
   1   7  12 1166.13 38.4783  -3
   6   1  14 1166.13 38.4783  -2
   6   7   2 1166.13 38.4783   1
   7   1  14 305.166 11.0958  -6
   1   7  14 305.166 11.0958  -5
   7   7   2 305.166 11.0958  -4
   1   7  14 305.166 11.0958  -3
   7   1  14 305.166 11.0958  -2
   7   7   2 305.166 11.0958   1
   7   1  16 1125.22 37.3454  -6
   1   8  14 1125.22 37.3454  -5
   7   8   2 1125.22 37.3454  -4
   1   7  16 1125.22 37.3454  -3
   8   1  14 1125.22 37.3454  -2
   8   7   2 1125.22 37.3454   1
   7   1  18 484.239 17.0006  -6
   1   9  14 484.239 17.0006  -5
   7   9   2 484.239 17.0006  -4
   1   7  18 484.239 17.0006  -3
   9   1  14 484.239 17.0006  -2
   9   7   2 484.239 17.0006   1
   7   1  20 174.032 7.86451  -6
   1  10  14 174.032 7.86451  -5
   7  10   2 174.032 7.86451  -4
   1   7  20 174.032 7.86451  -3
  10   1  14 174.032 7.86451  -2
  10   7   2 174.032 7.86451   1
   7   1  22 127.571 6.35772  -6
   1  11  14 127.571 6.35772  -5
   7  11   2 127.571 6.35772  -4
   1   7  22 127.571 6.35772  -3
  11   1  14 127.571 6.35772  -2
  11   7   2 127.571 6.35772   1
   7   1  24 157.593 10.5024  -6
   1  12  14 157.593 10.5024  -5
   7  12   2 157.593 10.5024  -4
   1   7  24 157.593 10.5024  -3
  12   1  14 157.593 10.5024  -2
  12   7   2 157.593 10.5024   1
   7   1  26 41.1298 4.80084  -6
   1  13  14 41.1298 4.80084  -5
   7  13   2 41.1298 4.80084  -4
   1   7  26 41.1298 4.80084  -3
  13   1  14 41.1298 4.80084  -2
  13   7   2 41.1298 4.80084   1
   7   1  28 117.775 12.3426  -6
   1  14  14 117.775 12.3426  -5
   7  14   2 117.775 12.3426  -4
   1   7  28 117.775 12.3426  -3
  14   1  14 117.775 12.3426  -2
  14   7   2 117.775 12.3426   1
   7   1  30 158.292 15.5137  -6
   1  15  14 158.292 15.5137  -5
   7  15   2 158.292 15.5137  -4
   1   7  30 158.292 15.5137  -3
  15   1  14 158.292 15.5137  -2
  15   7   2 158.292 15.5137   1
   7   1  32 133.736 14.3659  -6
   1  16  14 133.736 14.3659  -5
   7  16   2 133.736 14.3659  -4
   1   7  32 133.736 14.3659  -3
  16   1  14 133.736 14.3659  -2
  16   7   2 133.736 14.3659   1
   7   1  34 57.1255 9.85267  -6
   1  17  14 57.1255 9.85267  -5
   7  17   2 57.1255 9.85267  -4
   1   7  34 57.1255 9.85267  -3
  17   1  14 57.1255 9.85267  -2
  17   7   2 57.1255 9.85267   1
   7   1  36 89.0453 12.0820  -6
   1  18  14 89.0453 12.0820  -5
   7  18   2 89.0453 12.0820  -4
   1   7  36 89.0453 12.0820  -3
  18   1  14 89.0453 12.0820  -2
  18   7   2 89.0453 12.0820   1
   7   1  38 74.7225 11.8838  -6
   1  19  14 74.7225 11.8838  -5
   7  19   2 74.7225 11.8838  -4
   1   7  38 74.7225 11.8838  -3
  19   1  14 74.7225 11.8838  -2
  19   7   2 74.7225 11.8838   1
   7   1  40 88.1561 12.8567  -6
   1  20  14 88.1561 12.8567  -5
   7  20   2 88.1561 12.8567  -4
   1   7  40 88.1561 12.8567  -3
  20   1  14 88.1561 12.8567  -2
  20   7   2 88.1561 12.8567   1
   7   1  42 23.3171 8.40095  -6
   1  21  14 23.3171 8.40095  -5
   7  21   2 23.3171 8.40095  -4
   1   7  42 23.3171 8.40095  -3
  21   1  14 23.3171 8.40095  -2
  21   7   2 23.3171 8.40095   1
   8   1   0 138.771 9.20100  -6
   1   0  16 138.771 9.20100  -5
   8   0   2 138.771 9.20100  -4
   1   8   0 138.771 9.20100  -3
   0   1  16 138.771 9.20100  -2
   0   8   2 138.771 9.20100   1
   8   1   2 1998.68 76.3637  -6
   1   1  16 1998.68 76.3637  -5
   8   1   2 1998.68 76.3637  -4
   1   8   2 1998.68 76.3637  -3
   1   1  16 1998.68 76.3637  -2
   1   8   2 1998.68 76.3637   1
   8   1   4 83.3564 3.64603  -6
   1   2  16 83.3564 3.64603  -5
   8   2   2 83.3564 3.64603  -4
   1   8   4 83.3564 3.64603  -3
   2   1  16 83.3564 3.64603  -2
   2   8   2 83.3564 3.64603   1
   8   1   6 201.493 7.49689  -6
   1   3  16 201.493 7.49689  -5
   8   3   2 201.493 7.49689  -4
   1   8   6 201.493 7.49689  -3
   3   1  16 201.493 7.49689  -2
   3   8   2 201.493 7.49689   1
   8   1   8 118.180 4.91217  -6
   1   4  16 118.180 4.91217  -5
   8   4   2 118.180 4.91217  -4
   1   8   8 118.180 4.91217  -3
   4   1  16 118.180 4.91217  -2
   4   8   2 118.180 4.91217   1
   8   1  10 1252.30 41.2402  -6
   1   5  16 1252.30 41.2402  -5
   8   5   2 1252.30 41.2402  -4
   1   8  10 1252.30 41.2402  -3
   5   1  16 1252.30 41.2402  -2
   5   8   2 1252.30 41.2402   1
   8   1  12 846.387 28.4074  -6
   1   6  16 846.387 28.4074  -5
   8   6   2 846.387 28.4074  -4
   1   8  12 846.387 28.4074  -3
   6   1  16 846.387 28.4074  -2
   6   8   2 846.387 28.4074   1
   8   1  14 1018.69 33.9964  -6
   1   7  16 1018.69 33.9964  -5
   8   7   2 1018.69 33.9964  -4
   1   8  14 1018.69 33.9964  -3
   7   1  16 1018.69 33.9964  -2
   7   8   2 1018.69 33.9964   1
   8   1  16 430.154 15.3078  -6
   1   8  16 430.154 15.3078  -5
   8   8   2 430.154 15.3078  -4
   1   8  16 430.154 15.3078  -3
   8   1  16 430.154 15.3078  -2
   8   8   2 430.154 15.3078   1
   8   1  18 722.454 24.7398  -6
   1   9  16 722.454 24.7398  -5
   8   9   2 722.454 24.7398  -4
   1   8  18 722.454 24.7398  -3
   9   1  16 722.454 24.7398  -2
   9   8   2 722.454 24.7398   1
   8   1  20 70.2668 4.34793  -6
   1  10  16 70.2668 4.34793  -5
   8  10   2 70.2668 4.34793  -4
   1   8  20 70.2668 4.34793  -3
  10   1  16 70.2668 4.34793  -2
  10   8   2 70.2668 4.34793   1
   8   1  22 456.844 18.0527  -6
   1  11  16 456.844 18.0527  -5
   8  11   2 456.844 18.0527  -4
   1   8  22 456.844 18.0527  -3
  11   1  16 456.844 18.0527  -2
  11   8   2 456.844 18.0527   1
   8   1  24 155.856 10.3992  -6
   1  12  16 155.856 10.3992  -5
   8  12   2 155.856 10.3992  -4
   1   8  24 155.856 10.3992  -3
  12   1  16 155.856 10.3992  -2
  12   8   2 155.856 10.3992   1
   8   1  26 288.064 17.2068  -6
   1  13  16 288.064 17.2068  -5
   8  13   2 288.064 17.2068  -4
   1   8  26 288.064 17.2068  -3
  13   1  16 288.064 17.2068  -2
  13   8   2 288.064 17.2068   1
   8   1  28 70.7970 9.94922  -6
   1  14  16 70.7970 9.94922  -5
   8  14   2 70.7970 9.94922  -4
   1   8  28 70.7970 9.94922  -3
  14   1  16 70.7970 9.94922  -2
  14   8   2 70.7970 9.94922   1
   8   1  30 31.4090 7.69816  -6
   1  15  16 31.4090 7.69816  -5
   8  15   2 31.4090 7.69816  -4
   1   8  30 31.4090 7.69816  -3
  15   1  16 31.4090 7.69816  -2
  15   8   2 31.4090 7.69816   1
   8   1  32 119.829 13.5741  -6
   1  16  16 119.829 13.5741  -5
   8  16   2 119.829 13.5741  -4
   1   8  32 119.829 13.5741  -3
  16   1  16 119.829 13.5741  -2
  16   8   2 119.829 13.5741   1
   8   1  34 119.620 13.9674  -6
   1  17  16 119.620 13.9674  -5
   8  17   2 119.620 13.9674  -4
   1   8  34 119.620 13.9674  -3
  17   1  16 119.620 13.9674  -2
  17   8   2 119.620 13.9674   1
   8   1  36 78.0851 11.6122  -6
   1  18  16 78.0851 11.6122  -5
   8  18   2 78.0851 11.6122  -4
   1   8  36 78.0851 11.6122  -3
  18   1  16 78.0851 11.6122  -2
  18   8   2 78.0851 11.6122   1
   8   1  38 141.549 16.3459  -6
   1  19  16 141.549 16.3459  -5
   8  19   2 141.549 16.3459  -4
   1   8  38 141.549 16.3459  -3
  19   1  16 141.549 16.3459  -2
  19   8   2 141.549 16.3459   1
   8   1  40 56.4032 10.8601  -6
   1  20  16 56.4032 10.8601  -5
   8  20   2 56.4032 10.8601  -4
   1   8  40 56.4032 10.8601  -3
  20   1  16 56.4032 10.8601  -2
  20   8   2 56.4032 10.8601   1
   9   1   0 381.098 22.3668  -6
   1   0  18 381.098 22.3668  -5
   9   0   2 381.098 22.3668  -4
   1   9   0 381.098 22.3668  -3
   0   1  18 381.098 22.3668  -2
   0   9   2 381.098 22.3668   1
   9   1   2 281.300 10.9901  -6
   1   1  18 281.300 10.9901  -5
   9   1   2 281.300 10.9901  -4
   1   9   2 281.300 10.9901  -3
   1   1  18 281.300 10.9901  -2
   1   9   2 281.300 10.9901   1
   9   1   4 342.044 12.0175  -6
   1   2  18 342.044 12.0175  -5
   9   2   2 342.044 12.0175  -4
   1   9   4 342.044 12.0175  -3
   2   1  18 342.044 12.0175  -2
   2   9   2 342.044 12.0175   1
   9   1   6 238.101 8.82567  -6
   1   3  18 238.101 8.82567  -5
   9   3   2 238.101 8.82567  -4
   1   9   6 238.101 8.82567  -3
   3   1  18 238.101 8.82567  -2
   3   9   2 238.101 8.82567   1
   9   1   8 744.768 25.0975  -6
   1   4  18 744.768 25.0975  -5
   9   4   2 744.768 25.0975  -4
   1   9   8 744.768 25.0975  -3
   4   1  18 744.768 25.0975  -2
   4   9   2 744.768 25.0975   1
   9   1  10 399.479 14.1750  -6
   1   5  18 399.479 14.1750  -5
   9   5   2 399.479 14.1750  -4
   1   9  10 399.479 14.1750  -3
   5   1  18 399.479 14.1750  -2
   5   9   2 399.479 14.1750   1
   9   1  12 2841.65 92.2152  -6
   1   6  18 2841.65 92.2152  -5
   9   6   2 2841.65 92.2152  -4
   1   9  12 2841.65 92.2152  -3
   6   1  18 2841.65 92.2152  -2
   6   9   2 2841.65 92.2152   1
   9   1  14 228.946 8.84111  -6
   1   7  18 228.946 8.84111  -5
   9   7   2 228.946 8.84111  -4
   1   9  14 228.946 8.84111  -3
   7   1  18 228.946 8.84111  -2
   7   9   2 228.946 8.84111   1
   9   1  16 822.269 27.9297  -6
   1   8  18 822.269 27.9297  -5
   9   8   2 822.269 27.9297  -4
   1   9  16 822.269 27.9297  -3
   8   1  18 822.269 27.9297  -2
   8   9   2 822.269 27.9297   1
   9   1  18 169.016 7.06391  -6
   1   9  18 169.016 7.06391  -5
   9   9   2 169.016 7.06391  -4
   1   9  18 169.016 7.06391  -3
   9   1  18 169.016 7.06391  -2
   9   9   2 169.016 7.06391   1
   9   1  20 280.958 12.0258  -6
   1  10  18 280.958 12.0258  -5
   9  10   2 280.958 12.0258  -4
   1   9  20 280.958 12.0258  -3
  10   1  18 280.958 12.0258  -2
  10   9   2 280.958 12.0258   1
   9   1  22 116.009 6.17426  -6
   1  11  18 116.009 6.17426  -5
   9  11   2 116.009 6.17426  -4
   1   9  22 116.009 6.17426  -3
  11   1  18 116.009 6.17426  -2
  11   9   2 116.009 6.17426   1
   9   1  24 251.951 15.3373  -6
   1  12  18 251.951 15.3373  -5
   9  12   2 251.951 15.3373  -4
   1   9  24 251.951 15.3373  -3
  12   1  18 251.951 15.3373  -2
  12   9   2 251.951 15.3373   1
   9   1  26 139.094 10.1079  -6
   1  13  18 139.094 10.1079  -5
   9  13   2 139.094 10.1079  -4
   1   9  26 139.094 10.1079  -3
  13   1  18 139.094 10.1079  -2
  13   9   2 139.094 10.1079   1
   9   1  28 68.2779 9.86443  -6
   1  14  18 68.2779 9.86443  -5
   9  14   2 68.2779 9.86443  -4
   1   9  28 68.2779 9.86443  -3
  14   1  18 68.2779 9.86443  -2
  14   9   2 68.2779 9.86443   1
   9   1  30 221.575 19.8084  -6
   1  15  18 221.575 19.8084  -5
   9  15   2 221.575 19.8084  -4
   1   9  30 221.575 19.8084  -3
  15   1  18 221.575 19.8084  -2
  15   9   2 221.575 19.8084   1
   9   1  32 66.2645 10.6268  -6
   1  16  18 66.2645 10.6268  -5
   9  16   2 66.2645 10.6268  -4
   1   9  32 66.2645 10.6268  -3
  16   1  18 66.2645 10.6268  -2
  16   9   2 66.2645 10.6268   1
   9   1  34 36.8453 9.03711  -6
   1  17  18 36.8453 9.03711  -5
   9  17   2 36.8453 9.03711  -4
   1   9  34 36.8453 9.03711  -3
  17   1  18 36.8453 9.03711  -2
  17   9   2 36.8453 9.03711   1
   9   1  36 53.4134 10.3880  -6
   1  18  18 53.4134 10.3880  -5
   9  18   2 53.4134 10.3880  -4
   1   9  36 53.4134 10.3880  -3
  18   1  18 53.4134 10.3880  -2
  18   9   2 53.4134 10.3880   1
   9   1  38 126.382 15.8630  -6
   1  19  18 126.382 15.8630  -5
   9  19   2 126.382 15.8630  -4
   1   9  38 126.382 15.8630  -3
  19   1  18 126.382 15.8630  -2
  19   9   2 126.382 15.8630   1
   9   1  40 14.8704 7.94496  -6
   1  20  18 14.8704 7.94496  -5
   9  20   2 14.8704 7.94496  -4
   1   9  40 14.8704 7.94496  -3
  20   1  18 14.8704 7.94496  -2
  20   9   2 14.8704 7.94496   1
  10   1   0 123.794 8.98546  -6
   1   0  20 123.794 8.98546  -5
  10   0   2 123.794 8.98546  -4
   1  10   0 123.794 8.98546  -3
   0   1  20 123.794 8.98546  -2
   0  10   2 123.794 8.98546   1
  10   1   2 1041.25 37.2165  -6
   1   1  20 1041.25 37.2165  -5
  10   1   2 1041.25 37.2165  -4
   1  10   2 1041.25 37.2165  -3
   1   1  20 1041.25 37.2165  -2
   1  10   2 1041.25 37.2165   1
  10   1   4 1367.07 44.7280  -6
   1   2  20 1367.07 44.7280  -5
  10   2   2 1367.07 44.7280  -4
   1  10   4 1367.07 44.7280  -3
   2   1  20 1367.07 44.7280  -2
   2  10   2 1367.07 44.7280   1
  10   1   6 1380.84 45.3952  -6
   1   3  20 1380.84 45.3952  -5
  10   3   2 1380.84 45.3952  -4
   1  10   6 1380.84 45.3952  -3
   3   1  20 1380.84 45.3952  -2
   3  10   2 1380.84 45.3952   1
  10   1   8 540.163 18.6654  -6
   1   4  20 540.163 18.6654  -5
  10   4   2 540.163 18.6654  -4
   1  10   8 540.163 18.6654  -3
   4   1  20 540.163 18.6654  -2
   4  10   2 540.163 18.6654   1
  10   1  10 597.304 20.5544  -6
   1   5  20 597.304 20.5544  -5
  10   5   2 597.304 20.5544  -4
   1  10  10 597.304 20.5544  -3
   5   1  20 597.304 20.5544  -2
   5  10   2 597.304 20.5544   1
  10   1  12 649.267 22.3215  -6
   1   6  20 649.267 22.3215  -5
  10   6   2 649.267 22.3215  -4
   1  10  12 649.267 22.3215  -3
   6   1  20 649.267 22.3215  -2
   6  10   2 649.267 22.3215   1
  10   1  14 258.694 9.93474  -6
   1   7  20 258.694 9.93474  -5
  10   7   2 258.694 9.93474  -4
   1  10  14 258.694 9.93474  -3
   7   1  20 258.694 9.93474  -2
   7  10   2 258.694 9.93474   1
  10   1  16 51.2648 3.30677  -6
   1   8  20 51.2648 3.30677  -5
  10   8   2 51.2648 3.30677  -4
   1  10  16 51.2648 3.30677  -3
   8   1  20 51.2648 3.30677  -2
   8  10   2 51.2648 3.30677   1
  10   1  18 241.581 9.59441  -6
   1   9  20 241.581 9.59441  -5
  10   9   2 241.581 9.59441  -4
   1  10  18 241.581 9.59441  -3
   9   1  20 241.581 9.59441  -2
   9  10   2 241.581 9.59441   1
  10   1  20 576.421 22.5758  -6
   1  10  20 576.421 22.5758  -5
  10  10   2 576.421 22.5758  -4
   1  10  20 576.421 22.5758  -3
  10   1  20 576.421 22.5758  -2
  10  10   2 576.421 22.5758   1
  10   1  22 70.1660 4.57650  -6
   1  11  20 70.1660 4.57650  -5
  10  11   2 70.1660 4.57650  -4
   1  10  22 70.1660 4.57650  -3
  11   1  20 70.1660 4.57650  -2
  11  10   2 70.1660 4.57650   1
  10   1  24 63.3780 5.00344  -6
   1  12  20 63.3780 5.00344  -5
  10  12   2 63.3780 5.00344  -4
   1  10  24 63.3780 5.00344  -3
  12   1  20 63.3780 5.00344  -2
  12  10   2 63.3780 5.00344   1
  10   1  26 174.647 11.9826  -6
   1  13  20 174.647 11.9826  -5
  10  13   2 174.647 11.9826  -4
   1  10  26 174.647 11.9826  -3
  13   1  20 174.647 11.9826  -2
  13  10   2 174.647 11.9826   1
  10   1  28 137.234 14.3375  -6
   1  14  20 137.234 14.3375  -5
  10  14   2 137.234 14.3375  -4
   1  10  28 137.234 14.3375  -3
  14   1  20 137.234 14.3375  -2
  14  10   2 137.234 14.3375   1
  10   1  30 110.330 12.9846  -6
   1  15  20 110.330 12.9846  -5
  10  15   2 110.330 12.9846  -4
   1  10  30 110.330 12.9846  -3
  15   1  20 110.330 12.9846  -2
  15  10   2 110.330 12.9846   1
  10   1  32 92.0533 12.3322  -6
   1  16  20 92.0533 12.3322  -5
  10  16   2 92.0533 12.3322  -4
   1  10  32 92.0533 12.3322  -3
  16   1  20 92.0533 12.3322  -2
  16  10   2 92.0533 12.3322   1
  10   1  34 171.980 17.8786  -6
   1  17  20 171.980 17.8786  -5
  10  17   2 171.980 17.8786  -4
   1  10  34 171.980 17.8786  -3
  17   1  20 171.980 17.8786  -2
  17  10   2 171.980 17.8786   1
  10   1  36 93.4411 13.4703  -6
   1  18  20 93.4411 13.4703  -5
  10  18   2 93.4411 13.4703  -4
   1  10  36 93.4411 13.4703  -3
  18   1  20 93.4411 13.4703  -2
  18  10   2 93.4411 13.4703   1
  10   1  38 42.2796 10.4292  -6
   1  19  20 42.2796 10.4292  -5
  10  19   2 42.2796 10.4292  -4
   1  10  38 42.2796 10.4292  -3
  19   1  20 42.2796 10.4292  -2
  19  10   2 42.2796 10.4292   1
  10   1  40 12.2052 8.12013  -6
   1  20  20 12.2052 8.12013  -5
  10  20   2 12.2052 8.12013  -4
   1  10  40 12.2052 8.12013  -3
  20   1  20 12.2052 8.12013  -2
  20  10   2 12.2052 8.12013   1
  11   1   0 811.261 45.8170  -6
   1   0  22 811.261 45.8170  -5
  11   0   2 811.261 45.8170  -4
   1  11   0 811.261 45.8170  -3
   0   1  22 811.261 45.8170  -2
   0  11   2 811.261 45.8170   1
  11   1   2 538.877 22.1700  -6
   1   1  22 538.877 22.1700  -5
  11   1   2 538.877 22.1700  -4
   1  11   2 538.877 22.1700  -3
   1   1  22 538.877 22.1700  -2
   1  11   2 538.877 22.1700   1
  11   1   4 718.984 26.4645  -6
   1   2  22 718.984 26.4645  -5
  11   2   2 718.984 26.4645  -4
   1  11   4 718.984 26.4645  -3
   2   1  22 718.984 26.4645  -2
   2  11   2 718.984 26.4645   1
  11   1   6 241.000 9.21862  -6
   1   3  22 241.000 9.21862  -5
  11   3   2 241.000 9.21862  -4
   1  11   6 241.000 9.21862  -3
   3   1  22 241.000 9.21862  -2
   3  11   2 241.000 9.21862   1
  11   1   8 227.855 8.77625  -6
   1   4  22 227.855 8.77625  -5
  11   4   2 227.855 8.77625  -4
   1  11   8 227.855 8.77625  -3
   4   1  22 227.855 8.77625  -2
   4  11   2 227.855 8.77625   1
  11   1  10 218.828 8.59728  -6
   1   5  22 218.828 8.59728  -5
  11   5   2 218.828 8.59728  -4
   1  11  10 218.828 8.59728  -3
   5   1  22 218.828 8.59728  -2
   5  11   2 218.828 8.59728   1
  11   1  12 99.5753 4.79262  -6
   1   6  22 99.5753 4.79262  -5
  11   6   2 99.5753 4.79262  -4
   1  11  12 99.5753 4.79262  -3
   6   1  22 99.5753 4.79262  -2
   6  11   2 99.5753 4.79262   1
  11   1  14 106.706 5.17966  -6
   1   7  22 106.706 5.17966  -5
  11   7   2 106.706 5.17966  -4
   1  11  14 106.706 5.17966  -3
   7   1  22 106.706 5.17966  -2
   7  11   2 106.706 5.17966   1
  11   1  16 503.298 17.9977  -6
   1   8  22 503.298 17.9977  -5
  11   8   2 503.298 17.9977  -4
   1  11  16 503.298 17.9977  -3
   8   1  22 503.298 17.9977  -2
   8  11   2 503.298 17.9977   1
  11   1  18 157.455 6.99770  -6
   1   9  22 157.455 6.99770  -5
  11   9   2 157.455 6.99770  -4
   1  11  18 157.455 6.99770  -3
   9   1  22 157.455 6.99770  -2
   9  11   2 157.455 6.99770   1
  11   1  20 113.008 6.25714  -6
   1  10  22 113.008 6.25714  -5
  11  10   2 113.008 6.25714  -4
   1  11  20 113.008 6.25714  -3
  10   1  22 113.008 6.25714  -2
  10  11   2 113.008 6.25714   1
  11   1  22 96.9734 5.77288  -6
   1  11  22 96.9734 5.77288  -5
  11  11   2 96.9734 5.77288  -4
   1  11  22 96.9734 5.77288  -3
  11   1  22 96.9734 5.77288  -2
  11  11   2 96.9734 5.77288   1
  11   1  24 132.886 8.36082  -6
   1  12  22 132.886 8.36082  -5
  11  12   2 132.886 8.36082  -4
   1  11  24 132.886 8.36082  -3
  12   1  22 132.886 8.36082  -2
  12  11   2 132.886 8.36082   1
  11   1  26 91.8133 8.52579  -6
   1  13  22 91.8133 8.52579  -5
  11  13   2 91.8133 8.52579  -4
   1  11  26 91.8133 8.52579  -3
  13   1  22 91.8133 8.52579  -2
  13  11   2 91.8133 8.52579   1
  11   1  28 187.102 17.9656  -6
   1  14  22 187.102 17.9656  -5
  11  14   2 187.102 17.9656  -4
   1  11  28 187.102 17.9656  -3
  14   1  22 187.102 17.9656  -2
  14  11   2 187.102 17.9656   1
  11   1  30 108.680 13.5928  -6
   1  15  22 108.680 13.5928  -5
  11  15   2 108.680 13.5928  -4
   1  11  30 108.680 13.5928  -3
  15   1  22 108.680 13.5928  -2
  15  11   2 108.680 13.5928   1
  11   1  32 52.8472 10.0191  -6
   1  16  22 52.8472 10.0191  -5
  11  16   2 52.8472 10.0191  -4
   1  11  32 52.8472 10.0191  -3
  16   1  22 52.8472 10.0191  -2
  16  11   2 52.8472 10.0191   1
  11   1  34 83.2007 12.5046  -6
   1  17  22 83.2007 12.5046  -5
  11  17   2 83.2007 12.5046  -4
   1  11  34 83.2007 12.5046  -3
  17   1  22 83.2007 12.5046  -2
  17  11   2 83.2007 12.5046   1
  11   1  36 52.3787 10.9344  -6
   1  18  22 52.3787 10.9344  -5
  11  18   2 52.3787 10.9344  -4
   1  11  36 52.3787 10.9344  -3
  18   1  22 52.3787 10.9344  -2
  18  11   2 52.3787 10.9344   1
  11   1  38 32.4939 9.48170  -6
   1  19  22 32.4939 9.48170  -5
  11  19   2 32.4939 9.48170  -4
   1  11  38 32.4939 9.48170  -3
  19   1  22 32.4939 9.48170  -2
  19  11   2 32.4939 9.48170   1
  12   1   0 102.367 8.23520  -6
   1   0  24 102.367 8.23520  -5
  12   0   2 102.367 8.23520  -4
   1  12   0 102.367 8.23520  -3
   0   1  24 102.367 8.23520  -2
   0  12   2 102.367 8.23520   1
  12   1   2 292.113 13.0501  -6
   1   1  24 292.113 13.0501  -5
  12   1   2 292.113 13.0501  -4
   1  12   2 292.113 13.0501  -3
   1   1  24 292.113 13.0501  -2
   1  12   2 292.113 13.0501   1
  12   1   4 154.341 7.83511  -6
   1   2  24 154.341 7.83511  -5
  12   2   2 154.341 7.83511  -4
   1  12   4 154.341 7.83511  -3
   2   1  24 154.341 7.83511  -2
   2  12   2 154.341 7.83511   1
  12   1   6 242.887 11.2401  -6
   1   3  24 242.887 11.2401  -5
  12   3   2 242.887 11.2401  -4
   1  12   6 242.887 11.2401  -3
   3   1  24 242.887 11.2401  -2
   3  12   2 242.887 11.2401   1
  12   1   8 193.148 8.41372  -6
   1   4  24 193.148 8.41372  -5
  12   4   2 193.148 8.41372  -4
   1  12   8 193.148 8.41372  -3
   4   1  24 193.148 8.41372  -2
   4  12   2 193.148 8.41372   1
  12   1  10 334.355 12.4007  -6
   1   5  24 334.355 12.4007  -5
  12   5   2 334.355 12.4007  -4
   1  12  10 334.355 12.4007  -3
   5   1  24 334.355 12.4007  -2
   5  12   2 334.355 12.4007   1
  12   1  12 107.665 5.16678  -6
   1   6  24 107.665 5.16678  -5
  12   6   2 107.665 5.16678  -4
   1  12  12 107.665 5.16678  -3
   6   1  24 107.665 5.16678  -2
   6  12   2 107.665 5.16678   1
  12   1  14 167.812 7.26146  -6
   1   7  24 167.812 7.26146  -5
  12   7   2 167.812 7.26146  -4
   1  12  14 167.812 7.26146  -3
   7   1  24 167.812 7.26146  -2
   7  12   2 167.812 7.26146   1
  12   1  16 159.010 7.10187  -6
   1   8  24 159.010 7.10187  -5
  12   8   2 159.010 7.10187  -4
   1  12  16 159.010 7.10187  -3
   8   1  24 159.010 7.10187  -2
   8  12   2 159.010 7.10187   1
  12   1  18 310.551 12.0877  -6
   1   9  24 310.551 12.0877  -5
  12   9   2 310.551 12.0877  -4
   1  12  18 310.551 12.0877  -3
   9   1  24 310.551 12.0877  -2
   9  12   2 310.551 12.0877   1
  12   1  20 83.4651 5.30318  -6
   1  10  24 83.4651 5.30318  -5
  12  10   2 83.4651 5.30318  -4
   1  12  20 83.4651 5.30318  -3
  10   1  24 83.4651 5.30318  -2
  10  12   2 83.4651 5.30318   1
  12   1  22 183.496 9.22967  -6
   1  11  24 183.496 9.22967  -5
  12  11   2 183.496 9.22967  -4
   1  12  22 183.496 9.22967  -3
  11   1  24 183.496 9.22967  -2
  11  12   2 183.496 9.22967   1
  12   1  24 438.954 20.8201  -6
   1  12  24 438.954 20.8201  -5
  12  12   2 438.954 20.8201  -4
   1  12  24 438.954 20.8201  -3
  12   1  24 438.954 20.8201  -2
  12  12   2 438.954 20.8201   1
  12   1  26 99.8551 9.08985  -6
   1  13  24 99.8551 9.08985  -5
  12  13   2 99.8551 9.08985  -4
   1  12  26 99.8551 9.08985  -3
  13   1  24 99.8551 9.08985  -2
  13  12   2 99.8551 9.08985   1
  12   1  28 139.161 11.2487  -6
   1  14  24 139.161 11.2487  -5
  12  14   2 139.161 11.2487  -4
   1  12  28 139.161 11.2487  -3
  14   1  24 139.161 11.2487  -2
  14  12   2 139.161 11.2487   1
  12   1  30 180.213 18.1461  -6
   1  15  24 180.213 18.1461  -5
  12  15   2 180.213 18.1461  -4
   1  12  30 180.213 18.1461  -3
  15   1  24 180.213 18.1461  -2
  15  12   2 180.213 18.1461   1
  12   1  32 100.010 13.7550  -6
   1  16  24 100.010 13.7550  -5
  12  16   2 100.010 13.7550  -4
   1  12  32 100.010 13.7550  -3
  16   1  24 100.010 13.7550  -2
  16  12   2 100.010 13.7550   1
  12   1  34 164.637 18.2365  -6
   1  17  24 164.637 18.2365  -5
  12  17   2 164.637 18.2365  -4
   1  12  34 164.637 18.2365  -3
  17   1  24 164.637 18.2365  -2
  17  12   2 164.637 18.2365   1
  12   1  36 2.68319 7.11367  -6
   1  18  24 2.68319 7.11367  -5
  12  18   2 2.68319 7.11367  -4
   1  12  36 2.68319 7.11367  -3
  18   1  24 2.68319 7.11367  -2
  18  12   2 2.68319 7.11367   1
  13   1   0 434.724 26.3404  -6
   1   0  26 434.724 26.3404  -5
  13   0   2 434.724 26.3404  -4
   1  13   0 434.724 26.3404  -3
   0   1  26 434.724 26.3404  -2
   0  13   2 434.724 26.3404   1
  13   1   2 40.4249 3.55938  -6
   1   1  26 40.4249 3.55938  -5
  13   1   2 40.4249 3.55938  -4
   1  13   2 40.4249 3.55938  -3
   1   1  26 40.4249 3.55938  -2
   1  13   2 40.4249 3.55938   1
  13   1   4 284.655 12.9785  -6
   1   2  26 284.655 12.9785  -5
  13   2   2 284.655 12.9785  -4
   1  13   4 284.655 12.9785  -3
   2   1  26 284.655 12.9785  -2
   2  13   2 284.655 12.9785   1
  13   1   6 141.926 7.56918  -6
   1   3  26 141.926 7.56918  -5
  13   3   2 141.926 7.56918  -4
   1  13   6 141.926 7.56918  -3
   3   1  26 141.926 7.56918  -2
   3  13   2 141.926 7.56918   1
  13   1   8 145.602 7.80402  -6
   1   4  26 145.602 7.80402  -5
  13   4   2 145.602 7.80402  -4
   1  13   8 145.602 7.80402  -3
   4   1  26 145.602 7.80402  -2
   4  13   2 145.602 7.80402   1
  13   1  10 280.743 12.9764  -6
   1   5  26 280.743 12.9764  -5
  13   5   2 280.743 12.9764  -4
   1  13  10 280.743 12.9764  -3
   5   1  26 280.743 12.9764  -2
   5  13   2 280.743 12.9764   1
  13   1  12 169.896 8.00921  -6
   1   6  26 169.896 8.00921  -5
  13   6   2 169.896 8.00921  -4
   1  13  12 169.896 8.00921  -3
   6   1  26 169.896 8.00921  -2
   6  13   2 169.896 8.00921   1
  13   1  14 62.7091 3.97536  -6
   1   7  26 62.7091 3.97536  -5
  13   7   2 62.7091 3.97536  -4
   1  13  14 62.7091 3.97536  -3
   7   1  26 62.7091 3.97536  -2
   7  13   2 62.7091 3.97536   1
  13   1  16 241.159 9.87627  -6
   1   8  26 241.159 9.87627  -5
  13   8   2 241.159 9.87627  -4
   1  13  16 241.159 9.87627  -3
   8   1  26 241.159 9.87627  -2
   8  13   2 241.159 9.87627   1
  13   1  18 123.492 6.24230  -6
   1   9  26 123.492 6.24230  -5
  13   9   2 123.492 6.24230  -4
   1  13  18 123.492 6.24230  -3
   9   1  26 123.492 6.24230  -2
   9  13   2 123.492 6.24230   1
  13   1  20 270.001 12.2379  -6
   1  10  26 270.001 12.2379  -5
  13  10   2 270.001 12.2379  -4
   1  13  20 270.001 12.2379  -3
  10   1  26 270.001 12.2379  -2
  10  13   2 270.001 12.2379   1
  13   1  22 47.1400 4.64300  -6
   1  11  26 47.1400 4.64300  -5
  13  11   2 47.1400 4.64300  -4
   1  13  22 47.1400 4.64300  -3
  11   1  26 47.1400 4.64300  -2
  11  13   2 47.1400 4.64300   1
  13   1  24 146.670 9.35433  -6
   1  12  26 146.670 9.35433  -5
  13  12   2 146.670 9.35433  -4
   1  13  24 146.670 9.35433  -3
  12   1  26 146.670 9.35433  -2
  12  13   2 146.670 9.35433   1
  13   1  26 202.907 13.9235  -6
   1  13  26 202.907 13.9235  -5
  13  13   2 202.907 13.9235  -4
   1  13  26 202.907 13.9235  -3
  13   1  26 202.907 13.9235  -2
  13  13   2 202.907 13.9235   1
  13   1  28 70.3620 7.88738  -6
   1  14  26 70.3620 7.88738  -5
  13  14   2 70.3620 7.88738  -4
   1  13  28 70.3620 7.88738  -3
  14   1  26 70.3620 7.88738  -2
  14  13   2 70.3620 7.88738   1
  13   1  30 166.129 17.2663  -6
   1  15  26 166.129 17.2663  -5
  13  15   2 166.129 17.2663  -4
   1  13  30 166.129 17.2663  -3
  15   1  26 166.129 17.2663  -2
  15  13   2 166.129 17.2663   1
  13   1  32 141.659 16.2734  -6
   1  16  26 141.659 16.2734  -5
  13  16   2 141.659 16.2734  -4
   1  13  32 141.659 16.2734  -3
  16   1  26 141.659 16.2734  -2
  16  13   2 141.659 16.2734   1
  13   1  34 71.2455 12.2176  -6
   1  17  26 71.2455 12.2176  -5
  13  17   2 71.2455 12.2176  -4
   1  13  34 71.2455 12.2176  -3
  17   1  26 71.2455 12.2176  -2
  17  13   2 71.2455 12.2176   1
  13   1  36 63.3546 11.8224  -6
   1  18  26 63.3546 11.8224  -5
  13  18   2 63.3546 11.8224  -4
   1  13  36 63.3546 11.8224  -3
  18   1  26 63.3546 11.8224  -2
  18  13   2 63.3546 11.8224   1
  14   1   0 393.217 24.4507  -6
   1   0  28 393.217 24.4507  -5
  14   0   2 393.217 24.4507  -4
   1  14   0 393.217 24.4507  -3
   0   1  28 393.217 24.4507  -2
   0  14   2 393.217 24.4507   1
  14   1   2 264.809 12.4015  -6
   1   1  28 264.809 12.4015  -5
  14   1   2 264.809 12.4015  -4
   1  14   2 264.809 12.4015  -3
   1   1  28 264.809 12.4015  -2
   1  14   2 264.809 12.4015   1
  14   1   4 150.109 8.08863  -6
   1   2  28 150.109 8.08863  -5
  14   2   2 150.109 8.08863  -4
   1  14   4 150.109 8.08863  -3
   2   1  28 150.109 8.08863  -2
   2  14   2 150.109 8.08863   1
  14   1   6 233.107 11.2945  -6
   1   3  28 233.107 11.2945  -5
  14   3   2 233.107 11.2945  -4
   1  14   6 233.107 11.2945  -3
   3   1  28 233.107 11.2945  -2
   3  14   2 233.107 11.2945   1
  14   1   8 154.617 8.36693  -6
   1   4  28 154.617 8.36693  -5
  14   4   2 154.617 8.36693  -4
   1  14   8 154.617 8.36693  -3
   4   1  28 154.617 8.36693  -2
   4  14   2 154.617 8.36693   1
  14   1  10 116.405 6.95844  -6
   1   5  28 116.405 6.95844  -5
  14   5   2 116.405 6.95844  -4
   1  14  10 116.405 6.95844  -3
   5   1  28 116.405 6.95844  -2
   5  14   2 116.405 6.95844   1
  14   1  12 86.7016 5.82173  -6
   1   6  28 86.7016 5.82173  -5
  14   6   2 86.7016 5.82173  -4
   1  14  12 86.7016 5.82173  -3
   6   1  28 86.7016 5.82173  -2
   6  14   2 86.7016 5.82173   1
  14   1  14 91.4403 6.23581  -6
   1   7  28 91.4403 6.23581  -5
  14   7   2 91.4403 6.23581  -4
   1  14  14 91.4403 6.23581  -3
   7   1  28 91.4403 6.23581  -2
   7  14   2 91.4403 6.23581   1
  14   1  16 101.799 6.02957  -6
   1   8  28 101.799 6.02957  -5
  14   8   2 101.799 6.02957  -4
   1  14  16 101.799 6.02957  -3
   8   1  28 101.799 6.02957  -2
   8  14   2 101.799 6.02957   1
  14   1  18 51.4248 4.15330  -6
   1   9  28 51.4248 4.15330  -5
  14   9   2 51.4248 4.15330  -4
   1  14  18 51.4248 4.15330  -3
   9   1  28 51.4248 4.15330  -2
   9  14   2 51.4248 4.15330   1
  14   1  20 178.975 9.25542  -6
   1  10  28 178.975 9.25542  -5
  14  10   2 178.975 9.25542  -4
   1  14  20 178.975 9.25542  -3
  10   1  28 178.975 9.25542  -2
  10  14   2 178.975 9.25542   1
  14   1  22 159.547 8.72740  -6
   1  11  28 159.547 8.72740  -5
  14  11   2 159.547 8.72740  -4
   1  14  22 159.547 8.72740  -3
  11   1  28 159.547 8.72740  -2
  11  14   2 159.547 8.72740   1
  14   1  24 105.572 7.71202  -6
   1  12  28 105.572 7.71202  -5
  14  12   2 105.572 7.71202  -4
   1  14  24 105.572 7.71202  -3
  12   1  28 105.572 7.71202  -2
  12  14   2 105.572 7.71202   1
  14   1  26 103.073 9.34134  -6
   1  13  28 103.073 9.34134  -5
  14  13   2 103.073 9.34134  -4
   1  14  26 103.073 9.34134  -3
  13   1  28 103.073 9.34134  -2
  13  14   2 103.073 9.34134   1
  14   1  28 159.681 12.4579  -6
   1  14  28 159.681 12.4579  -5
  14  14   2 159.681 12.4579  -4
   1  14  28 159.681 12.4579  -3
  14   1  28 159.681 12.4579  -2
  14  14   2 159.681 12.4579   1
  14   1  30 295.125 25.4051  -6
   1  15  28 295.125 25.4051  -5
  14  15   2 295.125 25.4051  -4
   1  14  30 295.125 25.4051  -3
  15   1  28 295.125 25.4051  -2
  15  14   2 295.125 25.4051   1
  14   1  32 93.4831 13.1289  -6
   1  16  28 93.4831 13.1289  -5
  14  16   2 93.4831 13.1289  -4
   1  14  32 93.4831 13.1289  -3
  16   1  28 93.4831 13.1289  -2
  16  14   2 93.4831 13.1289   1
  14   1  34 41.8456 10.1118  -6
   1  17  28 41.8456 10.1118  -5
  14  17   2 41.8456 10.1118  -4
   1  14  34 41.8456 10.1118  -3
  17   1  28 41.8456 10.1118  -2
  17  14   2 41.8456 10.1118   1
  15   1   0 83.3425 7.98125  -6
   1   0  30 83.3425 7.98125  -5
  15   0   2 83.3425 7.98125  -4
   1  15   0 83.3425 7.98125  -3
   0   1  30 83.3425 7.98125  -2
   0  15   2 83.3425 7.98125   1
  15   1   2 119.522 7.10780  -6
   1   1  30 119.522 7.10780  -5
  15   1   2 119.522 7.10780  -4
   1  15   2 119.522 7.10780  -3
   1   1  30 119.522 7.10780  -2
   1  15   2 119.522 7.10780   1
  15   1   4 243.613 11.8705  -6
   1   2  30 243.613 11.8705  -5
  15   2   2 243.613 11.8705  -4
   1  15   4 243.613 11.8705  -3
   2   1  30 243.613 11.8705  -2
   2  15   2 243.613 11.8705   1
  15   1   6 146.727 8.17721  -6
   1   3  30 146.727 8.17721  -5
  15   3   2 146.727 8.17721  -4
   1  15   6 146.727 8.17721  -3
   3   1  30 146.727 8.17721  -2
   3  15   2 146.727 8.17721   1
  15   1   8 176.241 9.37177  -6
   1   4  30 176.241 9.37177  -5
  15   4   2 176.241 9.37177  -4
   1  15   8 176.241 9.37177  -3
   4   1  30 176.241 9.37177  -2
   4  15   2 176.241 9.37177   1
  15   1  10 143.315 8.18537  -6
   1   5  30 143.315 8.18537  -5
  15   5   2 143.315 8.18537  -4
   1  15  10 143.315 8.18537  -3
   5   1  30 143.315 8.18537  -2
   5  15   2 143.315 8.18537   1
  15   1  12 117.855 7.26522  -6
   1   6  30 117.855 7.26522  -5
  15   6   2 117.855 7.26522  -4
   1  15  12 117.855 7.26522  -3
   6   1  30 117.855 7.26522  -2
   6  15   2 117.855 7.26522   1
  15   1  14 125.511 7.69223  -6
   1   7  30 125.511 7.69223  -5
  15   7   2 125.511 7.69223  -4
   1  15  14 125.511 7.69223  -3
   7   1  30 125.511 7.69223  -2
   7  15   2 125.511 7.69223   1
  15   1  16 35.0835 4.42510  -6
   1   8  30 35.0835 4.42510  -5
  15   8   2 35.0835 4.42510  -4
   1  15  16 35.0835 4.42510  -3
   8   1  30 35.0835 4.42510  -2
   8  15   2 35.0835 4.42510   1
  15   1  18 139.875 8.50869  -6
   1   9  30 139.875 8.50869  -5
  15   9   2 139.875 8.50869  -4
   1  15  18 139.875 8.50869  -3
   9   1  30 139.875 8.50869  -2
   9  15   2 139.875 8.50869   1
  15   1  20 111.855 7.65149  -6
   1  10  30 111.855 7.65149  -5
  15  10   2 111.855 7.65149  -4
   1  15  20 111.855 7.65149  -3
  10   1  30 111.855 7.65149  -2
  10  15   2 111.855 7.65149   1
  15   1  22 101.552 7.53324  -6
   1  11  30 101.552 7.53324  -5
  15  11   2 101.552 7.53324  -4
   1  15  22 101.552 7.53324  -3
  11   1  30 101.552 7.53324  -2
  11  15   2 101.552 7.53324   1
  15   1  24 165.332 10.4180  -6
   1  12  30 165.332 10.4180  -5
  15  12   2 165.332 10.4180  -4
   1  15  24 165.332 10.4180  -3
  12   1  30 165.332 10.4180  -2
  12  15   2 165.332 10.4180   1
  15   1  26 126.206 10.8385  -6
   1  13  30 126.206 10.8385  -5
  15  13   2 126.206 10.8385  -4
   1  15  26 126.206 10.8385  -3
  13   1  30 126.206 10.8385  -2
  13  15   2 126.206 10.8385   1
  15   1  28 229.483 15.7999  -6
   1  14  30 229.483 15.7999  -5
  15  14   2 229.483 15.7999  -4
   1  15  28 229.483 15.7999  -3
  14   1  30 229.483 15.7999  -2
  14  15   2 229.483 15.7999   1
  15   1  30 52.1530 10.0571  -6
   1  15  30 52.1530 10.0571  -5
  15  15   2 52.1530 10.0571  -4
   1  15  30 52.1530 10.0571  -3
  15   1  30 52.1530 10.0571  -2
  15  15   2 52.1530 10.0571   1
  15   1  32 25.0088 8.39105  -6
   1  16  30 25.0088 8.39105  -5
  15  16   2 25.0088 8.39105  -4
   1  15  32 25.0088 8.39105  -3
  16   1  30 25.0088 8.39105  -2
  16  15   2 25.0088 8.39105   1
  16   1   0 228.533 16.2824  -6
   1   0  32 228.533 16.2824  -5
  16   0   2 228.533 16.2824  -4
   1  16   0 228.533 16.2824  -3
   0   1  32 228.533 16.2824  -2
   0  16   2 228.533 16.2824   1
  16   1   2 486.917 21.3009  -6
   1   1  32 486.917 21.3009  -5
  16   1   2 486.917 21.3009  -4
   1  16   2 486.917 21.3009  -3
   1   1  32 486.917 21.3009  -2
   1  16   2 486.917 21.3009   1
  16   1   4 402.437 18.1573  -6
   1   2  32 402.437 18.1573  -5
  16   2   2 402.437 18.1573  -4
   1  16   4 402.437 18.1573  -3
   2   1  32 402.437 18.1573  -2
   2  16   2 402.437 18.1573   1
  16   1   6 203.270 10.6612  -6
   1   3  32 203.270 10.6612  -5
  16   3   2 203.270 10.6612  -4
   1  16   6 203.270 10.6612  -3
   3   1  32 203.270 10.6612  -2
   3  16   2 203.270 10.6612   1
  16   1   8 100.702 6.74951  -6
   1   4  32 100.702 6.74951  -5
  16   4   2 100.702 6.74951  -4
   1  16   8 100.702 6.74951  -3
   4   1  32 100.702 6.74951  -2
   4  16   2 100.702 6.74951   1
  16   1  10 162.014 9.21764  -6
   1   5  32 162.014 9.21764  -5
  16   5   2 162.014 9.21764  -4
   1  16  10 162.014 9.21764  -3
   5   1  32 162.014 9.21764  -2
   5  16   2 162.014 9.21764   1
  16   1  12 257.702 12.8582  -6
   1   6  32 257.702 12.8582  -5
  16   6   2 257.702 12.8582  -4
   1  16  12 257.702 12.8582  -3
   6   1  32 257.702 12.8582  -2
   6  16   2 257.702 12.8582   1
  16   1  14 258.548 13.0100  -6
   1   7  32 258.548 13.0100  -5
  16   7   2 258.548 13.0100  -4
   1  16  14 258.548 13.0100  -3
   7   1  32 258.548 13.0100  -2
   7  16   2 258.548 13.0100   1
  16   1  16 197.587 10.8279  -6
   1   8  32 197.587 10.8279  -5
  16   8   2 197.587 10.8279  -4
   1  16  16 197.587 10.8279  -3
   8   1  32 197.587 10.8279  -2
   8  16   2 197.587 10.8279   1
  16   1  18 82.8948 6.46177  -6
   1   9  32 82.8948 6.46177  -5
  16   9   2 82.8948 6.46177  -4
   1  16  18 82.8948 6.46177  -3
   9   1  32 82.8948 6.46177  -2
   9  16   2 82.8948 6.46177   1
  16   1  20 126.093 9.57665  -6
   1  10  32 126.093 9.57665  -5
  16  10   2 126.093 9.57665  -4
   1  16  20 126.093 9.57665  -3
  10   1  32 126.093 9.57665  -2
  10  16   2 126.093 9.57665   1
  16   1  22 52.0112 7.60005  -6
   1  11  32 52.0112 7.60005  -5
  16  11   2 52.0112 7.60005  -4
   1  16  22 52.0112 7.60005  -3
  11   1  32 52.0112 7.60005  -2
  11  16   2 52.0112 7.60005   1
  16   1  24 74.5741 7.82519  -6
   1  12  32 74.5741 7.82519  -5
  16  12   2 74.5741 7.82519  -4
   1  16  24 74.5741 7.82519  -3
  12   1  32 74.5741 7.82519  -2
  12  16   2 74.5741 7.82519   1
  16   1  26 185.944 13.6780  -6
   1  13  32 185.944 13.6780  -5
  16  13   2 185.944 13.6780  -4
   1  16  26 185.944 13.6780  -3
  13   1  32 185.944 13.6780  -2
  13  16   2 185.944 13.6780   1
  16   1  28 54.4856 7.61457  -6
   1  14  32 54.4856 7.61457  -5
  16  14   2 54.4856 7.61457  -4
   1  16  28 54.4856 7.61457  -3
  14   1  32 54.4856 7.61457  -2
  14  16   2 54.4856 7.61457   1
  16   1  30 62.9054 10.8623  -6
   1  15  32 62.9054 10.8623  -5
  16  15   2 62.9054 10.8623  -4
   1  16  30 62.9054 10.8623  -3
  15   1  32 62.9054 10.8623  -2
  15  16   2 62.9054 10.8623   1
  17   1   0 126.820 11.1168  -6
   1   0  34 126.820 11.1168  -5
  17   0   2 126.820 11.1168  -4
   1  17   0 126.820 11.1168  -3
   0   1  34 126.820 11.1168  -2
   0  17   2 126.820 11.1168   1
  17   1   2 85.4741 6.34529  -6
   1   1  34 85.4741 6.34529  -5
  17   1   2 85.4741 6.34529  -4
   1  17   2 85.4741 6.34529  -3
   1   1  34 85.4741 6.34529  -2
   1  17   2 85.4741 6.34529   1
  17   1   4 247.572 12.5418  -6
   1   2  34 247.572 12.5418  -5
  17   2   2 247.572 12.5418  -4
   1  17   4 247.572 12.5418  -3
   2   1  34 247.572 12.5418  -2
   2  17   2 247.572 12.5418   1
  17   1   6 68.5559 5.75931  -6
   1   3  34 68.5559 5.75931  -5
  17   3   2 68.5559 5.75931  -4
   1  17   6 68.5559 5.75931  -3
   3   1  34 68.5559 5.75931  -2
   3  17   2 68.5559 5.75931   1
  17   1   8 321.343 15.4031  -6
   1   4  34 321.343 15.4031  -5
  17   4   2 321.343 15.4031  -4
   1  17   8 321.343 15.4031  -3
   4   1  34 321.343 15.4031  -2
   4  17   2 321.343 15.4031   1
  17   1  10 125.308 7.97955  -6
   1   5  34 125.308 7.97955  -5
  17   5   2 125.308 7.97955  -4
   1  17  10 125.308 7.97955  -3
   5   1  34 125.308 7.97955  -2
   5  17   2 125.308 7.97955   1
  17   1  12 99.9258 7.02043  -6
   1   6  34 99.9258 7.02043  -5
  17   6   2 99.9258 7.02043  -4
   1  17  12 99.9258 7.02043  -3
   6   1  34 99.9258 7.02043  -2
   6  17   2 99.9258 7.02043   1
  17   1  14 55.6328 5.37953  -6
   1   7  34 55.6328 5.37953  -5
  17   7   2 55.6328 5.37953  -4
   1  17  14 55.6328 5.37953  -3
   7   1  34 55.6328 5.37953  -2
   7  17   2 55.6328 5.37953   1
  17   1  16 49.2790 5.48995  -6
   1   8  34 49.2790 5.48995  -5
  17   8   2 49.2790 5.48995  -4
   1  17  16 49.2790 5.48995  -3
   8   1  34 49.2790 5.48995  -2
   8  17   2 49.2790 5.48995   1
  17   1  18 20.6543 4.99588  -6
   1   9  34 20.6543 4.99588  -5
  17   9   2 20.6543 4.99588  -4
   1  17  18 20.6543 4.99588  -3
   9   1  34 20.6543 4.99588  -2
   9  17   2 20.6543 4.99588   1
  17   1  20 117.631 9.07661  -6
   1  10  34 117.631 9.07661  -5
  17  10   2 117.631 9.07661  -4
   1  17  20 117.631 9.07661  -3
  10   1  34 117.631 9.07661  -2
  10  17   2 117.631 9.07661   1
  17   1  22 110.841 11.0697  -6
   1  11  34 110.841 11.0697  -5
  17  11   2 110.841 11.0697  -4
   1  17  22 110.841 11.0697  -3
  11   1  34 110.841 11.0697  -2
  11  17   2 110.841 11.0697   1
  17   1  24 52.0930 8.24746  -6
   1  12  34 52.0930 8.24746  -5
  17  12   2 52.0930 8.24746  -4
   1  17  24 52.0930 8.24746  -3
  12   1  34 52.0930 8.24746  -2
  12  17   2 52.0930 8.24746   1
  17   1  26 32.9883 10.4802  -6
   1  13  34 32.9883 10.4802  -5
  17  13   2 32.9883 10.4802  -4
   1  17  26 32.9883 10.4802  -3
  13   1  34 32.9883 10.4802  -2
  13  17   2 32.9883 10.4802   1
  17   1  28 46.0512 8.06262  -6
   1  14  34 46.0512 8.06262  -5
  17  14   2 46.0512 8.06262  -4
   1  17  28 46.0512 8.06262  -3
  14   1  34 46.0512 8.06262  -2
  14  17   2 46.0512 8.06262   1
  18   1   0 91.5641 9.83413  -6
   1   0  36 91.5641 9.83413  -5
  18   0   2 91.5641 9.83413  -4
   1  18   0 91.5641 9.83413  -3
   0   1  36 91.5641 9.83413  -2
   0  18   2 91.5641 9.83413   1
  18   1   2 178.870 10.0901  -6
   1   1  36 178.870 10.0901  -5
  18   1   2 178.870 10.0901  -4
   1  18   2 178.870 10.0901  -3
   1   1  36 178.870 10.0901  -2
   1  18   2 178.870 10.0901   1
  18   1   4 78.1434 6.20305  -6
   1   2  36 78.1434 6.20305  -5
  18   2   2 78.1434 6.20305  -4
   1  18   4 78.1434 6.20305  -3
   2   1  36 78.1434 6.20305  -2
   2  18   2 78.1434 6.20305   1
  18   1   6 130.027 8.38828  -6
   1   3  36 130.027 8.38828  -5
  18   3   2 130.027 8.38828  -4
   1  18   6 130.027 8.38828  -3
   3   1  36 130.027 8.38828  -2
   3  18   2 130.027 8.38828   1
  18   1   8 123.036 8.10232  -6
   1   4  36 123.036 8.10232  -5
  18   4   2 123.036 8.10232  -4
   1  18   8 123.036 8.10232  -3
   4   1  36 123.036 8.10232  -2
   4  18   2 123.036 8.10232   1
  18   1  10 70.2236 6.14617  -6
   1   5  36 70.2236 6.14617  -5
  18   5   2 70.2236 6.14617  -4
   1  18  10 70.2236 6.14617  -3
   5   1  36 70.2236 6.14617  -2
   5  18   2 70.2236 6.14617   1
  18   1  12 148.539 9.15735  -6
   1   6  36 148.539 9.15735  -5
  18   6   2 148.539 9.15735  -4
   1  18  12 148.539 9.15735  -3
   6   1  36 148.539 9.15735  -2
   6  18   2 148.539 9.15735   1
  18   1  14 151.640 9.47620  -6
   1   7  36 151.640 9.47620  -5
  18   7   2 151.640 9.47620  -4
   1  18  14 151.640 9.47620  -3
   7   1  36 151.640 9.47620  -2
   7  18   2 151.640 9.47620   1
  18   1  16 44.5375 5.41588  -6
   1   8  36 44.5375 5.41588  -5
  18   8   2 44.5375 5.41588  -4
   1  18  16 44.5375 5.41588  -3
   8   1  36 44.5375 5.41588  -2
   8  18   2 44.5375 5.41588   1
  18   1  18 49.1922 6.67254  -6
   1   9  36 49.1922 6.67254  -5
  18   9   2 49.1922 6.67254  -4
   1  18  18 49.1922 6.67254  -3
   9   1  36 49.1922 6.67254  -2
   9  18   2 49.1922 6.67254   1
  18   1  20 83.5508 8.16709  -6
   1  10  36 83.5508 8.16709  -5
  18  10   2 83.5508 8.16709  -4
   1  18  20 83.5508 8.16709  -3
  10   1  36 83.5508 8.16709  -2
  10  18   2 83.5508 8.16709   1
  18   1  22 36.2459 7.56010  -6
   1  11  36 36.2459 7.56010  -5
  18  11   2 36.2459 7.56010  -4
   1  18  22 36.2459 7.56010  -3
  11   1  36 36.2459 7.56010  -2
  11  18   2 36.2459 7.56010   1
  18   1  24 7.89073 5.27891  -6
   1  12  36 7.89073 5.27891  -5
  18  12   2 7.89073 5.27891  -4
   1  18  24 7.89073 5.27891  -3
  12   1  36 7.89073 5.27891  -2
  12  18   2 7.89073 5.27891   1
  18   1  26 112.174 16.4794  -6
   1  13  36 112.174 16.4794  -5
  18  13   2 112.174 16.4794  -4
   1  18  26 112.174 16.4794  -3
  13   1  36 112.174 16.4794  -2
  13  18   2 112.174 16.4794   1
  19   1   0 78.0995 9.03630  -6
   1   0  38 78.0995 9.03630  -5
  19   0   2 78.0995 9.03630  -4
   1  19   0 78.0995 9.03630  -3
   0   1  38 78.0995 9.03630  -2
   0  19   2 78.0995 9.03630   1
  19   1   2 46.4348 5.33426  -6
   1   1  38 46.4348 5.33426  -5
  19   1   2 46.4348 5.33426  -4
   1  19   2 46.4348 5.33426  -3
   1   1  38 46.4348 5.33426  -2
   1  19   2 46.4348 5.33426   1
  19   1   4 120.136 8.27778  -6
   1   2  38 120.136 8.27778  -5
  19   2   2 120.136 8.27778  -4
   1  19   4 120.136 8.27778  -3
   2   1  38 120.136 8.27778  -2
   2  19   2 120.136 8.27778   1
  19   1   6 58.1567 5.67467  -6
   1   3  38 58.1567 5.67467  -5
  19   3   2 58.1567 5.67467  -4
   1  19   6 58.1567 5.67467  -3
   3   1  38 58.1567 5.67467  -2
   3  19   2 58.1567 5.67467   1
  19   1   8 119.471 8.14284  -6
   1   4  38 119.471 8.14284  -5
  19   4   2 119.471 8.14284  -4
   1  19   8 119.471 8.14284  -3
   4   1  38 119.471 8.14284  -2
   4  19   2 119.471 8.14284   1
  19   1  10 150.650 9.46082  -6
   1   5  38 150.650 9.46082  -5
  19   5   2 150.650 9.46082  -4
   1  19  10 150.650 9.46082  -3
   5   1  38 150.650 9.46082  -2
   5  19   2 150.650 9.46082   1
  19   1  12 132.812 9.03877  -6
   1   6  38 132.812 9.03877  -5
  19   6   2 132.812 9.03877  -4
   1  19  12 132.812 9.03877  -3
   6   1  38 132.812 9.03877  -2
   6  19   2 132.812 9.03877   1
  19   1  14 48.7116 5.66335  -6
   1   7  38 48.7116 5.66335  -5
  19   7   2 48.7116 5.66335  -4
   1  19  14 48.7116 5.66335  -3
   7   1  38 48.7116 5.66335  -2
   7  19   2 48.7116 5.66335   1
  19   1  16 116.037 8.48777  -6
   1   8  38 116.037 8.48777  -5
  19   8   2 116.037 8.48777  -4
   1  19  16 116.037 8.48777  -3
   8   1  38 116.037 8.48777  -2
   8  19   2 116.037 8.48777   1
  19   1  18 63.3122 7.53484  -6
   1   9  38 63.3122 7.53484  -5
  19   9   2 63.3122 7.53484  -4
   1  19  18 63.3122 7.53484  -3
   9   1  38 63.3122 7.53484  -2
   9  19   2 63.3122 7.53484   1
  19   1  20 51.4344 6.97168  -6
   1  10  38 51.4344 6.97168  -5
  19  10   2 51.4344 6.97168  -4
   1  19  20 51.4344 6.97168  -3
  10   1  38 51.4344 6.97168  -2
  10  19   2 51.4344 6.97168   1
  19   1  22 41.4963 7.79706  -6
   1  11  38 41.4963 7.79706  -5
  19  11   2 41.4963 7.79706  -4
   1  19  22 41.4963 7.79706  -3
  11   1  38 41.4963 7.79706  -2
  11  19   2 41.4963 7.79706   1
  20   1   0 81.9970 9.58673  -6
   1   0  40 81.9970 9.58673  -5
  20   0   2 81.9970 9.58673  -4
   1  20   0 81.9970 9.58673  -3
   0   1  40 81.9970 9.58673  -2
   0  20   2 81.9970 9.58673   1
  20   1   2 107.218 7.89671  -6
   1   1  40 107.218 7.89671  -5
  20   1   2 107.218 7.89671  -4
   1  20   2 107.218 7.89671  -3
   1   1  40 107.218 7.89671  -2
   1  20   2 107.218 7.89671   1
  20   1   4 43.1693 5.15230  -6
   1   2  40 43.1693 5.15230  -5
  20   2   2 43.1693 5.15230  -4
   1  20   4 43.1693 5.15230  -3
   2   1  40 43.1693 5.15230  -2
   2  20   2 43.1693 5.15230   1
  20   1   6 81.0763 6.76486  -6
   1   3  40 81.0763 6.76486  -5
  20   3   2 81.0763 6.76486  -4
   1  20   6 81.0763 6.76486  -3
   3   1  40 81.0763 6.76486  -2
   3  20   2 81.0763 6.76486   1
  20   1   8 18.6214 4.27064  -6
   1   4  40 18.6214 4.27064  -5
  20   4   2 18.6214 4.27064  -4
   1  20   8 18.6214 4.27064  -3
   4   1  40 18.6214 4.27064  -2
   4  20   2 18.6214 4.27064   1
  20   1  10 115.082 8.30690  -6
   1   5  40 115.082 8.30690  -5
  20   5   2 115.082 8.30690  -4
   1  20  10 115.082 8.30690  -3
   5   1  40 115.082 8.30690  -2
   5  20   2 115.082 8.30690   1
  20   1  12 55.7593 6.09849  -6
   1   6  40 55.7593 6.09849  -5
  20   6   2 55.7593 6.09849  -4
   1  20  12 55.7593 6.09849  -3
   6   1  40 55.7593 6.09849  -2
   6  20   2 55.7593 6.09849   1
  20   1  14 167.276 10.4777  -6
   1   7  40 167.276 10.4777  -5
  20   7   2 167.276 10.4777  -4
   1  20  14 167.276 10.4777  -3
   7   1  40 167.276 10.4777  -2
   7  20   2 167.276 10.4777   1
  20   1  16 58.7668 6.08062  -6
   1   8  40 58.7668 6.08062  -5
  20   8   2 58.7668 6.08062  -4
   1  20  16 58.7668 6.08062  -3
   8   1  40 58.7668 6.08062  -2
   8  20   2 58.7668 6.08062   1
  20   1  18 13.3070 4.91405  -6
   1   9  40 13.3070 4.91405  -5
  20   9   2 13.3070 4.91405  -4
   1  20  18 13.3070 4.91405  -3
   9   1  40 13.3070 4.91405  -2
   9  20   2 13.3070 4.91405   1
  20   1  20 26.4967 6.36416  -6
   1  10  40 26.4967 6.36416  -5
  20  10   2 26.4967 6.36416  -4
   1  20  20 26.4967 6.36416  -3
  10   1  40 26.4967 6.36416  -2
  10  20   2 26.4967 6.36416   1
  21   1   0 34.6069 6.92950  -6
   1   0  42 34.6069 6.92950  -5
  21   0   2 34.6069 6.92950  -4
   1  21   0 34.6069 6.92950  -3
   0   1  42 34.6069 6.92950  -2
   0  21   2 34.6069 6.92950   1
  21   1   2 35.8702 4.93247  -6
   1   1  42 35.8702 4.93247  -5
  21   1   2 35.8702 4.93247  -4
   1  21   2 35.8702 4.93247  -3
   1   1  42 35.8702 4.93247  -2
   1  21   2 35.8702 4.93247   1
  21   1   4 25.9458 4.62321  -6
   1   2  42 25.9458 4.62321  -5
  21   2   2 25.9458 4.62321  -4
   1  21   4 25.9458 4.62321  -3
   2   1  42 25.9458 4.62321  -2
   2  21   2 25.9458 4.62321   1
  21   1   6 55.0863 5.77965  -6
   1   3  42 55.0863 5.77965  -5
  21   3   2 55.0863 5.77965  -4
   1  21   6 55.0863 5.77965  -3
   3   1  42 55.0863 5.77965  -2
   3  21   2 55.0863 5.77965   1
  21   1   8 81.3769 6.99573  -6
   1   4  42 81.3769 6.99573  -5
  21   4   2 81.3769 6.99573  -4
   1  21   8 81.3769 6.99573  -3
   4   1  42 81.3769 6.99573  -2
   4  21   2 81.3769 6.99573   1
  21   1  10 94.2290 7.55951  -6
   1   5  42 94.2290 7.55951  -5
  21   5   2 94.2290 7.55951  -4
   1  21  10 94.2290 7.55951  -3
   5   1  42 94.2290 7.55951  -2
   5  21   2 94.2290 7.55951   1
  21   1  12 12.9038 4.07663  -6
   1   6  42 12.9038 4.07663  -5
  21   6   2 12.9038 4.07663  -4
   1  21  12 12.9038 4.07663  -3
   6   1  42 12.9038 4.07663  -2
   6  21   2 12.9038 4.07663   1
  21   1  14 43.2401 5.51756  -6
   1   7  42 43.2401 5.51756  -5
  21   7   2 43.2401 5.51756  -4
   1  21  14 43.2401 5.51756  -3
   7   1  42 43.2401 5.51756  -2
   7  21   2 43.2401 5.51756   1
  22   1   0 17.7643 5.85672  -6
   1   0  44 17.7643 5.85672  -5
  22   0   2 17.7643 5.85672  -4
   1  22   0 17.7643 5.85672  -3
   0   1  44 17.7643 5.85672  -2
   0  22   2 17.7643 5.85672   1
  22   1   2 19.2309 4.23050  -6
   1   1  44 19.2309 4.23050  -5
  22   1   2 19.2309 4.23050  -4
   1  22   2 19.2309 4.23050  -3
   1   1  44 19.2309 4.23050  -2
   1  22   2 19.2309 4.23050   1
  22   1   4 9.82173 3.79263  -6
   1   2  44 9.82173 3.79263  -5
  22   2   2 9.82173 3.79263  -4
   1  22   4 9.82173 3.79263  -3
   2   1  44 9.82173 3.79263  -2
   2  22   2 9.82173 3.79263   1
  22   1   6 20.6299 4.52708  -6
   1   3  44 20.6299 4.52708  -5
  22   3   2 20.6299 4.52708  -4
   1  22   6 20.6299 4.52708  -3
   3   1  44 20.6299 4.52708  -2
   3  22   2 20.6299 4.52708   1
  22   1   8 11.0872 4.03102  -6
   1   4  44 11.0872 4.03102  -5
  22   4   2 11.0872 4.03102  -4
   1  22   8 11.0872 4.03102  -3
   4   1  44 11.0872 4.03102  -2
   4  22   2 11.0872 4.03102   1
   0   4   3 25.4273 2.69985  -4
   4   0   3 25.4273 2.69985   1
   0   6   3 40.9347 3.10688  -4
   6   0   3 40.9347 3.10688   1
   0   7   3 821.744 35.1362  -4
   7   0   3 821.744 35.1362   1
   0   8   3 131.024 5.87581  -4
   8   0   3 131.024 5.87581   1
   0   9   3 214.592 9.05906  -4
   9   0   3 214.592 9.05906   1
   0  10   3 50.9866 2.73288  -4
  10   0   3 50.9866 2.73288   1
   0  11   3 69.9724 4.20042  -4
  11   0   3 69.9724 4.20042   1
   0  12   3 38.1722 3.07942  -4
  12   0   3 38.1722 3.07942   1
   0  13   3 134.596 7.29414  -4
  13   0   3 134.596 7.29414   1
   0  14   3 47.6370 6.77624  -4
  14   0   3 47.6370 6.77624   1
   0  15   3 3.46677 2.73576  -4
  15   0   3 3.46677 2.73576   1
   0  16   3 66.2554 7.45237  -4
  16   0   3 66.2554 7.45237   1
   0  17   3 21.1393 4.69397  -4
  17   0   3 21.1393 4.69397   1
   0  18   3 0.73687 3.22990  -4
  18   0   3 0.73687 3.22990   1
   0  19   3 16.2703 4.91172  -4
  19   0   3 16.2703 4.91172   1
   0  20   3 15.1614 5.83565  -4
  20   0   3 15.1614 5.83565   1
   0  21   3 15.6680 6.13218  -4
  21   0   3 15.6680 6.13218   1
   1   4   3 1245.74 78.7915  -4
   4   1   3 1245.74 78.7915   1
   1   5   3 52.2635 6.48530  -4
   5   1   3 52.2635 6.48530   1
   1   6   3 103.816 4.32261  -4
   6   1   3 103.816 4.32261   1
   1   7   3 2374.59 65.4881  -4
   7   1   3 2374.59 65.4881   1
   1   8   3 42.7788 2.03288  -4
   8   1   3 42.7788 2.03288   1
   1   9   3 418.915 12.4300  -4
   9   1   3 418.915 12.4300   1
   1  10   3 568.933 14.8089  -4
  10   1   3 568.933 14.8089   1
   1  11   3 194.913 6.54758  -4
  11   1   3 194.913 6.54758   1
   1  12   3 25.6726 2.00843  -4
  12   1   3 25.6726 2.00843   1
   1  13   3 185.299 6.80354  -4
  13   1   3 185.299 6.80354   1
   1  14   3 71.0634 5.41564  -4
  14   1   3 71.0634 5.41564   1
   1  15   3 39.8691 3.88238  -4
  15   1   3 39.8691 3.88238   1
   1  16   3 49.2237 4.25556  -4
  16   1   3 49.2237 4.25556   1
   1  17   3 47.9933 4.45841  -4
  17   1   3 47.9933 4.45841   1
   1  18   3 227.067 11.2931  -4
  18   1   3 227.067 11.2931   1
   1  19   3 115.755 8.29168  -4
  19   1   3 115.755 8.29168   1
   1  20   3 32.9818 6.41651  -4
  20   1   3 32.9818 6.41651   1
   1  21   3 14.6612 4.86331  -4
  21   1   3 14.6612 4.86331   1
   1  22   3 0.02042 6.49671  -4
  22   1   3 0.02042 6.49671   1
   2   4   3 449.568 29.3154  -4
   4   2   3 449.568 29.3154   1
   2   5   3 35.3885 2.46609  -4
   5   2   3 35.3885 2.46609   1
   2   6   3 89.0658 4.22162  -4
   6   2   3 89.0658 4.22162   1
   2   7   3 93.3440 3.57841  -4
   7   2   3 93.3440 3.57841   1
   2   8   3 156.087 5.59530  -4
   8   2   3 156.087 5.59530   1
   2   9   3 41.5012 2.13530  -4
   9   2   3 41.5012 2.13530   1
   2  10   3 507.359 15.2081  -4
  10   2   3 507.359 15.2081   1
   2  11   3 135.689 5.33525  -4
  11   2   3 135.689 5.33525   1
   2  12   3 84.7502 3.91787  -4
  12   2   3 84.7502 3.91787   1
   2  13   3 31.8769 2.46549  -4
  13   2   3 31.8769 2.46549   1
   2  14   3 41.5034 3.66215  -4
  14   2   3 41.5034 3.66215   1
   2  15   3 57.3278 4.05151  -4
  15   2   3 57.3278 4.05151   1
   2  16   3 52.2153 4.21496  -4
  16   2   3 52.2153 4.21496   1
   2  17   3 33.6515 3.95112  -4
  17   2   3 33.6515 3.95112   1
   2  18   3 98.1609 9.11288  -4
  18   2   3 98.1609 9.11288   1
   2  19   3 18.9162 5.25485  -4
  19   2   3 18.9162 5.25485   1
   2  20   3 10.8324 4.65998  -4
  20   2   3 10.8324 4.65998   1
   2  21   3 -0.3419 3.48152  -4
  21   2   3 -0.3419 3.48152   1
   2  22   3 4.28138 5.76193  -4
  22   2   3 4.28138 5.76193   1
   3   3   3 94.9262 9.09055  -4
   3   3   3 94.9262 9.09055   1
   3   4   3 84.8082 6.16461  -4
   4   3   3 84.8082 6.16461   1
   3   5   3 157.088 6.45051  -4
   5   3   3 157.088 6.45051   1
   3   6   3 330.540 14.3595  -4
   6   3   3 330.540 14.3595   1
   3   7   3 122.143 5.27012  -4
   7   3   3 122.143 5.27012   1
   3   8   3 297.488 9.13643  -4
   8   3   3 297.488 9.13643   1
   3   9   3 189.480 5.78403  -4
   9   3   3 189.480 5.78403   1
   3  10   3 234.006 7.59628  -4
  10   3   3 234.006 7.59628   1
   3  11   3 242.655 8.53463  -4
  11   3   3 242.655 8.53463   1
   3  12   3 124.124 4.84906  -4
  12   3   3 124.124 4.84906   1
   3  13   3 6.67690 1.35855  -4
  13   3   3 6.67690 1.35855   1
   3  14   3 38.0507 4.17099  -4
  14   3   3 38.0507 4.17099   1
   3  15   3 54.8366 5.27270  -4
  15   3   3 54.8366 5.27270   1
   3  16   3 26.6629 4.56562  -4
  16   3   3 26.6629 4.56562   1
   3  17   3 24.3769 4.73128  -4
  17   3   3 24.3769 4.73128   1
   3  18   3 159.719 12.5929  -4
  18   3   3 159.719 12.5929   1
   3  19   3 46.2353 7.06385  -4
  19   3   3 46.2353 7.06385   1
   3  20   3 27.2055 5.99876  -4
  20   3   3 27.2055 5.99876   1
   3  21   3 33.7740 8.28744  -4
  21   3   3 33.7740 8.28744   1
   3  22   3 7.25797 5.48988  -4
  22   3   3 7.25797 5.48988   1
   4   3   3 107.414 10.8253  -4
   3   4   3 107.414 10.8253   1
   4   4   3 229.777 8.29640  -4
   4   4   3 229.777 8.29640   1
   4   5   3 720.619 26.5607  -4
   5   4   3 720.619 26.5607   1
   4   6   3 1358.24 44.4064  -4
   6   4   3 1358.24 44.4064   1
   4   7   3 140.616 5.61045  -4
   7   4   3 140.616 5.61045   1
   4   8   3 225.922 6.89454  -4
   8   4   3 225.922 6.89454   1
   4   9   3 147.959 4.88799  -4
   9   4   3 147.959 4.88799   1
   4  10   3 1254.04 37.1915  -4
  10   4   3 1254.04 37.1915   1
   4  11   3 30.2208 2.22476  -4
  11   4   3 30.2208 2.22476   1
   4  12   3 138.663 6.37708  -4
  12   4   3 138.663 6.37708   1
   4  13   3 21.0809 2.73660  -4
  13   4   3 21.0809 2.73660   1
   4  14   3 124.617 9.78812  -4
  14   4   3 124.617 9.78812   1
   4  15   3 44.0744 5.97258  -4
  15   4   3 44.0744 5.97258   1
   4  16   3 41.1251 6.32657  -4
  16   4   3 41.1251 6.32657   1
   4  17   3 105.017 10.5435  -4
  17   4   3 105.017 10.5435   1
   4  18   3 24.1169 5.66206  -4
  18   4   3 24.1169 5.66206   1
   4  19   3 55.0591 8.10367  -4
  19   4   3 55.0591 8.10367   1
   4  20   3 11.2314 5.09575  -4
  20   4   3 11.2314 5.09575   1
   4  21   3 2.37999 5.20691  -4
  21   4   3 2.37999 5.20691   1
   4  22   3 7.99816 6.07271  -4
  22   4   3 7.99816 6.07271   1
   5   0   3 416.699 33.0898  -4
   0   5   3 416.699 33.0898   1
   5   1   3 125.792 6.57009  -4
   1   5   3 125.792 6.57009   1
   5   2   3 40.0526 2.25217  -4
   2   5   3 40.0526 2.25217   1
   5   3   3 71.8482 3.68149  -4
   3   5   3 71.8482 3.68149   1
   5   4   3 1012.48 33.2946  -4
   4   5   3 1012.48 33.2946   1
   5   5   3 110.557 4.15781  -4
   5   5   3 110.557 4.15781   1
   5   6   3 13.9732 1.30379  -4
   6   5   3 13.9732 1.30379   1
   5   7   3 273.791 8.56545  -4
   7   5   3 273.791 8.56545   1
   5   8   3 626.360 18.4773  -4
   8   5   3 626.360 18.4773   1
   5   9   3 666.926 19.0403  -4
   9   5   3 666.926 19.0403   1
   5  10   3 316.616 11.1201  -4
  10   5   3 316.616 11.1201   1
   5  11   3 31.6188 2.79310  -4
  11   5   3 31.6188 2.79310   1
   5  12   3 35.3049 3.44354  -4
  12   5   3 35.3049 3.44354   1
   5  13   3 32.2018 3.39763  -4
  13   5   3 32.2018 3.39763   1
   5  14   3 67.0429 7.57130  -4
  14   5   3 67.0429 7.57130   1
   5  15   3 25.5285 5.04208  -4
  15   5   3 25.5285 5.04208   1
   5  16   3 30.7665 5.54370  -4
  16   5   3 30.7665 5.54370   1
   5  17   3 18.9325 5.12804  -4
  17   5   3 18.9325 5.12804   1
   5  18   3 129.761 12.0495  -4
  18   5   3 129.761 12.0495   1
   5  19   3 20.6973 5.70991  -4
  19   5   3 20.6973 5.70991   1
   5  20   3 16.1225 6.74732  -4
  20   5   3 16.1225 6.74732   1
   5  21   3 10.0692 5.95527  -4
  21   5   3 10.0692 5.95527   1
   6   0   3 29.8437 3.15431  -4
   0   6   3 29.8437 3.15431   1
   6   1   3 43.6095 2.56722  -4
   1   6   3 43.6095 2.56722   1
   6   2   3 161.774 5.88527  -4
   2   6   3 161.774 5.88527   1
   6   3   3 289.172 9.46058  -4
   3   6   3 289.172 9.46058   1
   6   4   3 594.906 18.7060  -4
   4   6   3 594.906 18.7060   1
   6   5   3 32.9965 1.92093  -4
   5   6   3 32.9965 1.92093   1
   6   6   3 184.955 5.78668  -4
   6   6   3 184.955 5.78668   1
   6   7   3 144.872 5.07334  -4
   7   6   3 144.872 5.07334   1
   6   8   3 1371.71 37.4458  -4
   8   6   3 1371.71 37.4458   1
   6   9   3 626.682 18.7978  -4
   9   6   3 626.682 18.7978   1
   6  10   3 51.6760 3.21237  -4
  10   6   3 51.6760 3.21237   1
   6  11   3 60.0686 3.53715  -4
  11   6   3 60.0686 3.53715   1
   6  12   3 233.571 9.66968  -4
  12   6   3 233.571 9.66968   1
   6  13   3 38.8124 3.89388  -4
  13   6   3 38.8124 3.89388   1
   6  14   3 216.759 12.2996  -4
  14   6   3 216.759 12.2996   1
   6  15   3 86.1085 9.12285  -4
  15   6   3 86.1085 9.12285   1
   6  16   3 83.9483 9.17019  -4
  16   6   3 83.9483 9.17019   1
   6  17   3 120.619 11.4852  -4
  17   6   3 120.619 11.4852   1
   6  18   3 10.4862 4.66867  -4
  18   6   3 10.4862 4.66867   1
   6  19   3 33.4428 8.30579  -4
  19   6   3 33.4428 8.30579   1
   6  20   3 38.1208 8.87468  -4
  20   6   3 38.1208 8.87468   1
   6  21   3 1.40248 5.32628  -4
  21   6   3 1.40248 5.32628   1
   7   0   3 539.873 30.3634  -4
   0   7   3 539.873 30.3634   1
   7   1   3 1655.35 56.8008  -4
   1   7   3 1655.35 56.8008   1
   7   2   3 34.2467 2.27987  -4
   2   7   3 34.2467 2.27987   1
   7   3   3 287.602 9.48603  -4
   3   7   3 287.602 9.48603   1
   7   4   3 177.443 6.26711  -4
   4   7   3 177.443 6.26711   1
   7   5   3 214.533 7.49166  -4
   5   7   3 214.533 7.49166   1
   7   6   3 283.036 8.93988  -4
   6   7   3 283.036 8.93988   1
   7   7   3 626.256 18.6510  -4
   7   7   3 626.256 18.6510   1
   7   8   3 822.813 24.2499  -4
   8   7   3 822.813 24.2499   1
   7   9   3 525.808 16.0368  -4
   9   7   3 525.808 16.0368   1
   7  10   3 48.8710 3.21905  -4
  10   7   3 48.8710 3.21905   1
   7  11   3 138.968 5.80231  -4
  11   7   3 138.968 5.80231   1
   7  12   3 141.581 6.68416  -4
  12   7   3 141.581 6.68416   1
   7  13   3 76.4927 5.64711  -4
  13   7   3 76.4927 5.64711   1
   7  14   3 116.336 6.99594  -4
  14   7   3 116.336 6.99594   1
   7  15   3 67.9968 8.29617  -4
  15   7   3 67.9968 8.29617   1
   7  16   3 52.6931 7.60574  -4
  16   7   3 52.6931 7.60574   1
   7  17   3 47.6439 7.54378  -4
  17   7   3 47.6439 7.54378   1
   7  18   3 55.5783 10.1974  -4
  18   7   3 55.5783 10.1974   1
   7  19   3 38.6033 8.81396  -4
  19   7   3 38.6033 8.81396   1
   7  20   3 32.5411 8.69877  -4
  20   7   3 32.5411 8.69877   1
   7  21   3 0.18494 5.44366  -4
  21   7   3 0.18494 5.44366   1
   8   0   3 45.9838 3.63563  -4
   0   8   3 45.9838 3.63563   1
   8   1   3 32.1407 2.07663  -4
   1   8   3 32.1407 2.07663   1
   8   2   3 98.8261 3.85149  -4
   2   8   3 98.8261 3.85149   1
   8   3   3 319.179 10.5562  -4
   3   8   3 319.179 10.5562   1
   8   4   3 273.115 9.23071  -4
   4   8   3 273.115 9.23071   1
   8   5   3 290.531 9.86129  -4
   5   8   3 290.531 9.86129   1
   8   6   3 712.569 21.0573  -4
   6   8   3 712.569 21.0573   1
   8   7   3 805.196 23.7696  -4
   7   8   3 805.196 23.7696   1
   8   8   3 206.637 7.12467  -4
   8   8   3 206.637 7.12467   1
   8   9   3 102.948 4.23959  -4
   9   8   3 102.948 4.23959   1
   8  10   3 21.2202 2.13940  -4
  10   8   3 21.2202 2.13940   1
   8  11   3 296.960 10.7392  -4
  11   8   3 296.960 10.7392   1
   8  12   3 127.162 6.27266  -4
  12   8   3 127.162 6.27266   1
   8  13   3 35.6192 3.74277  -4
  13   8   3 35.6192 3.74277   1
   8  14   3 37.4012 4.24485  -4
  14   8   3 37.4012 4.24485   1
   8  15   3 34.3944 4.73685  -4
  15   8   3 34.3944 4.73685   1
   8  16   3 67.7592 8.72289  -4
  16   8   3 67.7592 8.72289   1
   8  17   3 18.4432 6.72997  -4
  17   8   3 18.4432 6.72997   1
   8  18   3 7.55692 5.77341  -4
  18   8   3 7.55692 5.77341   1
   8  19   3 39.4873 9.02969  -4
  19   8   3 39.4873 9.02969   1
   8  20   3 9.82888 6.61417  -4
  20   8   3 9.82888 6.61417   1
   9   0   3 109.027 5.60233  -4
   0   9   3 109.027 5.60233   1
   9   1   3 429.532 14.6791  -4
   1   9   3 429.532 14.6791   1
   9   2   3 21.5023 1.82839  -4
   2   9   3 21.5023 1.82839   1
   9   3   3 103.545 4.47792  -4
   3   9   3 103.545 4.47792   1
   9   4   3 218.568 7.69096  -4
   4   9   3 218.568 7.69096   1
   9   5   3 1022.39 31.8728  -4
   5   9   3 1022.39 31.8728   1
   9   6   3 249.084 9.44446  -4
   6   9   3 249.084 9.44446   1
   9   7   3 273.925 9.65365  -4
   7   9   3 273.925 9.65365   1
   9   8   3 61.4753 3.27205  -4
   8   9   3 61.4753 3.27205   1
   9   9   3 45.4244 2.88315  -4
   9   9   3 45.4244 2.88315   1
   9  10   3 100.150 4.67594  -4
  10   9   3 100.150 4.67594   1
   9  11   3 71.2100 4.26487  -4
  11   9   3 71.2100 4.26487   1
   9  12   3 27.7000 3.10070  -4
  12   9   3 27.7000 3.10070   1
   9  13   3 37.4468 4.16958  -4
  13   9   3 37.4468 4.16958   1
   9  14   3 30.4305 3.96027  -4
  14   9   3 30.4305 3.96027   1
   9  15   3 45.9610 5.74312  -4
  15   9   3 45.9610 5.74312   1
   9  16   3 94.3342 13.2032  -4
  16   9   3 94.3342 13.2032   1
   9  17   3 28.9829 7.88220  -4
  17   9   3 28.9829 7.88220   1
   9  18   3 20.3505 7.56277  -4
  18   9   3 20.3505 7.56277   1
   9  19   3 14.8205 7.29908  -4
  19   9   3 14.8205 7.29908   1
   9  20   3 14.1620 6.55527  -4
  20   9   3 14.1620 6.55527   1
  10   0   3 174.960 8.22991  -4
   0  10   3 174.960 8.22991   1
  10   1   3 444.371 15.3333  -4
   1  10   3 444.371 15.3333   1
  10   2   3 532.688 16.8556  -4
   2  10   3 532.688 16.8556   1
  10   3   3 485.375 16.8046  -4
   3  10   3 485.375 16.8046   1
  10   4   3 808.611 27.2953  -4
   4  10   3 808.611 27.2953   1
  10   5   3 225.563 8.72404  -4
   5  10   3 225.563 8.72404   1
  10   6   3 69.2688 3.81578  -4
   6  10   3 69.2688 3.81578   1
  10   7   3 95.0248 4.30624  -4
   7  10   3 95.0248 4.30624   1
  10   8   3 26.2181 2.34936  -4
   8  10   3 26.2181 2.34936   1
  10   9   3 244.298 9.07788  -4
   9  10   3 244.298 9.07788   1
  10  10   3 133.020 5.86898  -4
  10  10   3 133.020 5.86898   1
  10  11   3 165.213 6.96123  -4
  11  10   3 165.213 6.96123   1
  10  12   3 18.8476 2.62037  -4
  12  10   3 18.8476 2.62037   1
  10  13   3 51.5201 5.42441  -4
  13  10   3 51.5201 5.42441   1
  10  14   3 112.639 9.61124  -4
  14  10   3 112.639 9.61124   1
  10  15   3 20.2313 6.74049  -4
  15  10   3 20.2313 6.74049   1
  10  16   3 58.4993 10.3979  -4
  16  10   3 58.4993 10.3979   1
  10  17   3 17.1044 7.43549  -4
  17  10   3 17.1044 7.43549   1
  10  18   3 18.1626 7.57348  -4
  18  10   3 18.1626 7.57348   1
  10  19   3 59.3143 11.7416  -4
  19  10   3 59.3143 11.7416   1
  10  20   3 12.8749 6.92338  -4
  20  10   3 12.8749 6.92338   1
  11   0   3 42.5783 5.26708  -4
   0  11   3 42.5783 5.26708   1
  11   1   3 245.244 9.98736  -4
   1  11   3 245.244 9.98736   1
  11   2   3 363.367 12.8375  -4
   2  11   3 363.367 12.8375   1
  11   3   3 104.605 4.47392  -4
   3  11   3 104.605 4.47392   1
  11   4   3 50.5269 3.33741  -4
   4  11   3 50.5269 3.33741   1
  11   5   3 69.3121 3.81144  -4
   5  11   3 69.3121 3.81144   1
  11   6   3 41.7410 3.11173  -4
   6  11   3 41.7410 3.11173   1
  11   7   3 223.630 8.88905  -4
   7  11   3 223.630 8.88905   1
  11   8   3 345.649 12.9323  -4
   8  11   3 345.649 12.9323   1
  11   9   3 39.1618 3.21620  -4
   9  11   3 39.1618 3.21620   1
  11  10   3 72.7274 5.13232  -4
  10  11   3 72.7274 5.13232   1
  11  11   3 2.69449 1.88283  -4
  11  11   3 2.69449 1.88283   1
  11  12   3 100.575 7.49069  -4
  12  11   3 100.575 7.49069   1
  11  13   3 54.5291 7.03640  -4
  13  11   3 54.5291 7.03640   1
  11  14   3 17.8779 4.72610  -4
  14  11   3 17.8779 4.72610   1
  11  15   3 160.230 16.9291  -4
  15  11   3 160.230 16.9291   1
  11  16   3 75.1372 12.0110  -4
  16  11   3 75.1372 12.0110   1
  11  17   3 11.3148 6.57160  -4
  17  11   3 11.3148 6.57160   1
  11  18   3 17.7125 7.25826  -4
  18  11   3 17.7125 7.25826   1
  11  19   3 17.1880 7.76173  -4
  19  11   3 17.1880 7.76173   1
  12   0   3 132.056 9.85696  -4
   0  12   3 132.056 9.85696   1
  12   1   3 53.2498 4.26919  -4
   1  12   3 53.2498 4.26919   1
  12   2   3 34.1765 2.94839  -4
   2  12   3 34.1765 2.94839   1
  12   3   3 72.2944 4.14807  -4
   3  12   3 72.2944 4.14807   1
  12   4   3 57.7077 3.67377  -4
   4  12   3 57.7077 3.67377   1
  12   5   3 31.7757 2.53336  -4
   5  12   3 31.7757 2.53336   1
  12   6   3 292.828 10.2940  -4
   6  12   3 292.828 10.2940   1
  12   7   3 72.4656 4.38287  -4
   7  12   3 72.4656 4.38287   1
  12   8   3 56.5674 3.90619  -4
   8  12   3 56.5674 3.90619   1
  12   9   3 37.1426 3.30326  -4
   9  12   3 37.1426 3.30326   1
  12  10   3 62.5321 4.96135  -4
  10  12   3 62.5321 4.96135   1
  12  11   3 162.659 8.36875  -4
  11  12   3 162.659 8.36875   1
  12  12   3 2.42658 2.25755  -4
  12  12   3 2.42658 2.25755   1
  12  13   3 30.1581 5.24094  -4
  13  12   3 30.1581 5.24094   1
  12  14   3 31.1803 5.48409  -4
  14  12   3 31.1803 5.48409   1
  12  15   3 5.33378 5.83264  -4
  15  12   3 5.33378 5.83264   1
  12  16   3 50.2404 10.1495  -4
  16  12   3 50.2404 10.1495   1
  12  17   3 20.5743 8.22644  -4
  17  12   3 20.5743 8.22644   1
  12  18   3 18.9075 7.54060  -4
  18  12   3 18.9075 7.54060   1
  13   0   3 76.1683 7.32889  -4
   0  13   3 76.1683 7.32889   1
  13   1   3 83.8698 5.26988  -4
   1  13   3 83.8698 5.26988   1
  13   2   3 115.271 6.50926  -4
   2  13   3 115.271 6.50926   1
  13   3   3 30.8041 3.05515  -4
   3  13   3 30.8041 3.05515   1
  13   4   3 41.3146 3.57154  -4
   4  13   3 41.3146 3.57154   1
  13   5   3 9.21551 1.77888  -4
   5  13   3 9.21551 1.77888   1
  13   6   3 22.8049 2.57768  -4
   6  13   3 22.8049 2.57768   1
  13   7   3 72.0576 4.24656  -4
   7  13   3 72.0576 4.24656   1
  13   8   3 47.0987 3.47153  -4
   8  13   3 47.0987 3.47153   1
  13   9   3 33.8787 3.11348  -4
   9  13   3 33.8787 3.11348   1
  13  10   3 35.5929 3.62127  -4
  10  13   3 35.5929 3.62127   1
  13  11   3 29.1040 3.46385  -4
  11  13   3 29.1040 3.46385   1
  13  12   3 56.0676 5.21869  -4
  12  13   3 56.0676 5.21869   1
  13  13   3 13.6707 4.36821  -4
  13  13   3 13.6707 4.36821   1
  13  14   3 83.4057 9.05159  -4
  14  13   3 83.4057 9.05159   1
  13  15   3 75.2912 12.2364  -4
  15  13   3 75.2912 12.2364   1
  13  16   3 127.150 16.3726  -4
  16  13   3 127.150 16.3726   1
  13  17   3 7.65799 6.46690  -4
  17  13   3 7.65799 6.46690   1
  13  18   3 26.8882 8.34361  -4
  18  13   3 26.8882 8.34361   1
  14   0   3 122.757 9.90003  -4
   0  14   3 122.757 9.90003   1
  14   1   3 60.6887 5.05163  -4
   1  14   3 60.6887 5.05163   1
  14   2   3 32.1148 3.67276  -4
   2  14   3 32.1148 3.67276   1
  14   3   3 63.6039 5.16581  -4
   3  14   3 63.6039 5.16581   1
  14   4   3 213.539 9.50067  -4
   4  14   3 213.539 9.50067   1
  14   5   3 105.130 5.76729  -4
   5  14   3 105.130 5.76729   1
  14   6   3 186.822 8.69988  -4
   6  14   3 186.822 8.69988   1
  14   7   3 141.452 6.62928  -4
   7  14   3 141.452 6.62928   1
  14   8   3 23.4651 2.97168  -4
   8  14   3 23.4651 2.97168   1
  14   9   3 8.26816 2.03302  -4
   9  14   3 8.26816 2.03302   1
  14  10   3 94.9840 6.10759  -4
  10  14   3 94.9840 6.10759   1
  14  11   3 12.7826 2.85758  -4
  11  14   3 12.7826 2.85758   1
  14  12   3 85.8281 7.43448  -4
  12  14   3 85.8281 7.43448   1
  14  13   3 94.8022 9.71280  -4
  13  14   3 94.8022 9.71280   1
  14  14   3 27.8250 5.84861  -4
  14  14   3 27.8250 5.84861   1
  14  15   3 170.222 17.9454  -4
  15  14   3 170.222 17.9454   1
  14  16   3 23.6451 7.59323  -4
  16  14   3 23.6451 7.59323   1
  14  17   3 11.7568 6.88643  -4
  17  14   3 11.7568 6.88643   1
  15   0   3 3.87821 3.04602  -4
   0  15   3 3.87821 3.04602   1
  15   1   3 26.5490 3.46451  -4
   1  15   3 26.5490 3.46451   1
  15   2   3 151.422 8.32228  -4
   2  15   3 151.422 8.32228   1
  15   3   3 79.5244 5.95481  -4
   3  15   3 79.5244 5.95481   1
  15   4   3 37.1834 4.16587  -4
   4  15   3 37.1834 4.16587   1
  15   5   3 73.7883 5.97059  -4
   5  15   3 73.7883 5.97059   1
  15   6   3 195.657 9.17618  -4
   6  15   3 195.657 9.17618   1
  15   7   3 41.5276 4.10180  -4
   7  15   3 41.5276 4.10180   1
  15   8   3 89.3863 6.22953  -4
   8  15   3 89.3863 6.22953   1
  15   9   3 120.107 7.23841  -4
   9  15   3 120.107 7.23841   1
  15  10   3 44.9977 5.15486  -4
  10  15   3 44.9977 5.15486   1
  15  11   3 89.2158 6.61620  -4
  11  15   3 89.2158 6.61620   1
  15  12   3 7.92311 3.33142  -4
  12  15   3 7.92311 3.33142   1
  15  13   3 35.2897 6.16190  -4
  13  15   3 35.2897 6.16190   1
  15  14   3 85.4416 9.65151  -4
  14  15   3 85.4416 9.65151   1
  15  15   3 155.858 17.3085  -4
  15  15   3 155.858 17.3085   1
  15  16   3 6.38985 5.29589  -4
  16  15   3 6.38985 5.29589   1
  16   0   3 32.8160 5.74249  -4
   0  16   3 32.8160 5.74249   1
  16   1   3 89.3287 6.81705  -4
   1  16   3 89.3287 6.81705   1
  16   2   3 86.9726 6.59505  -4
   2  16   3 86.9726 6.59505   1
  16   3   3 68.3383 5.79843  -4
   3  16   3 68.3383 5.79843   1
  16   4   3 45.0271 4.73585  -4
   4  16   3 45.0271 4.73585   1
  16   5   3 16.6632 3.33448  -4
   5  16   3 16.6632 3.33448   1
  16   6   3 219.316 11.3584  -4
   6  16   3 219.316 11.3584   1
  16   7   3 42.6832 4.78651  -4
   7  16   3 42.6832 4.78651   1
  16   8   3 27.9907 4.19684  -4
   8  16   3 27.9907 4.19684   1
  16   9   3 25.1551 4.63643  -4
   9  16   3 25.1551 4.63643   1
  16  10   3 22.4852 4.69532  -4
  10  16   3 22.4852 4.69532   1
  16  11   3 32.5825 4.64001  -4
  11  16   3 32.5825 4.64001   1
  16  12   3 96.5622 9.62557  -4
  12  16   3 96.5622 9.62557   1
  16  13   3 154.617 12.1769  -4
  13  16   3 154.617 12.1769   1
  16  14   3 15.1892 5.16322  -4
  14  16   3 15.1892 5.16322   1
  16  15   3 9.97910 6.41937  -4
  15  16   3 9.97910 6.41937   1
  17   0   3 77.7953 9.23947  -4
   0  17   3 77.7953 9.23947   1
  17   1   3 33.4411 4.20883  -4
   1  17   3 33.4411 4.20883   1
  17   2   3 23.5577 3.83726  -4
   2  17   3 23.5577 3.83726   1
  17   3   3 12.9160 3.19430  -4
   3  17   3 12.9160 3.19430   1
  17   4   3 141.100 8.47437  -4
   4  17   3 141.100 8.47437   1
  17   5   3 6.91908 2.92643  -4
   5  17   3 6.91908 2.92643   1
  17   6   3 52.9597 5.42750  -4
   6  17   3 52.9597 5.42750   1
  17   7   3 68.6268 6.34311  -4
   7  17   3 68.6268 6.34311   1
  17   8   3 60.4668 5.99198  -4
   8  17   3 60.4668 5.99198   1
  17   9   3 108.600 9.74580  -4
   9  17   3 108.600 9.74580   1
  17  10   3 45.7830 6.29683  -4
  10  17   3 45.7830 6.29683   1
  17  11   3 46.9136 6.39814  -4
  11  17   3 46.9136 6.39814   1
  17  12   3 23.9931 6.00937  -4
  12  17   3 23.9931 6.00937   1
  17  13   3 13.2785 7.61726  -4
  13  17   3 13.2785 7.61726   1
  17  14   3 20.0451 6.90273  -4
  14  17   3 20.0451 6.90273   1
  18   0   3 2.31572 3.79985  -4
   0  18   3 2.31572 3.79985   1
  18   1   3 94.2311 7.23333  -4
   1  18   3 94.2311 7.23333   1
  18   2   3 98.0732 7.51083  -4
   2  18   3 98.0732 7.51083   1
  18   3   3 164.093 9.52885  -4
   3  18   3 164.093 9.52885   1
  18   4   3 10.0661 3.14643  -4
   4  18   3 10.0661 3.14643   1
  18   5   3 38.7059 4.84634  -4
   5  18   3 38.7059 4.84634   1
  18   6   3 16.0396 3.71628  -4
   6  18   3 16.0396 3.71628   1
  18   7   3 36.3668 4.78129  -4
   7  18   3 36.3668 4.78129   1
  18   8   3 28.6845 4.58817  -4
   8  18   3 28.6845 4.58817   1
  18   9   3 15.9423 4.45230  -4
   9  18   3 15.9423 4.45230   1
  18  10   3 42.3645 6.30549  -4
  10  18   3 42.3645 6.30549   1
  18  11   3 59.5936 8.05163  -4
  11  18   3 59.5936 8.05163   1
  18  12   3 11.2642 3.91858  -4
  12  18   3 11.2642 3.91858   1
  18  13   3 20.8193 9.50882  -4
  13  18   3 20.8193 9.50882   1
  19   0   3 9.90903 4.69330  -4
   0  19   3 9.90903 4.69330   1
  19   1   3 98.3032 7.83963  -4
   1  19   3 98.3032 7.83963   1
  19   2   3 20.6886 3.80332  -4
   2  19   3 20.6886 3.80332   1
  19   3   3 149.305 9.16267  -4
   3  19   3 149.305 9.16267   1
  19   4   3 74.8369 6.90439  -4
   4  19   3 74.8369 6.90439   1
  19   5   3 58.5411 6.09815  -4
   5  19   3 58.5411 6.09815   1
  19   6   3 73.0911 6.91091  -4
   6  19   3 73.0911 6.91091   1
  19   7   3 14.1508 3.89960  -4
   7  19   3 14.1508 3.89960   1
  19   8   3 35.5063 5.10551  -4
   8  19   3 35.5063 5.10551   1
  19   9   3 64.3227 7.83851  -4
   9  19   3 64.3227 7.83851   1
  19  10   3 30.6284 5.48364  -4
  10  19   3 30.6284 5.48364   1
  19  11   3 20.7192 5.39733  -4
  11  19   3 20.7192 5.39733   1
  20   0   3 65.0805 9.10085  -4
   0  20   3 65.0805 9.10085   1
  20   1   3 75.1690 7.02271  -4
   1  20   3 75.1690 7.02271   1
  20   2   3 11.9283 3.62711  -4
   2  20   3 11.9283 3.62711   1
  20   3   3 24.0267 4.24538  -4
   3  20   3 24.0267 4.24538   1
  20   4   3 23.0147 4.27537  -4
   4  20   3 23.0147 4.27537   1
  20   5   3 26.2212 4.56853  -4
   5  20   3 26.2212 4.56853   1
  20   6   3 17.6089 3.81949  -4
   6  20   3 17.6089 3.81949   1
  20   7   3 16.3832 3.91357  -4
   7  20   3 16.3832 3.91357   1
  20   8   3 6.66390 3.47217  -4
   8  20   3 6.66390 3.47217   1
  20   9   3 5.27253 3.33583  -4
   9  20   3 5.27253 3.33583   1
  20  10   3 13.2087 4.45801  -4
  10  20   3 13.2087 4.45801   1
  21   0   3 12.4404 5.12705  -4
   0  21   3 12.4404 5.12705   1
  21   1   3 35.1642 5.10660  -4
   1  21   3 35.1642 5.10660   1
  21   2   3 5.85454 3.25516  -4
   2  21   3 5.85454 3.25516   1
  21   3   3 29.2196 4.80531  -4
   3  21   3 29.2196 4.80531   1
  21   4   3 6.44702 3.13407  -4
   4  21   3 6.44702 3.13407   1
  21   5   3 19.4125 4.22400  -4
   5  21   3 19.4125 4.22400   1
  21   6   3 0.16347 3.07922  -4
   6  21   3 0.16347 3.07922   1
  21   7   3 13.3912 3.77595  -4
   7  21   3 13.3912 3.77595   1
  22   0   3 9.18649 5.29256  -4
   0  22   3 9.18649 5.29256   1
  22   1   3 4.83276 2.90919  -4
   1  22   3 4.83276 2.90919   1
  22   2   3 3.78447 3.04135  -4
   2  22   3 3.78447 3.04135   1
  22   3   3 5.51325 3.27237  -4
   3  22   3 5.51325 3.27237   1
  22   4   3 4.56537 3.15460  -4
   4  22   3 4.56537 3.15460   1
   0   2  12 125.877 8.58745  -6
   2   6   0 125.877 8.58745  -5
   0   6   4 125.877 8.58745  -4
   2   0  12 125.877 8.58745  -3
   6   2   0 125.877 8.58745  -2
   6   0   4 125.877 8.58745   1
   0   2  14 100.314 7.36175  -6
   2   7   0 100.314 7.36175  -5
   0   7   4 100.314 7.36175  -4
   2   0  14 100.314 7.36175  -3
   7   2   0 100.314 7.36175  -2
   7   0   4 100.314 7.36175   1
   0   2  16 1254.79 51.4767  -6
   2   8   0 1254.79 51.4767  -5
   0   8   4 1254.79 51.4767  -4
   2   0  16 1254.79 51.4767  -3
   8   2   0 1254.79 51.4767  -2
   8   0   4 1254.79 51.4767   1
   0   2  18 224.749 10.4506  -6
   2   9   0 224.749 10.4506  -5
   0   9   4 224.749 10.4506  -4
   2   0  18 224.749 10.4506  -3
   9   2   0 224.749 10.4506  -2
   9   0   4 224.749 10.4506   1
   0   2  20 715.923 34.2218  -6
   2  10   0 715.923 34.2218  -5
   0  10   4 715.923 34.2218  -4
   2   0  20 715.923 34.2218  -3
  10   2   0 715.923 34.2218  -2
  10   0   4 715.923 34.2218   1
   0   2  22 235.695 11.3125  -6
   2  11   0 235.695 11.3125  -5
   0  11   4 235.695 11.3125  -4
   2   0  22 235.695 11.3125  -3
  11   2   0 235.695 11.3125  -2
  11   0   4 235.695 11.3125   1
   0   2  24 131.795 8.62261  -6
   2  12   0 131.795 8.62261  -5
   0  12   4 131.795 8.62261  -4
   2   0  24 131.795 8.62261  -3
  12   2   0 131.795 8.62261  -2
  12   0   4 131.795 8.62261   1
   0   2  26 145.051 9.46371  -6
   2  13   0 145.051 9.46371  -5
   0  13   4 145.051 9.46371  -4
   2   0  26 145.051 9.46371  -3
  13   2   0 145.051 9.46371  -2
  13   0   4 145.051 9.46371   1
   0   2  28 635.399 42.6028  -6
   2  14   0 635.399 42.6028  -5
   0  14   4 635.399 42.6028  -4
   2   0  28 635.399 42.6028  -3
  14   2   0 635.399 42.6028  -2
  14   0   4 635.399 42.6028   1
   0   2  30 136.988 12.2322  -6
   2  15   0 136.988 12.2322  -5
   0  15   4 136.988 12.2322  -4
   2   0  30 136.988 12.2322  -3
  15   2   0 136.988 12.2322  -2
  15   0   4 136.988 12.2322   1
   0   2  32 32.1632 5.25978  -6
   2  16   0 32.1632 5.25978  -5
   0  16   4 32.1632 5.25978  -4
   2   0  32 32.1632 5.25978  -3
  16   2   0 32.1632 5.25978  -2
  16   0   4 32.1632 5.25978   1
   0   2  34 237.704 16.0047  -6
   2  17   0 237.704 16.0047  -5
   0  17   4 237.704 16.0047  -4
   2   0  34 237.704 16.0047  -3
  17   2   0 237.704 16.0047  -2
  17   0   4 237.704 16.0047   1
   0   2  36 14.7959 4.95953  -6
   2  18   0 14.7959 4.95953  -5
   0  18   4 14.7959 4.95953  -4
   2   0  36 14.7959 4.95953  -3
  18   2   0 14.7959 4.95953  -2
  18   0   4 14.7959 4.95953   1
   0   2  38 117.926 13.4065  -6
   2  19   0 117.926 13.4065  -5
   0  19   4 117.926 13.4065  -4
   2   0  38 117.926 13.4065  -3
  19   2   0 117.926 13.4065  -2
  19   0   4 117.926 13.4065   1
   0   2  40 128.468 19.6048  -6
   2  20   0 128.468 19.6048  -5
   0  20   4 128.468 19.6048  -4
   2   0  40 128.468 19.6048  -3
  20   2   0 128.468 19.6048  -2
  20   0   4 128.468 19.6048   1
   0   2  42 9.87503 9.93181  -6
   2  21   0 9.87503 9.93181  -5
   0  21   4 9.87503 9.93181  -4
   2   0  42 9.87503 9.93181  -3
  21   2   0 9.87503 9.93181  -2
  21   0   4 9.87503 9.93181   1
   1   2  10 780.371 69.3799  -6
   2   5   2 780.371 69.3799  -5
   1   5   4 780.371 69.3799  -4
   2   1  10 780.371 69.3799  -3
   5   2   2 780.371 69.3799  -2
   5   1   4 780.371 69.3799   1
   1   2  12 150.976 6.45312  -6
   2   6   2 150.976 6.45312  -5
   1   6   4 150.976 6.45312  -4
   2   1  12 150.976 6.45312  -3
   6   2   2 150.976 6.45312  -2
   6   1   4 150.976 6.45312   1
   1   2  14 1841.92 62.5278  -6
   2   7   2 1841.92 62.5278  -5
   1   7   4 1841.92 62.5278  -4
   2   1  14 1841.92 62.5278  -3
   7   2   2 1841.92 62.5278  -2
   7   1   4 1841.92 62.5278   1
   1   2  16 86.0919 3.96498  -6
   2   8   2 86.0919 3.96498  -5
   1   8   4 86.0919 3.96498  -4
   2   1  16 86.0919 3.96498  -3
   8   2   2 86.0919 3.96498  -2
   8   1   4 86.0919 3.96498   1
   1   2  18 257.161 9.87018  -6
   2   9   2 257.161 9.87018  -5
   1   9   4 257.161 9.87018  -4
   2   1  18 257.161 9.87018  -3
   9   2   2 257.161 9.87018  -2
   9   1   4 257.161 9.87018   1
   1   2  20 386.279 20.2940  -6
   2  10   2 386.279 20.2940  -5
   1  10   4 386.279 20.2940  -4
   2   1  20 386.279 20.2940  -3
  10   2   2 386.279 20.2940  -2
  10   1   4 386.279 20.2940   1
   1   2  22 1259.51 43.6733  -6
   2  11   2 1259.51 43.6733  -5
   1  11   4 1259.51 43.6733  -4
   2   1  22 1259.51 43.6733  -3
  11   2   2 1259.51 43.6733  -2
  11   1   4 1259.51 43.6733   1
   1   2  24 101.751 4.57307  -6
   2  12   2 101.751 4.57307  -5
   1  12   4 101.751 4.57307  -4
   2   1  24 101.751 4.57307  -3
  12   2   2 101.751 4.57307  -2
  12   1   4 101.751 4.57307   1
   1   2  26 346.626 12.2481  -6
   2  13   2 346.626 12.2481  -5
   1  13   4 346.626 12.2481  -4
   2   1  26 346.626 12.2481  -3
  13   2   2 346.626 12.2481  -2
  13   1   4 346.626 12.2481   1
   1   2  28 44.3802 4.30025  -6
   2  14   2 44.3802 4.30025  -5
   1  14   4 44.3802 4.30025  -4
   2   1  28 44.3802 4.30025  -3
  14   2   2 44.3802 4.30025  -2
  14   1   4 44.3802 4.30025   1
   1   2  30 298.450 14.2333  -6
   2  15   2 298.450 14.2333  -5
   1  15   4 298.450 14.2333  -4
   2   1  30 298.450 14.2333  -3
  15   2   2 298.450 14.2333  -2
  15   1   4 298.450 14.2333   1
   1   2  32 229.312 10.7774  -6
   2  16   2 229.312 10.7774  -5
   1  16   4 229.312 10.7774  -4
   2   1  32 229.312 10.7774  -3
  16   2   2 229.312 10.7774  -2
  16   1   4 229.312 10.7774   1
   1   2  34 81.1422 5.85737  -6
   2  17   2 81.1422 5.85737  -5
   1  17   4 81.1422 5.85737  -4
   2   1  34 81.1422 5.85737  -3
  17   2   2 81.1422 5.85737  -2
  17   1   4 81.1422 5.85737   1
   1   2  36 125.424 9.17821  -6
   2  18   2 125.424 9.17821  -5
   1  18   4 125.424 9.17821  -4
   2   1  36 125.424 9.17821  -3
  18   2   2 125.424 9.17821  -2
  18   1   4 125.424 9.17821   1
   1   2  38 147.470 12.4393  -6
   2  19   2 147.470 12.4393  -5
   1  19   4 147.470 12.4393  -4
   2   1  38 147.470 12.4393  -3
  19   2   2 147.470 12.4393  -2
  19   1   4 147.470 12.4393   1
   1   2  40 84.5238 11.1587  -6
   2  20   2 84.5238 11.1587  -5
   1  20   4 84.5238 11.1587  -4
   2   1  40 84.5238 11.1587  -3
  20   2   2 84.5238 11.1587  -2
  20   1   4 84.5238 11.1587   1
   1   2  42 69.1624 10.4493  -6
   2  21   2 69.1624 10.4493  -5
   1  21   4 69.1624 10.4493  -4
   2   1  42 69.1624 10.4493  -3
  21   2   2 69.1624 10.4493  -2
  21   1   4 69.1624 10.4493   1
   1   2  44 21.6709 11.6309  -6
   2  22   2 21.6709 11.6309  -5
   1  22   4 21.6709 11.6309  -4
   2   1  44 21.6709 11.6309  -3
  22   2   2 21.6709 11.6309  -2
  22   1   4 21.6709 11.6309   1
   2   2  10 62.4709 4.06150  -6
   2   5   4 62.4709 4.06150  -5
   2   5   4 62.4709 4.06150  -4
   2   2  10 62.4709 4.06150  -3
   5   2   4 62.4709 4.06150  -2
   5   2   4 62.4709 4.06150   1
   2   2  12 723.797 27.2529  -6
   2   6   4 723.797 27.2529  -5
   2   6   4 723.797 27.2529  -4
   2   2  12 723.797 27.2529  -3
   6   2   4 723.797 27.2529  -2
   6   2   4 723.797 27.2529   1
   2   2  14 97.0264 4.18642  -6
   2   7   4 97.0264 4.18642  -5
   2   7   4 97.0264 4.18642  -4
   2   2  14 97.0264 4.18642  -3
   7   2   4 97.0264 4.18642  -2
   7   2   4 97.0264 4.18642   1
   2   2  16 722.037 25.2727  -6
   2   8   4 722.037 25.2727  -5
   2   8   4 722.037 25.2727  -4
   2   2  16 722.037 25.2727  -3
   8   2   4 722.037 25.2727  -2
   8   2   4 722.037 25.2727   1
   2   2  18 102.220 4.58460  -6
   2   9   4 102.220 4.58460  -5
   2   9   4 102.220 4.58460  -4
   2   2  18 102.220 4.58460  -3
   9   2   4 102.220 4.58460  -2
   9   2   4 102.220 4.58460   1
   2   2  20 955.703 56.7006  -6
   2  10   4 955.703 56.7006  -5
   2  10   4 955.703 56.7006  -4
   2   2  20 955.703 56.7006  -3
  10   2   4 955.703 56.7006  -2
  10   2   4 955.703 56.7006   1
   2   2  22 171.817 7.27489  -6
   2  11   4 171.817 7.27489  -5
   2  11   4 171.817 7.27489  -4
   2   2  22 171.817 7.27489  -3
  11   2   4 171.817 7.27489  -2
  11   2   4 171.817 7.27489   1
   2   2  24 145.416 6.96651  -6
   2  12   4 145.416 6.96651  -5
   2  12   4 145.416 6.96651  -4
   2   2  24 145.416 6.96651  -3
  12   2   4 145.416 6.96651  -2
  12   2   4 145.416 6.96651   1
   2   2  26 209.243 8.67636  -6
   2  13   4 209.243 8.67636  -5
   2  13   4 209.243 8.67636  -4
   2   2  26 209.243 8.67636  -3
  13   2   4 209.243 8.67636  -2
  13   2   4 209.243 8.67636   1
   2   2  28 187.281 10.7953  -6
   2  14   4 187.281 10.7953  -5
   2  14   4 187.281 10.7953  -4
   2   2  28 187.281 10.7953  -3
  14   2   4 187.281 10.7953  -2
  14   2   4 187.281 10.7953   1
   2   2  30 94.3005 6.29755  -6
   2  15   4 94.3005 6.29755  -5
   2  15   4 94.3005 6.29755  -4
   2   2  30 94.3005 6.29755  -3
  15   2   4 94.3005 6.29755  -2
  15   2   4 94.3005 6.29755   1
   2   2  32 65.6778 5.43792  -6
   2  16   4 65.6778 5.43792  -5
   2  16   4 65.6778 5.43792  -4
   2   2  32 65.6778 5.43792  -3
  16   2   4 65.6778 5.43792  -2
  16   2   4 65.6778 5.43792   1
   2   2  34 270.828 13.7256  -6
   2  17   4 270.828 13.7256  -5
   2  17   4 270.828 13.7256  -4
   2   2  34 270.828 13.7256  -3
  17   2   4 270.828 13.7256  -2
  17   2   4 270.828 13.7256   1
   2   2  36 139.940 14.5818  -6
   2  18   4 139.940 14.5818  -5
   2  18   4 139.940 14.5818  -4
   2   2  36 139.940 14.5818  -3
  18   2   4 139.940 14.5818  -2
  18   2   4 139.940 14.5818   1
   2   2  38 100.979 12.5755  -6
   2  19   4 100.979 12.5755  -5
   2  19   4 100.979 12.5755  -4
   2   2  38 100.979 12.5755  -3
  19   2   4 100.979 12.5755  -2
  19   2   4 100.979 12.5755   1
   2   2  40 72.0293 10.6678  -6
   2  20   4 72.0293 10.6678  -5
   2  20   4 72.0293 10.6678  -4
   2   2  40 72.0293 10.6678  -3
  20   2   4 72.0293 10.6678  -2
  20   2   4 72.0293 10.6678   1
   2   2  42 63.3908 10.5794  -6
   2  21   4 63.3908 10.5794  -5
   2  21   4 63.3908 10.5794  -4
   2   2  42 63.3908 10.5794  -3
  21   2   4 63.3908 10.5794  -2
  21   2   4 63.3908 10.5794   1
   2   2  44 19.2446 8.17249  -6
   2  22   4 19.2446 8.17249  -5
   2  22   4 19.2446 8.17249  -4
   2   2  44 19.2446 8.17249  -3
  22   2   4 19.2446 8.17249  -2
  22   2   4 19.2446 8.17249   1
   3   2   8 170.820 16.5467  -6
   2   4   6 170.820 16.5467  -5
   3   4   4 170.820 16.5467  -4
   2   3   8 170.820 16.5467  -3
   4   2   6 170.820 16.5467  -2
   4   3   4 170.820 16.5467   1
   3   2  10 1067.96 43.7832  -6
   2   5   6 1067.96 43.7832  -5
   3   5   4 1067.96 43.7832  -4
   2   3  10 1067.96 43.7832  -3
   5   2   6 1067.96 43.7832  -2
   5   3   4 1067.96 43.7832   1
   3   2  12 522.035 22.1171  -6
   2   6   6 522.035 22.1171  -5
   3   6   4 522.035 22.1171  -4
   2   3  12 522.035 22.1171  -3
   6   2   6 522.035 22.1171  -2
   6   3   4 522.035 22.1171   1
   3   2  14 433.002 16.9131  -6
   2   7   6 433.002 16.9131  -5
   3   7   4 433.002 16.9131  -4
   2   3  14 433.002 16.9131  -3
   7   2   6 433.002 16.9131  -2
   7   3   4 433.002 16.9131   1
   3   2  16 249.527 8.59977  -6
   2   8   6 249.527 8.59977  -5
   3   8   4 249.527 8.59977  -4
   2   3  16 249.527 8.59977  -3
   8   2   6 249.527 8.59977  -2
   8   3   4 249.527 8.59977   1
   3   2  18 1770.53 55.1446  -6
   2   9   6 1770.53 55.1446  -5
   3   9   4 1770.53 55.1446  -4
   2   3  18 1770.53 55.1446  -3
   9   2   6 1770.53 55.1446  -2
   9   3   4 1770.53 55.1446   1
   3   2  20 673.083 23.9489  -6
   2  10   6 673.083 23.9489  -5
   3  10   4 673.083 23.9489  -4
   2   3  20 673.083 23.9489  -3
  10   2   6 673.083 23.9489  -2
  10   3   4 673.083 23.9489   1
   3   2  22 345.171 12.9981  -6
   2  11   6 345.171 12.9981  -5
   3  11   4 345.171 12.9981  -4
   2   3  22 345.171 12.9981  -3
  11   2   6 345.171 12.9981  -2
  11   3   4 345.171 12.9981   1
   3   2  24 127.295 5.79753  -6
   2  12   6 127.295 5.79753  -5
   3  12   4 127.295 5.79753  -4
   2   3  24 127.295 5.79753  -3
  12   2   6 127.295 5.79753  -2
  12   3   4 127.295 5.79753   1
   3   2  26 223.504 9.96209  -6
   2  13   6 223.504 9.96209  -5
   3  13   4 223.504 9.96209  -4
   2   3  26 223.504 9.96209  -3
  13   2   6 223.504 9.96209  -2
  13   3   4 223.504 9.96209   1
   3   2  28 207.326 11.9022  -6
   2  14   6 207.326 11.9022  -5
   3  14   4 207.326 11.9022  -4
   2   3  28 207.326 11.9022  -3
  14   2   6 207.326 11.9022  -2
  14   3   4 207.326 11.9022   1
   3   2  30 151.633 9.69853  -6
   2  15   6 151.633 9.69853  -5
   3  15   4 151.633 9.69853  -4
   2   3  30 151.633 9.69853  -3
  15   2   6 151.633 9.69853  -2
  15   3   4 151.633 9.69853   1
   3   2  32 42.5572 6.15488  -6
   2  16   6 42.5572 6.15488  -5
   3  16   4 42.5572 6.15488  -4
   2   3  32 42.5572 6.15488  -3
  16   2   6 42.5572 6.15488  -2
  16   3   4 42.5572 6.15488   1
   3   2  34 110.146 12.6097  -6
   2  17   6 110.146 12.6097  -5
   3  17   4 110.146 12.6097  -4
   2   3  34 110.146 12.6097  -3
  17   2   6 110.146 12.6097  -2
  17   3   4 110.146 12.6097   1
   3   2  36 67.1168 10.5306  -6
   2  18   6 67.1168 10.5306  -5
   3  18   4 67.1168 10.5306  -4
   2   3  36 67.1168 10.5306  -3
  18   2   6 67.1168 10.5306  -2
  18   3   4 67.1168 10.5306   1
   3   2  38 102.782 12.7095  -6
   2  19   6 102.782 12.7095  -5
   3  19   4 102.782 12.7095  -4
   2   3  38 102.782 12.7095  -3
  19   2   6 102.782 12.7095  -2
  19   3   4 102.782 12.7095   1
   3   2  40 89.2292 12.3294  -6
   2  20   6 89.2292 12.3294  -5
   3  20   4 89.2292 12.3294  -4
   2   3  40 89.2292 12.3294  -3
  20   2   6 89.2292 12.3294  -2
  20   3   4 89.2292 12.3294   1
   3   2  42 67.8501 11.3373  -6
   2  21   6 67.8501 11.3373  -5
   3  21   4 67.8501 11.3373  -4
   2   3  42 67.8501 11.3373  -3
  21   2   6 67.8501 11.3373  -2
  21   3   4 67.8501 11.3373   1
   3   2  44 30.1186 8.64588  -6
   2  22   6 30.1186 8.64588  -5
   3  22   4 30.1186 8.64588  -4
   2   3  44 30.1186 8.64588  -3
  22   2   6 30.1186 8.64588  -2
  22   3   4 30.1186 8.64588   1
   4   2   6 154.838 9.54891  -6
   2   3   8 154.838 9.54891  -5
   4   3   4 154.838 9.54891  -4
   2   4   6 154.838 9.54891  -3
   3   2   8 154.838 9.54891  -2
   3   4   4 154.838 9.54891   1
   4   2   8 756.521 31.3108  -6
   2   4   8 756.521 31.3108  -5
   4   4   4 756.521 31.3108  -4
   2   4   8 756.521 31.3108  -3
   4   2   8 756.521 31.3108  -2
   4   4   4 756.521 31.3108   1
   4   2  10 418.645 17.9519  -6
   2   5   8 418.645 17.9519  -5
   4   5   4 418.645 17.9519  -4
   2   4  10 418.645 17.9519  -3
   5   2   8 418.645 17.9519  -2
   5   4   4 418.645 17.9519   1
   4   2  12 986.862 40.7770  -6
   2   6   8 986.862 40.7770  -5
   4   6   4 986.862 40.7770  -4
   2   4  12 986.862 40.7770  -3
   6   2   8 986.862 40.7770  -2
   6   4   4 986.862 40.7770   1
   4   2  14 53.1259 2.75150  -6
   2   7   8 53.1259 2.75150  -5
   4   7   4 53.1259 2.75150  -4
   2   4  14 53.1259 2.75150  -3
   7   2   8 53.1259 2.75150  -2
   7   4   4 53.1259 2.75150   1
   4   2  16 695.624 22.2007  -6
   2   8   8 695.624 22.2007  -5
   4   8   4 695.624 22.2007  -4
   2   4  16 695.624 22.2007  -3
   8   2   8 695.624 22.2007  -2
   8   4   4 695.624 22.2007   1
   4   2  18 237.484 7.75048  -6
   2   9   8 237.484 7.75048  -5
   4   9   4 237.484 7.75048  -4
   2   4  18 237.484 7.75048  -3
   9   2   8 237.484 7.75048  -2
   9   4   4 237.484 7.75048   1
   4   2  20 2727.31 84.4369  -6
   2  10   8 2727.31 84.4369  -5
   4  10   4 2727.31 84.4369  -4
   2   4  20 2727.31 84.4369  -3
  10   2   8 2727.31 84.4369  -2
  10   4   4 2727.31 84.4369   1
   4   2  22 78.3867 4.51422  -6
   2  11   8 78.3867 4.51422  -5
   4  11   4 78.3867 4.51422  -4
   2   4  22 78.3867 4.51422  -3
  11   2   8 78.3867 4.51422  -2
  11   4   4 78.3867 4.51422   1
   4   2  24 108.958 5.76059  -6
   2  12   8 108.958 5.76059  -5
   4  12   4 108.958 5.76059  -4
   2   4  24 108.958 5.76059  -3
  12   2   8 108.958 5.76059  -2
  12   4   4 108.958 5.76059   1
   4   2  26 198.351 8.54171  -6
   2  13   8 198.351 8.54171  -5
   4  13   4 198.351 8.54171  -4
   2   4  26 198.351 8.54171  -3
  13   2   8 198.351 8.54171  -2
  13   4   4 198.351 8.54171   1
   4   2  28 277.003 17.6389  -6
   2  14   8 277.003 17.6389  -5
   4  14   4 277.003 17.6389  -4
   2   4  28 277.003 17.6389  -3
  14   2   8 277.003 17.6389  -2
  14   4   4 277.003 17.6389   1
   4   2  30 312.772 19.6925  -6
   2  15   8 312.772 19.6925  -5
   4  15   4 312.772 19.6925  -4
   2   4  30 312.772 19.6925  -3
  15   2   8 312.772 19.6925  -2
  15   4   4 312.772 19.6925   1
   4   2  32 199.031 14.1864  -6
   2  16   8 199.031 14.1864  -5
   4  16   4 199.031 14.1864  -4
   2   4  32 199.031 14.1864  -3
  16   2   8 199.031 14.1864  -2
  16   4   4 199.031 14.1864   1
   4   2  34 215.023 19.2008  -6
   2  17   8 215.023 19.2008  -5
   4  17   4 215.023 19.2008  -4
   2   4  34 215.023 19.2008  -3
  17   2   8 215.023 19.2008  -2
  17   4   4 215.023 19.2008   1
   4   2  36 154.253 15.7836  -6
   2  18   8 154.253 15.7836  -5
   4  18   4 154.253 15.7836  -4
   2   4  36 154.253 15.7836  -3
  18   2   8 154.253 15.7836  -2
  18   4   4 154.253 15.7836   1
   4   2  38 56.1240 9.63531  -6
   2  19   8 56.1240 9.63531  -5
   4  19   4 56.1240 9.63531  -4
   2   4  38 56.1240 9.63531  -3
  19   2   8 56.1240 9.63531  -2
  19   4   4 56.1240 9.63531   1
   4   2  40 174.156 17.5689  -6
   2  20   8 174.156 17.5689  -5
   4  20   4 174.156 17.5689  -4
   2   4  40 174.156 17.5689  -3
  20   2   8 174.156 17.5689  -2
  20   4   4 174.156 17.5689   1
   4   2  42 54.0783 10.4985  -6
   2  21   8 54.0783 10.4985  -5
   4  21   4 54.0783 10.4985  -4
   2   4  42 54.0783 10.4985  -3
  21   2   8 54.0783 10.4985  -2
  21   4   4 54.0783 10.4985   1
   2  22   8 14.4362 6.95512  -5
   4  22   4 14.4362 6.95512  -4
  22   2   8 14.4362 6.95512  -2
  22   4   4 14.4362 6.95512   1
   5   2   0 22.0667 3.14274  -6
   2   0  10 22.0667 3.14274  -5
   5   0   4 22.0667 3.14274  -4
   2   5   0 22.0667 3.14274  -3
   0   2  10 22.0667 3.14274  -2
   0   5   4 22.0667 3.14274   1
   5   2   2 1108.12 49.0473  -6
   2   1  10 1108.12 49.0473  -5
   5   1   4 1108.12 49.0473  -4
   2   5   2 1108.12 49.0473  -3
   1   2  10 1108.12 49.0473  -2
   1   5   4 1108.12 49.0473   1
   5   2   4 56.3288 3.46204  -6
   2   2  10 56.3288 3.46204  -5
   5   2   4 56.3288 3.46204  -4
   2   5   4 56.3288 3.46204  -3
   2   2  10 56.3288 3.46204  -2
   2   5   4 56.3288 3.46204   1
   5   2   6 777.515 31.0929  -6
   2   3  10 777.515 31.0929  -5
   5   3   4 777.515 31.0929  -4
   2   5   6 777.515 31.0929  -3
   3   2  10 777.515 31.0929  -2
   3   5   4 777.515 31.0929   1
   5   2   8 335.973 12.8650  -6
   2   4  10 335.973 12.8650  -5
   5   4   4 335.973 12.8650  -4
   2   5   8 335.973 12.8650  -3
   4   2  10 335.973 12.8650  -2
   4   5   4 335.973 12.8650   1
   5   2  10 4645.84 164.977  -6
   2   5  10 4645.84 164.977  -5
   5   5   4 4645.84 164.977  -4
   2   5  10 4645.84 164.977  -3
   5   2  10 4645.84 164.977  -2
   5   5   4 4645.84 164.977   1
   5   2  12 133.921 5.87902  -6
   2   6  10 133.921 5.87902  -5
   5   6   4 133.921 5.87902  -4
   2   5  12 133.921 5.87902  -3
   6   2  10 133.921 5.87902  -2
   6   5   4 133.921 5.87902   1
   5   2  14 483.341 15.5094  -6
   2   7  10 483.341 15.5094  -5
   5   7   4 483.341 15.5094  -4
   2   5  14 483.341 15.5094  -3
   7   2  10 483.341 15.5094  -2
   7   5   4 483.341 15.5094   1
   5   2  16 225.490 7.85182  -6
   2   8  10 225.490 7.85182  -5
   5   8   4 225.490 7.85182  -4
   2   5  16 225.490 7.85182  -3
   8   2  10 225.490 7.85182  -2
   8   5   4 225.490 7.85182   1
   5   2  18 2669.96 88.4340  -6
   2   9  10 2669.96 88.4340  -5
   5   9   4 2669.96 88.4340  -4
   2   5  18 2669.96 88.4340  -3
   9   2  10 2669.96 88.4340  -2
   9   5   4 2669.96 88.4340   1
   5   2  20 343.566 12.6224  -6
   2  10  10 343.566 12.6224  -5
   5  10   4 343.566 12.6224  -4
   2   5  20 343.566 12.6224  -3
  10   2  10 343.566 12.6224  -2
  10   5   4 343.566 12.6224   1
   5   2  22 146.475 6.46572  -6
   2  11  10 146.475 6.46572  -5
   5  11   4 146.475 6.46572  -4
   2   5  22 146.475 6.46572  -3
  11   2  10 146.475 6.46572  -2
  11   5   4 146.475 6.46572   1
   5   2  24 362.717 15.2707  -6
   2  12  10 362.717 15.2707  -5
   5  12   4 362.717 15.2707  -4
   2   5  24 362.717 15.2707  -3
  12   2  10 362.717 15.2707  -2
  12   5   4 362.717 15.2707   1
   5   2  26 470.957 22.2169  -6
   2  13  10 470.957 22.2169  -5
   5  13   4 470.957 22.2169  -4
   2   5  26 470.957 22.2169  -3
  13   2  10 470.957 22.2169  -2
  13   5   4 470.957 22.2169   1
   5   2  28 141.313 8.81472  -6
   2  14  10 141.313 8.81472  -5
   5  14   4 141.313 8.81472  -4
   2   5  28 141.313 8.81472  -3
  14   2  10 141.313 8.81472  -2
  14   5   4 141.313 8.81472   1
   5   2  30 165.192 12.4589  -6
   2  15  10 165.192 12.4589  -5
   5  15   4 165.192 12.4589  -4
   2   5  30 165.192 12.4589  -3
  15   2  10 165.192 12.4589  -2
  15   5   4 165.192 12.4589   1
   5   2  32 76.7816 10.1941  -6
   2  16  10 76.7816 10.1941  -5
   5  16   4 76.7816 10.1941  -4
   2   5  32 76.7816 10.1941  -3
  16   2  10 76.7816 10.1941  -2
  16   5   4 76.7816 10.1941   1
   5   2  34 164.694 16.0578  -6
   2  17  10 164.694 16.0578  -5
   5  17   4 164.694 16.0578  -4
   2   5  34 164.694 16.0578  -3
  17   2  10 164.694 16.0578  -2
  17   5   4 164.694 16.0578   1
   5   2  36 97.1637 12.0248  -6
   2  18  10 97.1637 12.0248  -5
   5  18   4 97.1637 12.0248  -4
   2   5  36 97.1637 12.0248  -3
  18   2  10 97.1637 12.0248  -2
  18   5   4 97.1637 12.0248   1
   5   2  38 49.2681 9.40924  -6
   2  19  10 49.2681 9.40924  -5
   5  19   4 49.2681 9.40924  -4
   2   5  38 49.2681 9.40924  -3
  19   2  10 49.2681 9.40924  -2
  19   5   4 49.2681 9.40924   1
   5   2  40 112.573 14.2044  -6
   2  20  10 112.573 14.2044  -5
   5  20   4 112.573 14.2044  -4
   2   5  40 112.573 14.2044  -3
  20   2  10 112.573 14.2044  -2
  20   5   4 112.573 14.2044   1
   5   2  42 30.6734 8.45758  -6
   2  21  10 30.6734 8.45758  -5
   5  21   4 30.6734 8.45758  -4
   2   5  42 30.6734 8.45758  -3
  21   2  10 30.6734 8.45758  -2
  21   5   4 30.6734 8.45758   1
   6   2   0 436.738 24.6315  -6
   2   0  12 436.738 24.6315  -5
   6   0   4 436.738 24.6315  -4
   2   6   0 436.738 24.6315  -3
   0   2  12 436.738 24.6315  -2
   0   6   4 436.738 24.6315   1
   6   2   2 153.108 6.76463  -6
   2   1  12 153.108 6.76463  -5
   6   1   4 153.108 6.76463  -4
   2   6   2 153.108 6.76463  -3
   1   2  12 153.108 6.76463  -2
   1   6   4 153.108 6.76463   1
   6   2   4 356.148 13.2144  -6
   2   2  12 356.148 13.2144  -5
   6   2   4 356.148 13.2144  -4
   2   6   4 356.148 13.2144  -3
   2   2  12 356.148 13.2144  -2
   2   6   4 356.148 13.2144   1
   6   2   6 874.770 28.8187  -6
   2   3  12 874.770 28.8187  -5
   6   3   4 874.770 28.8187  -4
   2   6   6 874.770 28.8187  -3
   3   2  12 874.770 28.8187  -2
   3   6   4 874.770 28.8187   1
   6   2   8 971.220 32.0038  -6
   2   4  12 971.220 32.0038  -5
   6   4   4 971.220 32.0038  -4
   2   6   8 971.220 32.0038  -3
   4   2  12 971.220 32.0038  -2
   4   6   4 971.220 32.0038   1
   6   2  10 132.038 5.25512  -6
   2   5  12 132.038 5.25512  -5
   6   5   4 132.038 5.25512  -4
   2   6  10 132.038 5.25512  -3
   5   2  12 132.038 5.25512  -2
   5   6   4 132.038 5.25512   1
   6   2  12 925.485 30.7186  -6
   2   6  12 925.485 30.7186  -5
   6   6   4 925.485 30.7186  -4
   2   6  12 925.485 30.7186  -3
   6   2  12 925.485 30.7186  -2
   6   6   4 925.485 30.7186   1
   6   2  14 306.854 10.2897  -6
   2   7  12 306.854 10.2897  -5
   6   7   4 306.854 10.2897  -4
   2   6  14 306.854 10.2897  -3
   7   2  12 306.854 10.2897  -2
   7   6   4 306.854 10.2897   1
   6   2  16 2805.46 85.1655  -6
   2   8  12 2805.46 85.1655  -5
   6   8   4 2805.46 85.1655  -4
   2   6  16 2805.46 85.1655  -3
   8   2  12 2805.46 85.1655  -2
   8   6   4 2805.46 85.1655   1
   6   2  18 1302.12 47.5994  -6
   2   9  12 1302.12 47.5994  -5
   6   9   4 1302.12 47.5994  -4
   2   6  18 1302.12 47.5994  -3
   9   2  12 1302.12 47.5994  -2
   9   6   4 1302.12 47.5994   1
   6   2  20 479.111 17.3391  -6
   2  10  12 479.111 17.3391  -5
   6  10   4 479.111 17.3391  -4
   2   6  20 479.111 17.3391  -3
  10   2  12 479.111 17.3391  -2
  10   6   4 479.111 17.3391   1
   6   2  22 79.6632 4.89365  -6
   2  11  12 79.6632 4.89365  -5
   6  11   4 79.6632 4.89365  -4
   2   6  22 79.6632 4.89365  -3
  11   2  12 79.6632 4.89365  -2
  11   6   4 79.6632 4.89365   1
   6   2  24 376.606 15.8853  -6
   2  12  12 376.606 15.8853  -5
   6  12   4 376.606 15.8853  -4
   2   6  24 376.606 15.8853  -3
  12   2  12 376.606 15.8853  -2
  12   6   4 376.606 15.8853   1
   6   2  26 223.190 12.1298  -6
   2  13  12 223.190 12.1298  -5
   6  13   4 223.190 12.1298  -4
   2   6  26 223.190 12.1298  -3
  13   2  12 223.190 12.1298  -2
  13   6   4 223.190 12.1298   1
   6   2  28 153.741 10.6181  -6
   2  14  12 153.741 10.6181  -5
   6  14   4 153.741 10.6181  -4
   2   6  28 153.741 10.6181  -3
  14   2  12 153.741 10.6181  -2
  14   6   4 153.741 10.6181   1
   6   2  30 138.629 13.7387  -6
   2  15  12 138.629 13.7387  -5
   6  15   4 138.629 13.7387  -4
   2   6  30 138.629 13.7387  -3
  15   2  12 138.629 13.7387  -2
  15   6   4 138.629 13.7387   1
   6   2  32 181.918 17.0619  -6
   2  16  12 181.918 17.0619  -5
   6  16   4 181.918 17.0619  -4
   2   6  32 181.918 17.0619  -3
  16   2  12 181.918 17.0619  -2
  16   6   4 181.918 17.0619   1
   6   2  34 76.9972 10.7929  -6
   2  17  12 76.9972 10.7929  -5
   6  17   4 76.9972 10.7929  -4
   2   6  34 76.9972 10.7929  -3
  17   2  12 76.9972 10.7929  -2
  17   6   4 76.9972 10.7929   1
   6   2  36 86.2831 11.9872  -6
   2  18  12 86.2831 11.9872  -5
   6  18   4 86.2831 11.9872  -4
   2   6  36 86.2831 11.9872  -3
  18   2  12 86.2831 11.9872  -2
  18   6   4 86.2831 11.9872   1
   6   2  38 90.8515 12.3933  -6
   2  19  12 90.8515 12.3933  -5
   6  19   4 90.8515 12.3933  -4
   2   6  38 90.8515 12.3933  -3
  19   2  12 90.8515 12.3933  -2
  19   6   4 90.8515 12.3933   1
   6   2  40 24.9089 8.77536  -6
   2  20  12 24.9089 8.77536  -5
   6  20   4 24.9089 8.77536  -4
   2   6  40 24.9089 8.77536  -3
  20   2  12 24.9089 8.77536  -2
  20   6   4 24.9089 8.77536   1
   6   2  42 36.1931 8.89580  -6
   2  21  12 36.1931 8.89580  -5
   6  21   4 36.1931 8.89580  -4
   2   6  42 36.1931 8.89580  -3
  21   2  12 36.1931 8.89580  -2
  21   6   4 36.1931 8.89580   1
   7   2   0 221.132 13.4517  -6
   2   0  14 221.132 13.4517  -5
   7   0   4 221.132 13.4517  -4
   2   7   0 221.132 13.4517  -3
   0   2  14 221.132 13.4517  -2
   0   7   4 221.132 13.4517   1
   7   2   2 2151.07 75.0109  -6
   2   1  14 2151.07 75.0109  -5
   7   1   4 2151.07 75.0109  -4
   2   7   2 2151.07 75.0109  -3
   1   2  14 2151.07 75.0109  -2
   1   7   4 2151.07 75.0109   1
   7   2   4 216.968 8.52241  -6
   2   2  14 216.968 8.52241  -5
   7   2   4 216.968 8.52241  -4
   2   7   4 216.968 8.52241  -3
   2   2  14 216.968 8.52241  -2
   2   7   4 216.968 8.52241   1
   7   2   6 520.279 16.5065  -6
   2   3  14 520.279 16.5065  -5
   7   3   4 520.279 16.5065  -4
   2   7   6 520.279 16.5065  -3
   3   2  14 520.279 16.5065  -2
   3   7   4 520.279 16.5065   1
   7   2   8 38.8024 2.09192  -6
   2   4  14 38.8024 2.09192  -5
   7   4   4 38.8024 2.09192  -4
   2   7   8 38.8024 2.09192  -3
   4   2  14 38.8024 2.09192  -2
   4   7   4 38.8024 2.09192   1
   7   2  10 515.146 16.5277  -6
   2   5  14 515.146 16.5277  -5
   7   5   4 515.146 16.5277  -4
   2   7  10 515.146 16.5277  -3
   5   2  14 515.146 16.5277  -2
   5   7   4 515.146 16.5277   1
   7   2  12 385.069 12.7236  -6
   2   6  14 385.069 12.7236  -5
   7   6   4 385.069 12.7236  -4
   2   7  12 385.069 12.7236  -3
   6   2  14 385.069 12.7236  -2
   6   7   4 385.069 12.7236   1
   7   2  14 2856.70 86.8081  -6
   2   7  14 2856.70 86.8081  -5
   7   7   4 2856.70 86.8081  -4
   2   7  14 2856.70 86.8081  -3
   7   2  14 2856.70 86.8081  -2
   7   7   4 2856.70 86.8081   1
   7   2  16 820.896 25.9712  -6
   2   8  14 820.896 25.9712  -5
   7   8   4 820.896 25.9712  -4
   2   7  16 820.896 25.9712  -3
   8   2  14 820.896 25.9712  -2
   8   7   4 820.896 25.9712   1
   7   2  18 962.123 33.1278  -6
   2   9  14 962.123 33.1278  -5
   7   9   4 962.123 33.1278  -4
   2   7  18 962.123 33.1278  -3
   9   2  14 962.123 33.1278  -2
   9   7   4 962.123 33.1278   1
   7   2  20 202.057 8.33352  -6
   2  10  14 202.057 8.33352  -5
   7  10   4 202.057 8.33352  -4
   2   7  20 202.057 8.33352  -3
  10   2  14 202.057 8.33352  -2
  10   7   4 202.057 8.33352   1
   7   2  22 105.076 5.94448  -6
   2  11  14 105.076 5.94448  -5
   7  11   4 105.076 5.94448  -4
   2   7  22 105.076 5.94448  -3
  11   2  14 105.076 5.94448  -2
  11   7   4 105.076 5.94448   1
   7   2  24 216.794 10.1472  -6
   2  12  14 216.794 10.1472  -5
   7  12   4 216.794 10.1472  -4
   2   7  24 216.794 10.1472  -3
  12   2  14 216.794 10.1472  -2
  12   7   4 216.794 10.1472   1
   7   2  26 63.3215 6.02229  -6
   2  13  14 63.3215 6.02229  -5
   7  13   4 63.3215 6.02229  -4
   2   7  26 63.3215 6.02229  -3
  13   2  14 63.3215 6.02229  -2
  13   7   4 63.3215 6.02229   1
   7   2  28 103.384 8.08699  -6
   2  14  14 103.384 8.08699  -5
   7  14   4 103.384 8.08699  -4
   2   7  28 103.384 8.08699  -3
  14   2  14 103.384 8.08699  -2
  14   7   4 103.384 8.08699   1
   7   2  30 264.466 21.9011  -6
   2  15  14 264.466 21.9011  -5
   7  15   4 264.466 21.9011  -4
   2   7  30 264.466 21.9011  -3
  15   2  14 264.466 21.9011  -2
  15   7   4 264.466 21.9011   1
   7   2  32 144.863 14.8695  -6
   2  16  14 144.863 14.8695  -5
   7  16   4 144.863 14.8695  -4
   2   7  32 144.863 14.8695  -3
  16   2  14 144.863 14.8695  -2
  16   7   4 144.863 14.8695   1
   7   2  34 105.798 12.9228  -6
   2  17  14 105.798 12.9228  -5
   7  17   4 105.798 12.9228  -4
   2   7  34 105.798 12.9228  -3
  17   2  14 105.798 12.9228  -2
  17   7   4 105.798 12.9228   1
   7   2  36 160.647 16.7292  -6
   2  18  14 160.647 16.7292  -5
   7  18   4 160.647 16.7292  -4
   2   7  36 160.647 16.7292  -3
  18   2  14 160.647 16.7292  -2
  18   7   4 160.647 16.7292   1
   7   2  38 43.5728 9.65415  -6
   2  19  14 43.5728 9.65415  -5
   7  19   4 43.5728 9.65415  -4
   2   7  38 43.5728 9.65415  -3
  19   2  14 43.5728 9.65415  -2
  19   7   4 43.5728 9.65415   1
   7   2  40 67.5804 11.4633  -6
   2  20  14 67.5804 11.4633  -5
   7  20   4 67.5804 11.4633  -4
   2   7  40 67.5804 11.4633  -3
  20   2  14 67.5804 11.4633  -2
  20   7   4 67.5804 11.4633   1
   7   2  42 32.1869 9.47355  -6
   2  21  14 32.1869 9.47355  -5
   7  21   4 32.1869 9.47355  -4
   2   7  42 32.1869 9.47355  -3
  21   2  14 32.1869 9.47355  -2
  21   7   4 32.1869 9.47355   1
   8   2   0 982.645 54.1253  -6
   2   0  16 982.645 54.1253  -5
   8   0   4 982.645 54.1253  -4
   2   8   0 982.645 54.1253  -3
   0   2  16 982.645 54.1253  -2
   0   8   4 982.645 54.1253   1
   8   2   2 134.817 5.76476  -6
   2   1  16 134.817 5.76476  -5
   8   1   4 134.817 5.76476  -4
   2   8   2 134.817 5.76476  -3
   1   2  16 134.817 5.76476  -2
   1   8   4 134.817 5.76476   1
   8   2   4 922.417 30.4997  -6
   2   2  16 922.417 30.4997  -5
   8   2   4 922.417 30.4997  -4
   2   8   4 922.417 30.4997  -3
   2   2  16 922.417 30.4997  -2
   2   8   4 922.417 30.4997   1
   8   2   6 179.591 6.85535  -6
   2   3  16 179.591 6.85535  -5
   8   3   4 179.591 6.85535  -4
   2   8   6 179.591 6.85535  -3
   3   2  16 179.591 6.85535  -2
   3   8   4 179.591 6.85535   1
   8   2   8 423.361 13.7662  -6
   2   4  16 423.361 13.7662  -5
   8   4   4 423.361 13.7662  -4
   2   8   8 423.361 13.7662  -3
   4   2  16 423.361 13.7662  -2
   4   8   4 423.361 13.7662   1
   8   2  10 245.191 8.56040  -6
   2   5  16 245.191 8.56040  -5
   8   5   4 245.191 8.56040  -4
   2   8  10 245.191 8.56040  -3
   5   2  16 245.191 8.56040  -2
   5   8   4 245.191 8.56040   1
   8   2  12 3051.42 92.6254  -6
   2   6  16 3051.42 92.6254  -5
   8   6   4 3051.42 92.6254  -4
   2   8  12 3051.42 92.6254  -3
   6   2  16 3051.42 92.6254  -2
   6   8   4 3051.42 92.6254   1
   8   2  14 569.802 18.4469  -6
   2   7  16 569.802 18.4469  -5
   8   7   4 569.802 18.4469  -4
   2   8  14 569.802 18.4469  -3
   7   2  16 569.802 18.4469  -2
   7   8   4 569.802 18.4469   1
   8   2  16 663.273 21.3478  -6
   2   8  16 663.273 21.3478  -5
   8   8   4 663.273 21.3478  -4
   2   8  16 663.273 21.3478  -3
   8   2  16 663.273 21.3478  -2
   8   8   4 663.273 21.3478   1
   8   2  18 214.174 8.75087  -6
   2   9  16 214.174 8.75087  -5
   8   9   4 214.174 8.75087  -4
   2   8  18 214.174 8.75087  -3
   9   2  16 214.174 8.75087  -2
   9   8   4 214.174 8.75087   1
   8   2  20 418.953 15.6084  -6
   2  10  16 418.953 15.6084  -5
   8  10   4 418.953 15.6084  -4
   2   8  20 418.953 15.6084  -3
  10   2  16 418.953 15.6084  -2
  10   8   4 418.953 15.6084   1
   8   2  22 348.677 16.4722  -6
   2  11  16 348.677 16.4722  -5
   8  11   4 348.677 16.4722  -4
   2   8  22 348.677 16.4722  -3
  11   2  16 348.677 16.4722  -2
  11   8   4 348.677 16.4722   1
   8   2  24 195.275 10.4142  -6
   2  12  16 195.275 10.4142  -5
   8  12   4 195.275 10.4142  -4
   2   8  24 195.275 10.4142  -3
  12   2  16 195.275 10.4142  -2
  12   8   4 195.275 10.4142   1
   8   2  26 67.5846 9.19856  -6
   2  13  16 67.5846 9.19856  -5
   8  13   4 67.5846 9.19856  -4
   2   8  26 67.5846 9.19856  -3
  13   2  16 67.5846 9.19856  -2
  13   8   4 67.5846 9.19856   1
   8   2  28 125.332 9.80048  -6
   2  14  16 125.332 9.80048  -5
   8  14   4 125.332 9.80048  -4
   2   8  28 125.332 9.80048  -3
  14   2  16 125.332 9.80048  -2
  14   8   4 125.332 9.80048   1
   8   2  30 120.819 13.3103  -6
   2  15  16 120.819 13.3103  -5
   8  15   4 120.819 13.3103  -4
   2   8  30 120.819 13.3103  -3
  15   2  16 120.819 13.3103  -2
  15   8   4 120.819 13.3103   1
   8   2  32 184.308 17.7595  -6
   2  16  16 184.308 17.7595  -5
   8  16   4 184.308 17.7595  -4
   2   8  32 184.308 17.7595  -3
  16   2  16 184.308 17.7595  -2
  16   8   4 184.308 17.7595   1
   8   2  34 137.094 15.2004  -6
   2  17  16 137.094 15.2004  -5
   8  17   4 137.094 15.2004  -4
   2   8  34 137.094 15.2004  -3
  17   2  16 137.094 15.2004  -2
  17   8   4 137.094 15.2004   1
   8   2  36 66.8673 10.9125  -6
   2  18  16 66.8673 10.9125  -5
   8  18   4 66.8673 10.9125  -4
   2   8  36 66.8673 10.9125  -3
  18   2  16 66.8673 10.9125  -2
  18   8   4 66.8673 10.9125   1
   8   2  38 100.529 13.7876  -6
   2  19  16 100.529 13.7876  -5
   8  19   4 100.529 13.7876  -4
   2   8  38 100.529 13.7876  -3
  19   2  16 100.529 13.7876  -2
  19   8   4 100.529 13.7876   1
   8   2  40 67.8302 11.8735  -6
   2  20  16 67.8302 11.8735  -5
   8  20   4 67.8302 11.8735  -4
   2   8  40 67.8302 11.8735  -3
  20   2  16 67.8302 11.8735  -2
  20   8   4 67.8302 11.8735   1
   9   2   0 359.062 17.8597  -6
   2   0  18 359.062 17.8597  -5
   9   0   4 359.062 17.8597  -4
   2   9   0 359.062 17.8597  -3
   0   2  18 359.062 17.8597  -2
   0   9   4 359.062 17.8597   1
   9   2   2 353.490 13.5111  -6
   2   1  18 353.490 13.5111  -5
   9   1   4 353.490 13.5111  -4
   2   9   2 353.490 13.5111  -3
   1   2  18 353.490 13.5111  -2
   1   9   4 353.490 13.5111   1
   9   2   4 195.887 7.41842  -6
   2   2  18 195.887 7.41842  -5
   9   2   4 195.887 7.41842  -4
   2   9   4 195.887 7.41842  -3
   2   2  18 195.887 7.41842  -2
   2   9   4 195.887 7.41842   1
   9   2   6 1672.05 54.6097  -6
   2   3  18 1672.05 54.6097  -5
   9   3   4 1672.05 54.6097  -4
   2   9   6 1672.05 54.6097  -3
   3   2  18 1672.05 54.6097  -2
   3   9   4 1672.05 54.6097   1
   9   2   8 361.364 12.8274  -6
   2   4  18 361.364 12.8274  -5
   9   4   4 361.364 12.8274  -4
   2   9   8 361.364 12.8274  -3
   4   2  18 361.364 12.8274  -2
   4   9   4 361.364 12.8274   1
   9   2  10 3617.27 116.884  -6
   2   5  18 3617.27 116.884  -5
   9   5   4 3617.27 116.884  -4
   2   9  10 3617.27 116.884  -3
   5   2  18 3617.27 116.884  -2
   5   9   4 3617.27 116.884   1
   9   2  12 1632.50 53.6295  -6
   2   6  18 1632.50 53.6295  -5
   9   6   4 1632.50 53.6295  -4
   2   9  12 1632.50 53.6295  -3
   6   2  18 1632.50 53.6295  -2
   6   9   4 1632.50 53.6295   1
   9   2  14 883.374 29.8012  -6
   2   7  18 883.374 29.8012  -5
   9   7   4 883.374 29.8012  -4
   2   9  14 883.374 29.8012  -3
   7   2  18 883.374 29.8012  -2
   7   9   4 883.374 29.8012   1
   9   2  16 149.450 6.38073  -6
   2   8  18 149.450 6.38073  -5
   9   8   4 149.450 6.38073  -4
   2   9  16 149.450 6.38073  -3
   8   2  18 149.450 6.38073  -2
   8   9   4 149.450 6.38073   1
   9   2  18 377.973 15.3606  -6
   2   9  18 377.973 15.3606  -5
   9   9   4 377.973 15.3606  -4
   2   9  18 377.973 15.3606  -3
   9   2  18 377.973 15.3606  -2
   9   9   4 377.973 15.3606   1
   9   2  20 394.383 16.1032  -6
   2  10  18 394.383 16.1032  -5
   9  10   4 394.383 16.1032  -4
   2   9  20 394.383 16.1032  -3
  10   2  18 394.383 16.1032  -2
  10   9   4 394.383 16.1032   1
   9   2  22 170.673 7.97252  -6
   2  11  18 170.673 7.97252  -5
   9  11   4 170.673 7.97252  -4
   2   9  22 170.673 7.97252  -3
  11   2  18 170.673 7.97252  -2
  11   9   4 170.673 7.97252   1
   9   2  24 81.0288 5.83950  -6
   2  12  18 81.0288 5.83950  -5
   9  12   4 81.0288 5.83950  -4
   2   9  24 81.0288 5.83950  -3
  12   2  18 81.0288 5.83950  -2
  12   9   4 81.0288 5.83950   1
   9   2  26 147.692 10.6049  -6
   2  13  18 147.692 10.6049  -5
   9  13   4 147.692 10.6049  -4
   2   9  26 147.692 10.6049  -3
  13   2  18 147.692 10.6049  -2
  13   9   4 147.692 10.6049   1
   9   2  28 90.9007 7.87215  -6
   2  14  18 90.9007 7.87215  -5
   9  14   4 90.9007 7.87215  -4
   2   9  28 90.9007 7.87215  -3
  14   2  18 90.9007 7.87215  -2
  14   9   4 90.9007 7.87215   1
   9   2  30 142.862 14.8801  -6
   2  15  18 142.862 14.8801  -5
   9  15   4 142.862 14.8801  -4
   2   9  30 142.862 14.8801  -3
  15   2  18 142.862 14.8801  -2
  15   9   4 142.862 14.8801   1
   9   2  32 157.046 16.3167  -6
   2  16  18 157.046 16.3167  -5
   9  16   4 157.046 16.3167  -4
   2   9  32 157.046 16.3167  -3
  16   2  18 157.046 16.3167  -2
  16   9   4 157.046 16.3167   1
   9   2  34 122.185 14.5019  -6
   2  17  18 122.185 14.5019  -5
   9  17   4 122.185 14.5019  -4
   2   9  34 122.185 14.5019  -3
  17   2  18 122.185 14.5019  -2
  17   9   4 122.185 14.5019   1
   9   2  36 41.1181 9.73202  -6
   2  18  18 41.1181 9.73202  -5
   9  18   4 41.1181 9.73202  -4
   2   9  36 41.1181 9.73202  -3
  18   2  18 41.1181 9.73202  -2
  18   9   4 41.1181 9.73202   1
   9   2  38 91.1295 13.3746  -6
   2  19  18 91.1295 13.3746  -5
   9  19   4 91.1295 13.3746  -4
   2   9  38 91.1295 13.3746  -3
  19   2  18 91.1295 13.3746  -2
  19   9   4 91.1295 13.3746   1
   9   2  40 47.8618 10.2922  -6
   2  20  18 47.8618 10.2922  -5
   9  20   4 47.8618 10.2922  -4
   2   9  40 47.8618 10.2922  -3
  20   2  18 47.8618 10.2922  -2
  20   9   4 47.8618 10.2922   1
  10   2   0 1831.91 84.4024  -6
   2   0  20 1831.91 84.4024  -5
  10   0   4 1831.91 84.4024  -4
   2  10   0 1831.91 84.4024  -3
   0   2  20 1831.91 84.4024  -2
   0  10   4 1831.91 84.4024   1
  10   2   2 903.342 32.5783  -6
   2   1  20 903.342 32.5783  -5
  10   1   4 903.342 32.5783  -4
   2  10   2 903.342 32.5783  -3
   1   2  20 903.342 32.5783  -2
   1  10   4 903.342 32.5783   1
  10   2   4 2002.75 65.1127  -6
   2   2  20 2002.75 65.1127  -5
  10   2   4 2002.75 65.1127  -4
   2  10   4 2002.75 65.1127  -3
   2   2  20 2002.75 65.1127  -2
   2  10   4 2002.75 65.1127   1
  10   2   6 734.392 24.8410  -6
   2   3  20 734.392 24.8410  -5
  10   3   4 734.392 24.8410  -4
   2  10   6 734.392 24.8410  -3
   3   2  20 734.392 24.8410  -2
   3  10   4 734.392 24.8410   1
  10   2   8 3679.20 118.803  -6
   2   4  20 3679.20 118.803  -5
  10   4   4 3679.20 118.803  -4
   2  10   8 3679.20 118.803  -3
   4   2  20 3679.20 118.803  -2
   4  10   4 3679.20 118.803   1
  10   2  10 644.468 22.0985  -6
   2   5  20 644.468 22.0985  -5
  10   5   4 644.468 22.0985  -4
   2  10  10 644.468 22.0985  -3
   5   2  20 644.468 22.0985  -2
   5  10   4 644.468 22.0985   1
  10   2  12 344.811 12.6370  -6
   2   6  20 344.811 12.6370  -5
  10   6   4 344.811 12.6370  -4
   2  10  12 344.811 12.6370  -3
   6   2  20 344.811 12.6370  -2
   6  10   4 344.811 12.6370   1
  10   2  14 152.969 6.54014  -6
   2   7  20 152.969 6.54014  -5
  10   7   4 152.969 6.54014  -4
   2  10  14 152.969 6.54014  -3
   7   2  20 152.969 6.54014  -2
   7  10   4 152.969 6.54014   1
  10   2  16 221.108 8.79113  -6
   2   8  20 221.108 8.79113  -5
  10   8   4 221.108 8.79113  -4
   2  10  16 221.108 8.79113  -3
   8   2  20 221.108 8.79113  -2
   8  10   4 221.108 8.79113   1
  10   2  18 388.939 15.8836  -6
   2   9  20 388.939 15.8836  -5
  10   9   4 388.939 15.8836  -4
   2  10  18 388.939 15.8836  -3
   9   2  20 388.939 15.8836  -2
   9  10   4 388.939 15.8836   1
  10   2  20 164.935 8.03816  -6
   2  10  20 164.935 8.03816  -5
  10  10   4 164.935 8.03816  -4
   2  10  20 164.935 8.03816  -3
  10   2  20 164.935 8.03816  -2
  10  10   4 164.935 8.03816   1
  10   2  22 121.619 6.60318  -6
   2  11  20 121.619 6.60318  -5
  10  11   4 121.619 6.60318  -4
   2  10  22 121.619 6.60318  -3
  11   2  20 121.619 6.60318  -2
  11  10   4 121.619 6.60318   1
  10   2  24 209.664 11.4133  -6
   2  12  20 209.664 11.4133  -5
  10  12   4 209.664 11.4133  -4
   2  10  24 209.664 11.4133  -3
  12   2  20 209.664 11.4133  -2
  12  10   4 209.664 11.4133   1
  10   2  26 89.7951 8.24149  -6
   2  13  20 89.7951 8.24149  -5
  10  13   4 89.7951 8.24149  -4
   2  10  26 89.7951 8.24149  -3
  13   2  20 89.7951 8.24149  -2
  13  10   4 89.7951 8.24149   1
  10   2  28 79.9224 7.97517  -6
   2  14  20 79.9224 7.97517  -5
  10  14   4 79.9224 7.97517  -4
   2  10  28 79.9224 7.97517  -3
  14   2  20 79.9224 7.97517  -2
  14  10   4 79.9224 7.97517   1
  10   2  30 150.432 15.9386  -6
   2  15  20 150.432 15.9386  -5
  10  15   4 150.432 15.9386  -4
   2  10  30 150.432 15.9386  -3
  15   2  20 150.432 15.9386  -2
  15  10   4 150.432 15.9386   1
  10   2  32 87.9603 11.9559  -6
   2  16  20 87.9603 11.9559  -5
  10  16   4 87.9603 11.9559  -4
   2  10  32 87.9603 11.9559  -3
  16   2  20 87.9603 11.9559  -2
  16  10   4 87.9603 11.9559   1
  10   2  34 145.083 16.2518  -6
   2  17  20 145.083 16.2518  -5
  10  17   4 145.083 16.2518  -4
   2  10  34 145.083 16.2518  -3
  17   2  20 145.083 16.2518  -2
  17  10   4 145.083 16.2518   1
  10   2  36 201.255 20.2130  -6
   2  18  20 201.255 20.2130  -5
  10  18   4 201.255 20.2130  -4
   2  10  36 201.255 20.2130  -3
  18   2  20 201.255 20.2130  -2
  18  10   4 201.255 20.2130   1
  10   2  38 82.0255 13.4905  -6
   2  19  20 82.0255 13.4905  -5
  10  19   4 82.0255 13.4905  -4
   2  10  38 82.0255 13.4905  -3
  19   2  20 82.0255 13.4905  -2
  19  10   4 82.0255 13.4905   1
   2  20  20 11.0155 7.74534  -5
  10  20   4 11.0155 7.74534  -4
  20   2  20 11.0155 7.74534  -2
  20  10   4 11.0155 7.74534   1
  11   2   0 173.588 11.9420  -6
   2   0  22 173.588 11.9420  -5
  11   0   4 173.588 11.9420  -4
   2  11   0 173.588 11.9420  -3
   0   2  22 173.588 11.9420  -2
   0  11   4 173.588 11.9420   1
  11   2   2 1137.02 44.6521  -6
   2   1  22 1137.02 44.6521  -5
  11   1   4 1137.02 44.6521  -4
   2  11   2 1137.02 44.6521  -3
   1   2  22 1137.02 44.6521  -2
   1  11   4 1137.02 44.6521   1
  11   2   4 255.343 10.4767  -6
   2   2  22 255.343 10.4767  -5
  11   2   4 255.343 10.4767  -4
   2  11   4 255.343 10.4767  -3
   2   2  22 255.343 10.4767  -2
   2  11   4 255.343 10.4767   1
  11   2   6 599.928 22.3397  -6
   2   3  22 599.928 22.3397  -5
  11   3   4 599.928 22.3397  -4
   2  11   6 599.928 22.3397  -3
   3   2  22 599.928 22.3397  -2
   3  11   4 599.928 22.3397   1
  11   2   8 168.391 6.86946  -6
   2   4  22 168.391 6.86946  -5
  11   4   4 168.391 6.86946  -4
   2  11   8 168.391 6.86946  -3
   4   2  22 168.391 6.86946  -2
   4  11   4 168.391 6.86946   1
  11   2  10 279.403 10.5688  -6
   2   5  22 279.403 10.5688  -5
  11   5   4 279.403 10.5688  -4
   2  11  10 279.403 10.5688  -3
   5   2  22 279.403 10.5688  -2
   5  11   4 279.403 10.5688   1
  11   2  12 68.9666 3.86853  -6
   2   6  22 68.9666 3.86853  -5
  11   6   4 68.9666 3.86853  -4
   2  11  12 68.9666 3.86853  -3
   6   2  22 68.9666 3.86853  -2
   6  11   4 68.9666 3.86853   1
  11   2  14 124.946 5.71612  -6
   2   7  22 124.946 5.71612  -5
  11   7   4 124.946 5.71612  -4
   2  11  14 124.946 5.71612  -3
   7   2  22 124.946 5.71612  -2
   7  11   4 124.946 5.71612   1
  11   2  16 254.817 10.0219  -6
   2   8  22 254.817 10.0219  -5
  11   8   4 254.817 10.0219  -4
   2  11  16 254.817 10.0219  -3
   8   2  22 254.817 10.0219  -2
   8  11   4 254.817 10.0219   1
  11   2  18 288.235 12.4822  -6
   2   9  22 288.235 12.4822  -5
  11   9   4 288.235 12.4822  -4
   2  11  18 288.235 12.4822  -3
   9   2  22 288.235 12.4822  -2
   9  11   4 288.235 12.4822   1
  11   2  20 126.114 6.82494  -6
   2  10  22 126.114 6.82494  -5
  11  10   4 126.114 6.82494  -4
   2  11  20 126.114 6.82494  -3
  10   2  22 126.114 6.82494  -2
  10  11   4 126.114 6.82494   1
  11   2  22 76.5442 5.16601  -6
   2  11  22 76.5442 5.16601  -5
  11  11   4 76.5442 5.16601  -4
   2  11  22 76.5442 5.16601  -3
  11   2  22 76.5442 5.16601  -2
  11  11   4 76.5442 5.16601   1
  11   2  24 124.017 8.15562  -6
   2  12  22 124.017 8.15562  -5
  11  12   4 124.017 8.15562  -4
   2  11  24 124.017 8.15562  -3
  12   2  22 124.017 8.15562  -2
  12  11   4 124.017 8.15562   1
  11   2  26 312.469 19.1068  -6
   2  13  22 312.469 19.1068  -5
  11  13   4 312.469 19.1068  -4
   2  11  26 312.469 19.1068  -3
  13   2  22 312.469 19.1068  -2
  13  11   4 312.469 19.1068   1
  11   2  28 99.5515 9.15045  -6
   2  14  22 99.5515 9.15045  -5
  11  14   4 99.5515 9.15045  -4
   2  11  28 99.5515 9.15045  -3
  14   2  22 99.5515 9.15045  -2
  14  11   4 99.5515 9.15045   1
  11   2  30 112.947 13.4723  -6
   2  15  22 112.947 13.4723  -5
  11  15   4 112.947 13.4723  -4
   2  11  30 112.947 13.4723  -3
  15   2  22 112.947 13.4723  -2
  15  11   4 112.947 13.4723   1
  11   2  32 82.3472 12.0934  -6
   2  16  22 82.3472 12.0934  -5
  11  16   4 82.3472 12.0934  -4
   2  11  32 82.3472 12.0934  -3
  16   2  22 82.3472 12.0934  -2
  16  11   4 82.3472 12.0934   1
  11   2  34 196.890 19.5001  -6
   2  17  22 196.890 19.5001  -5
  11  17   4 196.890 19.5001  -4
   2  11  34 196.890 19.5001  -3
  17   2  22 196.890 19.5001  -2
  17  11   4 196.890 19.5001   1
  11   2  36 115.445 14.7370  -6
   2  18  22 115.445 14.7370  -5
  11  18   4 115.445 14.7370  -4
   2  11  36 115.445 14.7370  -3
  18   2  22 115.445 14.7370  -2
  18  11   4 115.445 14.7370   1
  11   2  38 58.2067 11.5780  -6
   2  19  22 58.2067 11.5780  -5
  11  19   4 58.2067 11.5780  -4
   2  11  38 58.2067 11.5780  -3
  19   2  22 58.2067 11.5780  -2
  19  11   4 58.2067 11.5780   1
  12   2   0 96.6982 7.94021  -6
   2   0  24 96.6982 7.94021  -5
  12   0   4 96.6982 7.94021  -4
   2  12   0 96.6982 7.94021  -3
   0   2  24 96.6982 7.94021  -2
   0  12   4 96.6982 7.94021   1
  12   2   2 141.504 7.38037  -6
   2   1  24 141.504 7.38037  -5
  12   1   4 141.504 7.38037  -4
   2  12   2 141.504 7.38037  -3
   1   2  24 141.504 7.38037  -2
   1  12   4 141.504 7.38037   1
  12   2   4 317.621 14.0595  -6
   2   2  24 317.621 14.0595  -5
  12   2   4 317.621 14.0595  -4
   2  12   4 317.621 14.0595  -3
   2   2  24 317.621 14.0595  -2
   2  12   4 317.621 14.0595   1
  12   2   6 224.332 9.56037  -6
   2   3  24 224.332 9.56037  -5
  12   3   4 224.332 9.56037  -4
   2  12   6 224.332 9.56037  -3
   3   2  24 224.332 9.56037  -2
   3  12   4 224.332 9.56037   1
  12   2   8 137.322 6.57977  -6
   2   4  24 137.322 6.57977  -5
  12   4   4 137.322 6.57977  -4
   2  12   8 137.322 6.57977  -3
   4   2  24 137.322 6.57977  -2
   4  12   4 137.322 6.57977   1
  12   2  10 370.173 14.7190  -6
   2   5  24 370.173 14.7190  -5
  12   5   4 370.173 14.7190  -4
   2  12  10 370.173 14.7190  -3
   5   2  24 370.173 14.7190  -2
   5  12   4 370.173 14.7190   1
  12   2  12 490.159 17.5119  -6
   2   6  24 490.159 17.5119  -5
  12   6   4 490.159 17.5119  -4
   2  12  12 490.159 17.5119  -3
   6   2  24 490.159 17.5119  -2
   6  12   4 490.159 17.5119   1
  12   2  14 237.571 9.55450  -6
   2   7  24 237.571 9.55450  -5
  12   7   4 237.571 9.55450  -4
   2  12  14 237.571 9.55450  -3
   7   2  24 237.571 9.55450  -2
   7  12   4 237.571 9.55450   1
  12   2  16 191.172 8.15464  -6
   2   8  24 191.172 8.15464  -5
  12   8   4 191.172 8.15464  -4
   2  12  16 191.172 8.15464  -3
   8   2  24 191.172 8.15464  -2
   8  12   4 191.172 8.15464   1
  12   2  18 108.271 6.13335  -6
   2   9  24 108.271 6.13335  -5
  12   9   4 108.271 6.13335  -4
   2  12  18 108.271 6.13335  -3
   9   2  24 108.271 6.13335  -2
   9  12   4 108.271 6.13335   1
  12   2  20 144.062 7.49998  -6
   2  10  24 144.062 7.49998  -5
  12  10   4 144.062 7.49998  -4
   2  12  20 144.062 7.49998  -3
  10   2  24 144.062 7.49998  -2
  10  12   4 144.062 7.49998   1
  12   2  22 142.309 7.71826  -6
   2  11  24 142.309 7.71826  -5
  12  11   4 142.309 7.71826  -4
   2  12  22 142.309 7.71826  -3
  11   2  24 142.309 7.71826  -2
  11  12   4 142.309 7.71826   1
  12   2  24 143.134 9.13400  -6
   2  12  24 143.134 9.13400  -5
  12  12   4 143.134 9.13400  -4
   2  12  24 143.134 9.13400  -3
  12   2  24 143.134 9.13400  -2
  12  12   4 143.134 9.13400   1
  12   2  26 117.881 10.0345  -6
   2  13  24 117.881 10.0345  -5
  12  13   4 117.881 10.0345  -4
   2  12  26 117.881 10.0345  -3
  13   2  24 117.881 10.0345  -2
  13  12   4 117.881 10.0345   1
  12   2  28 173.768 12.6789  -6
   2  14  24 173.768 12.6789  -5
  12  14   4 173.768 12.6789  -4
   2  12  28 173.768 12.6789  -3
  14   2  24 173.768 12.6789  -2
  14  12   4 173.768 12.6789   1
  12   2  30 112.654 13.8368  -6
   2  15  24 112.654 13.8368  -5
  12  15   4 112.654 13.8368  -4
   2  12  30 112.654 13.8368  -3
  15   2  24 112.654 13.8368  -2
  15  12   4 112.654 13.8368   1
  12   2  32 94.9953 13.9402  -6
   2  16  24 94.9953 13.9402  -5
  12  16   4 94.9953 13.9402  -4
   2  12  32 94.9953 13.9402  -3
  16   2  24 94.9953 13.9402  -2
  16  12   4 94.9953 13.9402   1
  12   2  34 163.272 18.0513  -6
   2  17  24 163.272 18.0513  -5
  12  17   4 163.272 18.0513  -4
   2  12  34 163.272 18.0513  -3
  17   2  24 163.272 18.0513  -2
  17  12   4 163.272 18.0513   1
  12   2  36 131.902 16.2063  -6
   2  18  24 131.902 16.2063  -5
  12  18   4 131.902 16.2063  -4
   2  12  36 131.902 16.2063  -3
  18   2  24 131.902 16.2063  -2
  18  12   4 131.902 16.2063   1
  13   2   0 114.418 9.16237  -6
   2   0  26 114.418 9.16237  -5
  13   0   4 114.418 9.16237  -4
   2  13   0 114.418 9.16237  -3
   0   2  26 114.418 9.16237  -2
   0  13   4 114.418 9.16237   1
  13   2   2 544.622 22.8063  -6
   2   1  26 544.622 22.8063  -5
  13   1   4 544.622 22.8063  -4
   2  13   2 544.622 22.8063  -3
   1   2  26 544.622 22.8063  -2
   1  13   4 544.622 22.8063   1
  13   2   4 422.622 18.2259  -6
   2   2  26 422.622 18.2259  -5
  13   2   4 422.622 18.2259  -4
   2  13   4 422.622 18.2259  -3
   2   2  26 422.622 18.2259  -2
   2  13   4 422.622 18.2259   1
  13   2   6 493.786 20.9276  -6
   2   3  26 493.786 20.9276  -5
  13   3   4 493.786 20.9276  -4
   2  13   6 493.786 20.9276  -3
   3   2  26 493.786 20.9276  -2
   3  13   4 493.786 20.9276   1
  13   2   8 328.505 14.7365  -6
   2   4  26 328.505 14.7365  -5
  13   4   4 328.505 14.7365  -4
   2  13   8 328.505 14.7365  -3
   4   2  26 328.505 14.7365  -2
   4  13   4 328.505 14.7365   1
  13   2  10 519.920 20.0782  -6
   2   5  26 519.920 20.0782  -5
  13   5   4 519.920 20.0782  -4
   2  13  10 519.920 20.0782  -3
   5   2  26 519.920 20.0782  -2
   5  13   4 519.920 20.0782   1
  13   2  12 144.476 7.13443  -6
   2   6  26 144.476 7.13443  -5
  13   6   4 144.476 7.13443  -4
   2  13  12 144.476 7.13443  -3
   6   2  26 144.476 7.13443  -2
   6  13   4 144.476 7.13443   1
  13   2  14 99.8952 5.24730  -6
   2   7  26 99.8952 5.24730  -5
  13   7   4 99.8952 5.24730  -4
   2  13  14 99.8952 5.24730  -3
   7   2  26 99.8952 5.24730  -2
   7  13   4 99.8952 5.24730   1
  13   2  16 96.4004 5.22656  -6
   2   8  26 96.4004 5.22656  -5
  13   8   4 96.4004 5.22656  -4
   2  13  16 96.4004 5.22656  -3
   8   2  26 96.4004 5.22656  -2
   8  13   4 96.4004 5.22656   1
  13   2  18 142.095 7.61383  -6
   2   9  26 142.095 7.61383  -5
  13   9   4 142.095 7.61383  -4
   2  13  18 142.095 7.61383  -3
   9   2  26 142.095 7.61383  -2
   9  13   4 142.095 7.61383   1
  13   2  20 57.0430 4.72047  -6
   2  10  26 57.0430 4.72047  -5
  13  10   4 57.0430 4.72047  -4
   2  13  20 57.0430 4.72047  -3
  10   2  26 57.0430 4.72047  -2
  10  13   4 57.0430 4.72047   1
  13   2  22 194.899 9.66386  -6
   2  11  26 194.899 9.66386  -5
  13  11   4 194.899 9.66386  -4
   2  13  22 194.899 9.66386  -3
  11   2  26 194.899 9.66386  -2
  11  13   4 194.899 9.66386   1
  13   2  24 132.397 10.5135  -6
   2  12  26 132.397 10.5135  -5
  13  12   4 132.397 10.5135  -4
   2  13  24 132.397 10.5135  -3
  12   2  26 132.397 10.5135  -2
  12  13   4 132.397 10.5135   1
  13   2  26 16.5544 5.29100  -6
   2  13  26 16.5544 5.29100  -5
  13  13   4 16.5544 5.29100  -4
   2  13  26 16.5544 5.29100  -3
  13   2  26 16.5544 5.29100  -2
  13  13   4 16.5544 5.29100   1
  13   2  28 103.197 9.79378  -6
   2  14  26 103.197 9.79378  -5
  13  14   4 103.197 9.79378  -4
   2  13  28 103.197 9.79378  -3
  14   2  26 103.197 9.79378  -2
  14  13   4 103.197 9.79378   1
  13   2  30 221.289 20.8390  -6
   2  15  26 221.289 20.8390  -5
  13  15   4 221.289 20.8390  -4
   2  13  30 221.289 20.8390  -3
  15   2  26 221.289 20.8390  -2
  15  13   4 221.289 20.8390   1
  13   2  32 93.7081 13.3798  -6
   2  16  26 93.7081 13.3798  -5
  13  16   4 93.7081 13.3798  -4
   2  13  32 93.7081 13.3798  -3
  16   2  26 93.7081 13.3798  -2
  16  13   4 93.7081 13.3798   1
  13   2  34 46.8825 10.9528  -6
   2  17  26 46.8825 10.9528  -5
  13  17   4 46.8825 10.9528  -4
   2  13  34 46.8825 10.9528  -3
  17   2  26 46.8825 10.9528  -2
  17  13   4 46.8825 10.9528   1
  13   2  36 17.6501 8.57596  -6
   2  18  26 17.6501 8.57596  -5
  13  18   4 17.6501 8.57596  -4
   2  13  36 17.6501 8.57596  -3
  18   2  26 17.6501 8.57596  -2
  18  13   4 17.6501 8.57596   1
  14   2   0 276.824 18.2610  -6
   2   0  28 276.824 18.2610  -5
  14   0   4 276.824 18.2610  -4
   2  14   0 276.824 18.2610  -3
   0   2  28 276.824 18.2610  -2
   0  14   4 276.824 18.2610   1
  14   2   2 61.2619 4.63864  -6
   2   1  28 61.2619 4.63864  -5
  14   1   4 61.2619 4.63864  -4
   2  14   2 61.2619 4.63864  -3
   1   2  28 61.2619 4.63864  -2
   1  14   4 61.2619 4.63864   1
  14   2   4 173.906 9.06467  -6
   2   2  28 173.906 9.06467  -5
  14   2   4 173.906 9.06467  -4
   2  14   4 173.906 9.06467  -3
   2   2  28 173.906 9.06467  -2
   2  14   4 173.906 9.06467   1
  14   2   6 211.173 10.4680  -6
   2   3  28 211.173 10.4680  -5
  14   3   4 211.173 10.4680  -4
   2  14   6 211.173 10.4680  -3
   3   2  28 211.173 10.4680  -2
   3  14   4 211.173 10.4680   1
  14   2   8 145.513 7.96297  -6
   2   4  28 145.513 7.96297  -5
  14   4   4 145.513 7.96297  -4
   2  14   8 145.513 7.96297  -3
   4   2  28 145.513 7.96297  -2
   4  14   4 145.513 7.96297   1
  14   2  10 124.978 7.29870  -6
   2   5  28 124.978 7.29870  -5
  14   5   4 124.978 7.29870  -4
   2  14  10 124.978 7.29870  -3
   5   2  28 124.978 7.29870  -2
   5  14   4 124.978 7.29870   1
  14   2  12 201.486 10.2345  -6
   2   6  28 201.486 10.2345  -5
  14   6   4 201.486 10.2345  -4
   2  14  12 201.486 10.2345  -3
   6   2  28 201.486 10.2345  -2
   6  14   4 201.486 10.2345   1
  14   2  14 118.866 6.48788  -6
   2   7  28 118.866 6.48788  -5
  14   7   4 118.866 6.48788  -4
   2  14  14 118.866 6.48788  -3
   7   2  28 118.866 6.48788  -2
   7  14   4 118.866 6.48788   1
  14   2  16 119.670 6.64025  -6
   2   8  28 119.670 6.64025  -5
  14   8   4 119.670 6.64025  -4
   2  14  16 119.670 6.64025  -3
   8   2  28 119.670 6.64025  -2
   8  14   4 119.670 6.64025   1
  14   2  18 85.9628 5.73831  -6
   2   9  28 85.9628 5.73831  -5
  14   9   4 85.9628 5.73831  -4
   2  14  18 85.9628 5.73831  -3
   9   2  28 85.9628 5.73831  -2
   9  14   4 85.9628 5.73831   1
  14   2  20 30.0155 4.07542  -6
   2  10  28 30.0155 4.07542  -5
  14  10   4 30.0155 4.07542  -4
   2  14  20 30.0155 4.07542  -3
  10   2  28 30.0155 4.07542  -2
  10  14   4 30.0155 4.07542   1
  14   2  22 142.845 8.21378  -6
   2  11  28 142.845 8.21378  -5
  14  11   4 142.845 8.21378  -4
   2  14  22 142.845 8.21378  -3
  11   2  28 142.845 8.21378  -2
  11  14   4 142.845 8.21378   1
  14   2  24 201.854 13.8249  -6
   2  12  28 201.854 13.8249  -5
  14  12   4 201.854 13.8249  -4
   2  14  24 201.854 13.8249  -3
  12   2  28 201.854 13.8249  -2
  12  14   4 201.854 13.8249   1
  14   2  26 103.277 9.52613  -6
   2  13  28 103.277 9.52613  -5
  14  13   4 103.277 9.52613  -4
   2  14  26 103.277 9.52613  -3
  13   2  28 103.277 9.52613  -2
  13  14   4 103.277 9.52613   1
  14   2  28 104.124 9.87663  -6
   2  14  28 104.124 9.87663  -5
  14  14   4 104.124 9.87663  -4
   2  14  28 104.124 9.87663  -3
  14   2  28 104.124 9.87663  -2
  14  14   4 104.124 9.87663   1
  14   2  30 141.794 16.0697  -6
   2  15  28 141.794 16.0697  -5
  14  15   4 141.794 16.0697  -4
   2  14  30 141.794 16.0697  -3
  15   2  28 141.794 16.0697  -2
  15  14   4 141.794 16.0697   1
  14   2  32 67.6411 11.7022  -6
   2  16  28 67.6411 11.7022  -5
  14  16   4 67.6411 11.7022  -4
   2  14  32 67.6411 11.7022  -3
  16   2  28 67.6411 11.7022  -2
  16  14   4 67.6411 11.7022   1
  14   2  34 43.1939 10.0117  -6
   2  17  28 43.1939 10.0117  -5
  14  17   4 43.1939 10.0117  -4
   2  14  34 43.1939 10.0117  -3
  17   2  28 43.1939 10.0117  -2
  17  14   4 43.1939 10.0117   1
  15   2   0 234.119 16.3544  -6
   2   0  30 234.119 16.3544  -5
  15   0   4 234.119 16.3544  -4
   2  15   0 234.119 16.3544  -3
   0   2  30 234.119 16.3544  -2
   0  15   4 234.119 16.3544   1
  15   2   2 229.286 11.3037  -6
   2   1  30 229.286 11.3037  -5
  15   1   4 229.286 11.3037  -4
   2  15   2 229.286 11.3037  -3
   1   2  30 229.286 11.3037  -2
   1  15   4 229.286 11.3037   1
  15   2   4 73.9033 5.36120  -6
   2   2  30 73.9033 5.36120  -5
  15   2   4 73.9033 5.36120  -4
   2  15   4 73.9033 5.36120  -3
   2   2  30 73.9033 5.36120  -2
   2  15   4 73.9033 5.36120   1
  15   2   6 143.742 8.15333  -6
   2   3  30 143.742 8.15333  -5
  15   3   4 143.742 8.15333  -4
   2  15   6 143.742 8.15333  -3
   3   2  30 143.742 8.15333  -2
   3  15   4 143.742 8.15333   1
  15   2   8 296.225 13.9988  -6
   2   4  30 296.225 13.9988  -5
  15   4   4 296.225 13.9988  -4
   2  15   8 296.225 13.9988  -3
   4   2  30 296.225 13.9988  -2
   4  15   4 296.225 13.9988   1
  15   2  10 224.168 11.3351  -6
   2   5  30 224.168 11.3351  -5
  15   5   4 224.168 11.3351  -4
   2  15  10 224.168 11.3351  -3
   5   2  30 224.168 11.3351  -2
   5  15   4 224.168 11.3351   1
  15   2  12 169.381 9.28274  -6
   2   6  30 169.381 9.28274  -5
  15   6   4 169.381 9.28274  -4
   2  15  12 169.381 9.28274  -3
   6   2  30 169.381 9.28274  -2
   6  15   4 169.381 9.28274   1
  15   2  14 228.176 11.5694  -6
   2   7  30 228.176 11.5694  -5
  15   7   4 228.176 11.5694  -4
   2  15  14 228.176 11.5694  -3
   7   2  30 228.176 11.5694  -2
   7  15   4 228.176 11.5694   1
  15   2  16 93.0423 6.49908  -6
   2   8  30 93.0423 6.49908  -5
  15   8   4 93.0423 6.49908  -4
   2  15  16 93.0423 6.49908  -3
   8   2  30 93.0423 6.49908  -2
   8  15   4 93.0423 6.49908   1
  15   2  18 156.115 9.32740  -6
   2   9  30 156.115 9.32740  -5
  15   9   4 156.115 9.32740  -4
   2  15  18 156.115 9.32740  -3
   9   2  30 156.115 9.32740  -2
   9  15   4 156.115 9.32740   1
  15   2  20 184.010 10.5800  -6
   2  10  30 184.010 10.5800  -5
  15  10   4 184.010 10.5800  -4
   2  15  20 184.010 10.5800  -3
  10   2  30 184.010 10.5800  -2
  10  15   4 184.010 10.5800   1
  15   2  22 62.6513 5.80344  -6
   2  11  30 62.6513 5.80344  -5
  15  11   4 62.6513 5.80344  -4
   2  15  22 62.6513 5.80344  -3
  11   2  30 62.6513 5.80344  -2
  11  15   4 62.6513 5.80344   1
  15   2  24 182.400 13.1978  -6
   2  12  30 182.400 13.1978  -5
  15  12   4 182.400 13.1978  -4
   2  15  24 182.400 13.1978  -3
  12   2  30 182.400 13.1978  -2
  12  15   4 182.400 13.1978   1
  15   2  26 147.001 11.5441  -6
   2  13  30 147.001 11.5441  -5
  15  13   4 147.001 11.5441  -4
   2  15  26 147.001 11.5441  -3
  13   2  30 147.001 11.5441  -2
  13  15   4 147.001 11.5441   1
  15   2  28 172.754 13.4611  -6
   2  14  30 172.754 13.4611  -5
  15  14   4 172.754 13.4611  -4
   2  15  28 172.754 13.4611  -3
  14   2  30 172.754 13.4611  -2
  14  15   4 172.754 13.4611   1
  15   2  30 32.7385 6.73937  -6
   2  15  30 32.7385 6.73937  -5
  15  15   4 32.7385 6.73937  -4
   2  15  30 32.7385 6.73937  -3
  15   2  30 32.7385 6.73937  -2
  15  15   4 32.7385 6.73937   1
  15   2  32 75.4158 11.3002  -6
   2  16  30 75.4158 11.3002  -5
  15  16   4 75.4158 11.3002  -4
   2  15  32 75.4158 11.3002  -3
  16   2  30 75.4158 11.3002  -2
  16  15   4 75.4158 11.3002   1
  16   2   0 110.520 10.0190  -6
   2   0  32 110.520 10.0190  -5
  16   0   4 110.520 10.0190  -4
   2  16   0 110.520 10.0190  -3
   0   2  32 110.520 10.0190  -2
   0  16   4 110.520 10.0190   1
  16   2   2 272.212 13.2318  -6
   2   1  32 272.212 13.2318  -5
  16   1   4 272.212 13.2318  -4
   2  16   2 272.212 13.2318  -3
   1   2  32 272.212 13.2318  -2
   1  16   4 272.212 13.2318   1
  16   2   4 39.3947 4.25897  -6
   2   2  32 39.3947 4.25897  -5
  16   2   4 39.3947 4.25897  -4
   2  16   4 39.3947 4.25897  -3
   2   2  32 39.3947 4.25897  -2
   2  16   4 39.3947 4.25897   1
  16   2   6 86.0452 6.13697  -6
   2   3  32 86.0452 6.13697  -5
  16   3   4 86.0452 6.13697  -4
   2  16   6 86.0452 6.13697  -3
   3   2  32 86.0452 6.13697  -2
   3  16   4 86.0452 6.13697   1
  16   2   8 358.875 16.6255  -6
   2   4  32 358.875 16.6255  -5
  16   4   4 358.875 16.6255  -4
   2  16   8 358.875 16.6255  -3
   4   2  32 358.875 16.6255  -2
   4  16   4 358.875 16.6255   1
  16   2  10 126.688 7.86594  -6
   2   5  32 126.688 7.86594  -5
  16   5   4 126.688 7.86594  -4
   2  16  10 126.688 7.86594  -3
   5   2  32 126.688 7.86594  -2
   5  16   4 126.688 7.86594   1
  16   2  12 228.425 11.8708  -6
   2   6  32 228.425 11.8708  -5
  16   6   4 228.425 11.8708  -4
   2  16  12 228.425 11.8708  -3
   6   2  32 228.425 11.8708  -2
   6  16   4 228.425 11.8708   1
  16   2  14 106.686 7.25481  -6
   2   7  32 106.686 7.25481  -5
  16   7   4 106.686 7.25481  -4
   2  16  14 106.686 7.25481  -3
   7   2  32 106.686 7.25481  -2
   7  16   4 106.686 7.25481   1
  16   2  16 195.410 10.6775  -6
   2   8  32 195.410 10.6775  -5
  16   8   4 195.410 10.6775  -4
   2  16  16 195.410 10.6775  -3
   8   2  32 195.410 10.6775  -2
   8  16   4 195.410 10.6775   1
  16   2  18 94.1417 8.04051  -6
   2   9  32 94.1417 8.04051  -5
  16   9   4 94.1417 8.04051  -4
   2  16  18 94.1417 8.04051  -3
   9   2  32 94.1417 8.04051  -2
   9  16   4 94.1417 8.04051   1
  16   2  20 83.6204 7.98518  -6
   2  10  32 83.6204 7.98518  -5
  16  10   4 83.6204 7.98518  -4
   2  16  20 83.6204 7.98518  -3
  10   2  32 83.6204 7.98518  -2
  10  16   4 83.6204 7.98518   1
  16   2  22 63.2463 6.07601  -6
   2  11  32 63.2463 6.07601  -5
  16  11   4 63.2463 6.07601  -4
   2  16  22 63.2463 6.07601  -3
  11   2  32 63.2463 6.07601  -2
  11  16   4 63.2463 6.07601   1
  16   2  24 53.9424 8.61666  -6
   2  12  32 53.9424 8.61666  -5
  16  12   4 53.9424 8.61666  -4
   2  16  24 53.9424 8.61666  -3
  12   2  32 53.9424 8.61666  -2
  12  16   4 53.9424 8.61666   1
  16   2  26 97.9308 11.5554  -6
   2  13  32 97.9308 11.5554  -5
  16  13   4 97.9308 11.5554  -4
   2  16  26 97.9308 11.5554  -3
  13   2  32 97.9308 11.5554  -2
  13  16   4 97.9308 11.5554   1
  16   2  28 50.7574 7.44490  -6
   2  14  32 50.7574 7.44490  -5
  16  14   4 50.7574 7.44490  -4
   2  16  28 50.7574 7.44490  -3
  14   2  32 50.7574 7.44490  -2
  14  16   4 50.7574 7.44490   1
  16   2  30 44.7587 7.02412  -6
   2  15  32 44.7587 7.02412  -5
  16  15   4 44.7587 7.02412  -4
   2  16  30 44.7587 7.02412  -3
  15   2  32 44.7587 7.02412  -2
  15  16   4 44.7587 7.02412   1
  17   2   0 147.111 12.3029  -6
   2   0  34 147.111 12.3029  -5
  17   0   4 147.111 12.3029  -4
   2  17   0 147.111 12.3029  -3
   0   2  34 147.111 12.3029  -2
   0  17   4 147.111 12.3029   1
  17   2   2 115.966 7.59575  -6
   2   1  34 115.966 7.59575  -5
  17   1   4 115.966 7.59575  -4
   2  17   2 115.966 7.59575  -3
   1   2  34 115.966 7.59575  -2
   1  17   4 115.966 7.59575   1
  17   2   4 186.180 10.1725  -6
   2   2  34 186.180 10.1725  -5
  17   2   4 186.180 10.1725  -4
   2  17   4 186.180 10.1725  -3
   2   2  34 186.180 10.1725  -2
   2  17   4 186.180 10.1725   1
  17   2   6 84.3303 6.43232  -6
   2   3  34 84.3303 6.43232  -5
  17   3   4 84.3303 6.43232  -4
   2  17   6 84.3303 6.43232  -3
   3   2  34 84.3303 6.43232  -2
   3  17   4 84.3303 6.43232   1
  17   2   8 179.405 10.0422  -6
   2   4  34 179.405 10.0422  -5
  17   4   4 179.405 10.0422  -4
   2  17   8 179.405 10.0422  -3
   4   2  34 179.405 10.0422  -2
   4  17   4 179.405 10.0422   1
  17   2  10 278.662 13.8874  -6
   2   5  34 278.662 13.8874  -5
  17   5   4 278.662 13.8874  -4
   2  17  10 278.662 13.8874  -3
   5   2  34 278.662 13.8874  -2
   5  17   4 278.662 13.8874   1
  17   2  12 69.7496 6.01263  -6
   2   6  34 69.7496 6.01263  -5
  17   6   4 69.7496 6.01263  -4
   2  17  12 69.7496 6.01263  -3
   6   2  34 69.7496 6.01263  -2
   6  17   4 69.7496 6.01263   1
  17   2  14 127.010 8.25447  -6
   2   7  34 127.010 8.25447  -5
  17   7   4 127.010 8.25447  -4
   2  17  14 127.010 8.25447  -3
   7   2  34 127.010 8.25447  -2
   7  17   4 127.010 8.25447   1
  17   2  16 128.835 8.39894  -6
   2   8  34 128.835 8.39894  -5
  17   8   4 128.835 8.39894  -4
   2  17  16 128.835 8.39894  -3
   8   2  34 128.835 8.39894  -2
   8  17   4 128.835 8.39894   1
  17   2  18 98.0770 8.40138  -6
   2   9  34 98.0770 8.40138  -5
  17   9   4 98.0770 8.40138  -4
   2  17  18 98.0770 8.40138  -3
   9   2  34 98.0770 8.40138  -2
   9  17   4 98.0770 8.40138   1
  17   2  20 64.7382 7.28067  -6
   2  10  34 64.7382 7.28067  -5
  17  10   4 64.7382 7.28067  -4
   2  17  20 64.7382 7.28067  -3
  10   2  34 64.7382 7.28067  -2
  10  17   4 64.7382 7.28067   1
  17   2  22 250.912 15.4694  -6
   2  11  34 250.912 15.4694  -5
  17  11   4 250.912 15.4694  -4
   2  17  22 250.912 15.4694  -3
  11   2  34 250.912 15.4694  -2
  11  17   4 250.912 15.4694   1
  17   2  24 112.668 16.1099  -6
   2  12  34 112.668 16.1099  -5
  17  12   4 112.668 16.1099  -4
   2  17  24 112.668 16.1099  -3
  12   2  34 112.668 16.1099  -2
  12  17   4 112.668 16.1099   1
  17   2  26 54.7045 11.3111  -6
   2  13  34 54.7045 11.3111  -5
  17  13   4 54.7045 11.3111  -4
   2  17  26 54.7045 11.3111  -3
  13   2  34 54.7045 11.3111  -2
  13  17   4 54.7045 11.3111   1
  17   2  28 28.0975 7.57841  -6
   2  14  34 28.0975 7.57841  -5
  17  14   4 28.0975 7.57841  -4
   2  17  28 28.0975 7.57841  -3
  14   2  34 28.0975 7.57841  -2
  14  17   4 28.0975 7.57841   1
  18   2   0 48.4258 7.26691  -6
   2   0  36 48.4258 7.26691  -5
  18   0   4 48.4258 7.26691  -4
   2  18   0 48.4258 7.26691  -3
   0   2  36 48.4258 7.26691  -2
   0  18   4 48.4258 7.26691   1
  18   2   2 270.828 13.6391  -6
   2   1  36 270.828 13.6391  -5
  18   1   4 270.828 13.6391  -4
   2  18   2 270.828 13.6391  -3
   1   2  36 270.828 13.6391  -2
   1  18   4 270.828 13.6391   1
  18   2   4 132.730 8.35342  -6
   2   2  36 132.730 8.35342  -5
  18   2   4 132.730 8.35342  -4
   2  18   4 132.730 8.35342  -3
   2   2  36 132.730 8.35342  -2
   2  18   4 132.730 8.35342   1
  18   2   6 84.0209 6.69202  -6
   2   3  36 84.0209 6.69202  -5
  18   3   4 84.0209 6.69202  -4
   2  18   6 84.0209 6.69202  -3
   3   2  36 84.0209 6.69202  -2
   3  18   4 84.0209 6.69202   1
  18   2   8 223.360 12.0041  -6
   2   4  36 223.360 12.0041  -5
  18   4   4 223.360 12.0041  -4
   2  18   8 223.360 12.0041  -3
   4   2  36 223.360 12.0041  -2
   4  18   4 223.360 12.0041   1
  18   2  10 93.5105 7.08879  -6
   2   5  36 93.5105 7.08879  -5
  18   5   4 93.5105 7.08879  -4
   2  18  10 93.5105 7.08879  -3
   5   2  36 93.5105 7.08879  -2
   5  18   4 93.5105 7.08879   1
  18   2  12 99.4929 7.37129  -6
   2   6  36 99.4929 7.37129  -5
  18   6   4 99.4929 7.37129  -4
   2  18  12 99.4929 7.37129  -3
   6   2  36 99.4929 7.37129  -2
   6  18   4 99.4929 7.37129   1
  18   2  14 83.8550 6.82495  -6
   2   7  36 83.8550 6.82495  -5
  18   7   4 83.8550 6.82495  -4
   2  18  14 83.8550 6.82495  -3
   7   2  36 83.8550 6.82495  -2
   7  18   4 83.8550 6.82495   1
  18   2  16 61.4122 6.79779  -6
   2   8  36 61.4122 6.79779  -5
  18   8   4 61.4122 6.79779  -4
   2  18  16 61.4122 6.79779  -3
   8   2  36 61.4122 6.79779  -2
   8  18   4 61.4122 6.79779   1
  18   2  18 31.4516 5.70271  -6
   2   9  36 31.4516 5.70271  -5
  18   9   4 31.4516 5.70271  -4
   2  18  18 31.4516 5.70271  -3
   9   2  36 31.4516 5.70271  -2
   9  18   4 31.4516 5.70271   1
  18   2  20 109.308 9.51659  -6
   2  10  36 109.308 9.51659  -5
  18  10   4 109.308 9.51659  -4
   2  18  20 109.308 9.51659  -3
  10   2  36 109.308 9.51659  -2
  10  18   4 109.308 9.51659   1
  18   2  22 125.870 10.2255  -6
   2  11  36 125.870 10.2255  -5
  18  11   4 125.870 10.2255  -4
   2  18  22 125.870 10.2255  -3
  11   2  36 125.870 10.2255  -2
  11  18   4 125.870 10.2255   1
  18   2  24 110.424 16.6962  -6
   2  12  36 110.424 16.6962  -5
  18  12   4 110.424 16.6962  -4
   2  18  24 110.424 16.6962  -3
  12   2  36 110.424 16.6962  -2
  12  18   4 110.424 16.6962   1
  18   2  26 27.0328 9.61790  -6
   2  13  36 27.0328 9.61790  -5
  18  13   4 27.0328 9.61790  -4
   2  18  26 27.0328 9.61790  -3
  13   2  36 27.0328 9.61790  -2
  13  18   4 27.0328 9.61790   1
  19   2   0 256.391 18.8583  -6
   2   0  38 256.391 18.8583  -5
  19   0   4 256.391 18.8583  -4
   2  19   0 256.391 18.8583  -3
   0   2  38 256.391 18.8583  -2
   0  19   4 256.391 18.8583   1
  19   2   2 89.2174 6.89840  -6
   2   1  38 89.2174 6.89840  -5
  19   1   4 89.2174 6.89840  -4
   2  19   2 89.2174 6.89840  -3
   1   2  38 89.2174 6.89840  -2
   1  19   4 89.2174 6.89840   1
  19   2   4 91.6767 7.01216  -6
   2   2  38 91.6767 7.01216  -5
  19   2   4 91.6767 7.01216  -4
   2  19   4 91.6767 7.01216  -3
   2   2  38 91.6767 7.01216  -2
   2  19   4 91.6767 7.01216   1
  19   2   6 90.2521 7.06047  -6
   2   3  38 90.2521 7.06047  -5
  19   3   4 90.2521 7.06047  -4
   2  19   6 90.2521 7.06047  -3
   3   2  38 90.2521 7.06047  -2
   3  19   4 90.2521 7.06047   1
  19   2   8 72.1667 6.24466  -6
   2   4  38 72.1667 6.24466  -5
  19   4   4 72.1667 6.24466  -4
   2  19   8 72.1667 6.24466  -3
   4   2  38 72.1667 6.24466  -2
   4  19   4 72.1667 6.24466   1
  19   2  10 45.4161 5.43134  -6
   2   5  38 45.4161 5.43134  -5
  19   5   4 45.4161 5.43134  -4
   2  19  10 45.4161 5.43134  -3
   5   2  38 45.4161 5.43134  -2
   5  19   4 45.4161 5.43134   1
  19   2  12 62.7374 6.03865  -6
   2   6  38 62.7374 6.03865  -5
  19   6   4 62.7374 6.03865  -4
   2  19  12 62.7374 6.03865  -3
   6   2  38 62.7374 6.03865  -2
   6  19   4 62.7374 6.03865   1
  19   2  14 72.5079 6.93082  -6
   2   7  38 72.5079 6.93082  -5
  19   7   4 72.5079 6.93082  -4
   2  19  14 72.5079 6.93082  -3
   7   2  38 72.5079 6.93082  -2
   7  19   4 72.5079 6.93082   1
  19   2  16 80.6873 7.93444  -6
   2   8  38 80.6873 7.93444  -5
  19   8   4 80.6873 7.93444  -4
   2  19  16 80.6873 7.93444  -3
   8   2  38 80.6873 7.93444  -2
   8  19   4 80.6873 7.93444   1
  19   2  18 93.6780 8.73218  -6
   2   9  38 93.6780 8.73218  -5
  19   9   4 93.6780 8.73218  -4
   2  19  18 93.6780 8.73218  -3
   9   2  38 93.6780 8.73218  -2
   9  19   4 93.6780 8.73218   1
  19   2  20 62.4683 7.46044  -6
   2  10  38 62.4683 7.46044  -5
  19  10   4 62.4683 7.46044  -4
   2  19  20 62.4683 7.46044  -3
  10   2  38 62.4683 7.46044  -2
  10  19   4 62.4683 7.46044   1
  19   2  22 28.3849 6.87944  -6
   2  11  38 28.3849 6.87944  -5
  19  11   4 28.3849 6.87944  -4
   2  19  22 28.3849 6.87944  -3
  11   2  38 28.3849 6.87944  -2
  11  19   4 28.3849 6.87944   1
  20   2   0 133.651 12.5530  -6
   2   0  40 133.651 12.5530  -5
  20   0   4 133.651 12.5530  -4
   2  20   0 133.651 12.5530  -3
   0   2  40 133.651 12.5530  -2
   0  20   4 133.651 12.5530   1
  20   2   2 123.105 8.46237  -6
   2   1  40 123.105 8.46237  -5
  20   1   4 123.105 8.46237  -4
   2  20   2 123.105 8.46237  -3
   1   2  40 123.105 8.46237  -2
   1  20   4 123.105 8.46237   1
  20   2   4 101.938 7.63747  -6
   2   2  40 101.938 7.63747  -5
  20   2   4 101.938 7.63747  -4
   2  20   4 101.938 7.63747  -3
   2   2  40 101.938 7.63747  -2
   2  20   4 101.938 7.63747   1
  20   2   6 72.3940 6.58929  -6
   2   3  40 72.3940 6.58929  -5
  20   3   4 72.3940 6.58929  -4
   2  20   6 72.3940 6.58929  -3
   3   2  40 72.3940 6.58929  -2
   3  20   4 72.3940 6.58929   1
  20   2   8 152.027 9.67255  -6
   2   4  40 152.027 9.67255  -5
  20   4   4 152.027 9.67255  -4
   2  20   8 152.027 9.67255  -3
   4   2  40 152.027 9.67255  -2
   4  20   4 152.027 9.67255   1
  20   2  10 101.820 7.93129  -6
   2   5  40 101.820 7.93129  -5
  20   5   4 101.820 7.93129  -4
   2  20  10 101.820 7.93129  -3
   5   2  40 101.820 7.93129  -2
   5  20   4 101.820 7.93129   1
  20   2  12 25.3174 4.59176  -6
   2   6  40 25.3174 4.59176  -5
  20   6   4 25.3174 4.59176  -4
   2  20  12 25.3174 4.59176  -3
   6   2  40 25.3174 4.59176  -2
   6  20   4 25.3174 4.59176   1
  20   2  14 41.6240 5.65626  -6
   2   7  40 41.6240 5.65626  -5
  20   7   4 41.6240 5.65626  -4
   2  20  14 41.6240 5.65626  -3
   7   2  40 41.6240 5.65626  -2
   7  20   4 41.6240 5.65626   1
  20   2  16 76.0394 8.17993  -6
   2   8  40 76.0394 8.17993  -5
  20   8   4 76.0394 8.17993  -4
   2  20  16 76.0394 8.17993  -3
   8   2  40 76.0394 8.17993  -2
   8  20   4 76.0394 8.17993   1
  20   2  18 47.9698 6.74942  -6
   2   9  40 47.9698 6.74942  -5
  20   9   4 47.9698 6.74942  -4
   2  20  18 47.9698 6.74942  -3
   9   2  40 47.9698 6.74942  -2
   9  20   4 47.9698 6.74942   1
  20   2  20 5.82578 4.60037  -6
  20  10   4 5.82578 4.60037  -4
   2  20  20 5.82578 4.60037  -3
  10  20   4 5.82578 4.60037   1
  21   2   0 20.1711 5.98398  -6
   2   0  42 20.1711 5.98398  -5
  21   0   4 20.1711 5.98398  -4
   2  21   0 20.1711 5.98398  -3
   0   2  42 20.1711 5.98398  -2
   0  21   4 20.1711 5.98398   1
  21   2   2 37.5677 5.14098  -6
   2   1  42 37.5677 5.14098  -5
  21   1   4 37.5677 5.14098  -4
   2  21   2 37.5677 5.14098  -3
   1   2  42 37.5677 5.14098  -2
   1  21   4 37.5677 5.14098   1
  21   2   4 61.0815 6.11776  -6
   2   2  42 61.0815 6.11776  -5
  21   2   4 61.0815 6.11776  -4
   2  21   4 61.0815 6.11776  -3
   2   2  42 61.0815 6.11776  -2
   2  21   4 61.0815 6.11776   1
  21   2   6 146.730 9.67386  -6
   2   3  42 146.730 9.67386  -5
  21   3   4 146.730 9.67386  -4
   2  21   6 146.730 9.67386  -3
   3   2  42 146.730 9.67386  -2
   3  21   4 146.730 9.67386   1
  21   2   8 44.7706 5.46660  -6
   2   4  42 44.7706 5.46660  -5
  21   4   4 44.7706 5.46660  -4
   2  21   8 44.7706 5.46660  -3
   4   2  42 44.7706 5.46660  -2
   4  21   4 44.7706 5.46660   1
  21   2  10 27.4342 4.73260  -6
   2   5  42 27.4342 4.73260  -5
  21   5   4 27.4342 4.73260  -4
   2  21  10 27.4342 4.73260  -3
   5   2  42 27.4342 4.73260  -2
   5  21   4 27.4342 4.73260   1
  21   2  12 36.1695 5.34348  -6
   2   6  42 36.1695 5.34348  -5
  21   6   4 36.1695 5.34348  -4
   2  21  12 36.1695 5.34348  -3
   6   2  42 36.1695 5.34348  -2
   6  21   4 36.1695 5.34348   1
  21   2  14 13.8677 4.44684  -6
   2   7  42 13.8677 4.44684  -5
  21   7   4 13.8677 4.44684  -4
   2  21  14 13.8677 4.44684  -3
   7   2  42 13.8677 4.44684  -2
   7  21   4 13.8677 4.44684   1
  22   2   0 9.89979 5.66345  -6
   2   0  44 9.89979 5.66345  -5
  22   0   4 9.89979 5.66345  -4
   2  22   0 9.89979 5.66345  -3
   0   2  44 9.89979 5.66345  -2
   0  22   4 9.89979 5.66345   1
  22   2   2 23.6161 4.43512  -6
   2   1  44 23.6161 4.43512  -5
  22   1   4 23.6161 4.43512  -4
   2  22   2 23.6161 4.43512  -3
   1   2  44 23.6161 4.43512  -2
   1  22   4 23.6161 4.43512   1
  22   2   4 18.9492 4.36276  -6
   2   2  44 18.9492 4.36276  -5
  22   2   4 18.9492 4.36276  -4
   2  22   4 18.9492 4.36276  -3
   2   2  44 18.9492 4.36276  -2
   2  22   4 18.9492 4.36276   1
  22   2   6 25.2074 4.66186  -6
   2   3  44 25.2074 4.66186  -5
  22   3   4 25.2074 4.66186  -4
   2  22   6 25.2074 4.66186  -3
   3   2  44 25.2074 4.66186  -2
   3  22   4 25.2074 4.66186   1
  22   2   8 12.4042 3.84102  -6
  22   4   4 12.4042 3.84102  -4
   2  22   8 12.4042 3.84102  -3
   4  22   4 12.4042 3.84102   1
   0   5   5 223.333 14.2021  -4
   5   0   5 223.333 14.2021   1
   0   6   5 27.0475 2.55011  -4
   6   0   5 27.0475 2.55011   1
   0   7   5 87.3964 5.51726  -4
   7   0   5 87.3964 5.51726   1
   0   8   5 423.191 18.2742  -4
   8   0   5 423.191 18.2742   1
   0   9   5 196.055 8.16927  -4
   9   0   5 196.055 8.16927   1
   0  10   5 589.016 22.2796  -4
  10   0   5 589.016 22.2796   1
   0  11   5 214.546 10.3831  -4
  11   0   5 214.546 10.3831   1
   0  12   5 337.282 15.4836  -4
  12   0   5 337.282 15.4836   1
   0  13   5 32.5487 3.44145  -4
  13   0   5 32.5487 3.44145   1
   0  14   5 70.4663 5.60493  -4
  14   0   5 70.4663 5.60493   1
   0  15   5 53.6573 7.69367  -4
  15   0   5 53.6573 7.69367   1
   0  16   5 51.7104 7.80878  -4
  16   0   5 51.7104 7.80878   1
   0  17   5 51.2245 6.62661  -4
  17   0   5 51.2245 6.62661   1
   0  18   5 3.33423 3.38187  -4
  18   0   5 3.33423 3.38187   1
   0  19   5 12.4642 4.36636  -4
  19   0   5 12.4642 4.36636   1
   0  20   5 59.7402 9.70998  -4
  20   0   5 59.7402 9.70998   1
   0  21   5 5.95148 4.96345  -4
  21   0   5 5.95148 4.96345   1
   1   1   5 0.24349 0.42764  -4
   1   1   5 0.24349 0.42764   1
   1   2   5 31.5336 3.65692  -4
   2   1   5 31.5336 3.65692   1
   1   5   5 98.0024 3.80949  -4
   5   1   5 98.0024 3.80949   1
   1   6   5 135.141 4.98552  -4
   6   1   5 135.141 4.98552   1
   1   7   5 167.045 6.01476  -4
   7   1   5 167.045 6.01476   1
   1   8   5 200.590 6.62029  -4
   8   1   5 200.590 6.62029   1
   1   9   5 99.5023 3.55467  -4
   9   1   5 99.5023 3.55467   1
   1  10   5 313.158 10.0029  -4
  10   1   5 313.158 10.0029   1
   1  11   5 51.3772 3.19916  -4
  11   1   5 51.3772 3.19916   1
   1  12   5 323.732 10.5711  -4
  12   1   5 323.732 10.5711   1
   1  13   5 26.5086 2.36226  -4
  13   1   5 26.5086 2.36226   1
   1  14   5 54.5641 3.62210  -4
  14   1   5 54.5641 3.62210   1
   1  15   5 34.2986 3.92139  -4
  15   1   5 34.2986 3.92139   1
   1  16   5 37.8872 4.25150  -4
  16   1   5 37.8872 4.25150   1
   1  17   5 474.459 19.6108  -4
  17   1   5 474.459 19.6108   1
   1  18   5 35.0128 4.66123  -4
  18   1   5 35.0128 4.66123   1
   1  19   5 51.3682 5.76993  -4
  19   1   5 51.3682 5.76993   1
   1  20   5 32.6089 5.48072  -4
  20   1   5 32.6089 5.48072   1
   1  21   5 7.36617 4.39825  -4
  21   1   5 7.36617 4.39825   1
   1  22   5 7.40726 5.59654  -4
  22   1   5 7.40726 5.59654   1
   2   3   5 27.3704 2.82571  -4
   3   2   5 27.3704 2.82571   1
   2   4   5 288.794 34.1232  -4
   4   2   5 288.794 34.1232   1
   2   5   5 113.587 5.25345  -4
   5   2   5 113.587 5.25345   1
   2   6   5 271.853 10.9460  -4
   6   2   5 271.853 10.9460   1
   2   7   5 110.519 4.64997  -4
   7   2   5 110.519 4.64997   1
   2   8   5 212.980 7.21351  -4
   8   2   5 212.980 7.21351   1
   2   9   5 11.2187 1.31651  -4
   9   2   5 11.2187 1.31651   1
   2  10   5 1022.00 33.3779  -4
  10   2   5 1022.00 33.3779   1
   2  11   5 85.6278 3.82196  -4
  11   2   5 85.6278 3.82196   1
   2  12   5 37.3354 2.86517  -4
  12   2   5 37.3354 2.86517   1
   2  13   5 115.456 5.32219  -4
  13   2   5 115.456 5.32219   1
   2  14   5 121.250 5.99845  -4
  14   2   5 121.250 5.99845   1
   2  15   5 95.6550 5.95890  -4
  15   2   5 95.6550 5.95890   1
   2  16   5 46.0670 5.03333  -4
  16   2   5 46.0670 5.03333   1
   2  17   5 200.944 10.2842  -4
  17   2   5 200.944 10.2842   1
   2  18   5 7.82412 2.95971  -4
  18   2   5 7.82412 2.95971   1
   2  19   5 55.3497 7.90514  -4
  19   2   5 55.3497 7.90514   1
   2  20   5 19.1774 5.33155  -4
  20   2   5 19.1774 5.33155   1
   2  21   5 14.0214 4.90083  -4
  21   2   5 14.0214 4.90083   1
   2  22   5 -0.8330 3.91801  -4
  22   2   5 -0.8330 3.91801   1
   3   4   5 56.5943 2.84011  -4
   4   3   5 56.5943 2.84011   1
   3   5   5 39.3011 2.59249  -4
   5   3   5 39.3011 2.59249   1
   3   6   5 819.245 40.2477  -4
   6   3   5 819.245 40.2477   1
   3   7   5 64.5351 3.31579  -4
   7   3   5 64.5351 3.31579   1
   3   8   5 75.0113 3.19007  -4
   8   3   5 75.0113 3.19007   1
   3   9   5 265.030 8.28153  -4
   9   3   5 265.030 8.28153   1
   3  10   5 76.0343 3.56564  -4
  10   3   5 76.0343 3.56564   1
   3  11   5 307.242 10.4586  -4
  11   3   5 307.242 10.4586   1
   3  12   5 102.490 4.43946  -4
  12   3   5 102.490 4.43946   1
   3  13   5 9.72037 1.66148  -4
  13   3   5 9.72037 1.66148   1
   3  14   5 22.2133 3.03353  -4
  14   3   5 22.2133 3.03353   1
   3  15   5 51.9512 5.17158  -4
  15   3   5 51.9512 5.17158   1
   3  16   5 104.718 7.67083  -4
  16   3   5 104.718 7.67083   1
   3  17   5 249.633 15.3094  -4
  17   3   5 249.633 15.3094   1
   3  18   5 70.8095 7.89254  -4
  18   3   5 70.8095 7.89254   1
   3  19   5 105.671 10.9719  -4
  19   3   5 105.671 10.9719   1
   3  20   5 31.5241 6.37486  -4
  20   3   5 31.5241 6.37486   1
   3  21   5 16.5564 5.33540  -4
  21   3   5 16.5564 5.33540   1
   3  22   5 10.4033 4.30200  -4
  22   3   5 10.4033 4.30200   1
   4   3   5 84.2413 4.82061  -4
   3   4   5 84.2413 4.82061   1
   4   4   5 221.843 9.93802  -4
   4   4   5 221.843 9.93802   1
   4   5   5 95.9499 4.47910  -4
   5   4   5 95.9499 4.47910   1
   4   6   5 284.174 11.4576  -4
   6   4   5 284.174 11.4576   1
   4   7   5 45.0148 2.54249  -4
   7   4   5 45.0148 2.54249   1
   4   8   5 112.747 4.15927  -4
   8   4   5 112.747 4.15927   1
   4   9   5 372.914 11.6680  -4
   9   4   5 372.914 11.6680   1
   4  10   5 387.122 13.2377  -4
  10   4   5 387.122 13.2377   1
   4  11   5 99.9932 4.81685  -4
  11   4   5 99.9932 4.81685   1
   4  12   5 85.5463 4.47929  -4
  12   4   5 85.5463 4.47929   1
   4  13   5 155.564 7.68878  -4
  13   4   5 155.564 7.68878   1
   4  14   5 31.4467 3.58889  -4
  14   4   5 31.4467 3.58889   1
   4  15   5 168.329 12.3332  -4
  15   4   5 168.329 12.3332   1
   4  16   5 12.6291 4.25945  -4
  16   4   5 12.6291 4.25945   1
   4  17   5 27.0343 5.65602  -4
  17   4   5 27.0343 5.65602   1
   4  18   5 28.7594 5.99075  -4
  18   4   5 28.7594 5.99075   1
   4  19   5 3.29726 4.04738  -4
  19   4   5 3.29726 4.04738   1
   4  20   5 21.5066 5.76520  -4
  20   4   5 21.5066 5.76520   1
   4  21   5 26.1312 6.46424  -4
  21   4   5 26.1312 6.46424   1
   5   0   5 97.5510 6.42930  -4
   0   5   5 97.5510 6.42930   1
   5   1   5 76.6795 4.33974  -4
   1   5   5 76.6795 4.33974   1
   5   2   5 124.865 5.79023  -4
   2   5   5 124.865 5.79023   1
   5   3   5 46.7186 2.47055  -4
   3   5   5 46.7186 2.47055   1
   5   4   5 91.5717 4.19235  -4
   4   5   5 91.5717 4.19235   1
   5   5   5 489.655 18.3548  -4
   5   5   5 489.655 18.3548   1
   5   6   5 541.791 17.5098  -4
   6   5   5 541.791 17.5098   1
   5   7   5 10.9733 1.24534  -4
   7   5   5 10.9733 1.24534   1
   5   8   5 645.537 20.4823  -4
   8   5   5 645.537 20.4823   1
   5   9   5 387.226 12.9881  -4
   9   5   5 387.226 12.9881   1
   5  10   5 124.490 5.64000  -4
  10   5   5 124.490 5.64000   1
   5  11   5 16.1131 2.01272  -4
  11   5   5 16.1131 2.01272   1
   5  12   5 85.7141 4.97951  -4
  12   5   5 85.7141 4.97951   1
   5  13   5 67.4194 4.54190  -4
  13   5   5 67.4194 4.54190   1
   5  14   5 145.502 8.97274  -4
  14   5   5 145.502 8.97274   1
   5  15   5 40.8119 6.18770  -4
  15   5   5 40.8119 6.18770   1
   5  16   5 93.0195 9.69368  -4
  16   5   5 93.0195 9.69368   1
   5  17   5 20.4948 5.31930  -4
  17   5   5 20.4948 5.31930   1
   5  18   5 20.7925 5.31060  -4
  18   5   5 20.7925 5.31060   1
   5  19   5 25.9277 6.19746  -4
  19   5   5 25.9277 6.19746   1
   5  20   5 126.544 12.8309  -4
  20   5   5 126.544 12.8309   1
   5  21   5 18.1783 5.64658  -4
  21   5   5 18.1783 5.64658   1
   6   0   5 61.7580 4.63486  -4
   0   6   5 61.7580 4.63486   1
   6   1   5 190.199 8.19158  -4
   1   6   5 190.199 8.19158   1
   6   2   5 401.729 14.7371  -4
   2   6   5 401.729 14.7371   1
   6   3   5 390.263 12.2734  -4
   3   6   5 390.263 12.2734   1
   6   4   5 138.859 5.40767  -4
   4   6   5 138.859 5.40767   1
   6   5   5 460.597 15.7560  -4
   5   6   5 460.597 15.7560   1
   6   6   5 40.7527 2.26311  -4
   6   6   5 40.7527 2.26311   1
   6   7   5 504.653 15.2735  -4
   7   6   5 504.653 15.2735   1
   6   8   5 486.163 15.7238  -4
   8   6   5 486.163 15.7238   1
   6   9   5 178.071 7.29909  -4
   9   6   5 178.071 7.29909   1
   6  10   5 87.3768 4.69452  -4
  10   6   5 87.3768 4.69452   1
   6  11   5 58.7228 4.28357  -4
  11   6   5 58.7228 4.28357   1
   6  12   5 149.516 6.84894  -4
  12   6   5 149.516 6.84894   1
   6  13   5 40.8669 3.92199  -4
  13   6   5 40.8669 3.92199   1
   6  14   5 102.831 7.52011  -4
  14   6   5 102.831 7.52011   1
   6  15   5 36.6530 6.06810  -4
  15   6   5 36.6530 6.06810   1
   6  16   5 136.471 11.3036  -4
  16   6   5 136.471 11.3036   1
   6  17   5 106.508 10.9209  -4
  17   6   5 106.508 10.9209   1
   6  18   5 11.8597 5.00501  -4
  18   6   5 11.8597 5.00501   1
   6  19   5 85.0958 10.2776  -4
  19   6   5 85.0958 10.2776   1
   6  20   5 6.99630 5.02114  -4
  20   6   5 6.99630 5.02114   1
   6  21   5 14.1138 6.47362  -4
  21   6   5 14.1138 6.47362   1
   7   0   5 96.9073 6.83006  -4
   0   7   5 96.9073 6.83006   1
   7   1   5 419.093 15.4245  -4
   1   7   5 419.093 15.4245   1
   7   2   5 62.3711 3.16918  -4
   2   7   5 62.3711 3.16918   1
   7   3   5 32.3352 1.85258  -4
   3   7   5 32.3352 1.85258   1
   7   4   5 101.990 4.29695  -4
   4   7   5 101.990 4.29695   1
   7   5   5 18.1259 1.68704  -4
   5   7   5 18.1259 1.68704   1
   7   6   5 273.581 10.0029  -4
   6   7   5 273.581 10.0029   1
   7   7   5 1005.03 31.3282  -4
   7   7   5 1005.03 31.3282   1
   7   8   5 541.268 17.5201  -4
   8   7   5 541.268 17.5201   1
   7   9   5 167.505 7.66403  -4
   9   7   5 167.505 7.66403   1
   7  10   5 198.181 8.21365  -4
  10   7   5 198.181 8.21365   1
   7  11   5 37.4303 3.48015  -4
  11   7   5 37.4303 3.48015   1
   7  12   5 152.162 7.84280  -4
  12   7   5 152.162 7.84280   1
   7  13   5 210.285 10.1928  -4
  13   7   5 210.285 10.1928   1
   7  14   5 140.321 9.01970  -4
  14   7   5 140.321 9.01970   1
   7  15   5 33.8439 5.16299  -4
  15   7   5 33.8439 5.16299   1
   7  16   5 46.9012 7.26421  -4
  16   7   5 46.9012 7.26421   1
   7  17   5 64.0193 8.41177  -4
  17   7   5 64.0193 8.41177   1
   7  18   5 55.6743 8.37642  -4
  18   7   5 55.6743 8.37642   1
   7  19   5 23.3699 6.09705  -4
  19   7   5 23.3699 6.09705   1
   7  20   5 14.1585 5.26523  -4
  20   7   5 14.1585 5.26523   1
   7  21   5 11.0734 6.42059  -4
  21   7   5 11.0734 6.42059   1
   8   0   5 267.366 13.5794  -4
   0   8   5 267.366 13.5794   1
   8   1   5 165.834 6.89083  -4
   1   8   5 165.834 6.89083   1
   8   2   5 120.585 4.55827  -4
   2   8   5 120.585 4.55827   1
   8   3   5 71.3588 3.12580  -4
   3   8   5 71.3588 3.12580   1
   8   4   5 180.329 6.48997  -4
   4   8   5 180.329 6.48997   1
   8   5   5 772.037 24.3015  -4
   5   8   5 772.037 24.3015   1
   8   6   5 275.169 9.57010  -4
   6   8   5 275.169 9.57010   1
   8   7   5 1104.94 34.4484  -4
   7   8   5 1104.94 34.4484   1
   8   8   5 433.226 14.4524  -4
   8   8   5 433.226 14.4524   1
   8   9   5 65.1032 4.16185  -4
   9   8   5 65.1032 4.16185   1
   8  10   5 58.3986 4.03765  -4
  10   8   5 58.3986 4.03765   1
   8  11   5 106.917 6.13812  -4
  11   8   5 106.917 6.13812   1
   8  12   5 107.095 6.56010  -4
  12   8   5 107.095 6.56010   1
   8  13   5 102.748 6.49792  -4
  13   8   5 102.748 6.49792   1
   8  14   5 212.401 12.2495  -4
  14   8   5 212.401 12.2495   1
   8  15   5 20.7204 4.14962  -4
  15   8   5 20.7204 4.14962   1
   8  16   5 9.10158 4.63136  -4
  16   8   5 9.10158 4.63136   1
   8  17   5 43.2158 7.25428  -4
  17   8   5 43.2158 7.25428   1
   8  18   5 114.656 12.2286  -4
  18   8   5 114.656 12.2286   1
   8  19   5 35.2750 7.21898  -4
  19   8   5 35.2750 7.21898   1
   8  20   5 22.4365 7.76131  -4
  20   8   5 22.4365 7.76131   1
   9   0   5 128.094 7.43792  -4
   0   9   5 128.094 7.43792   1
   9   1   5 166.876 5.93085  -4
   1   9   5 166.876 5.93085   1
   9   2   5 18.0966 1.57105  -4
   2   9   5 18.0966 1.57105   1
   9   3   5 136.862 5.23687  -4
   3   9   5 136.862 5.23687   1
   9   4   5 827.151 25.9467  -4
   4   9   5 827.151 25.9467   1
   9   5   5 574.900 18.5215  -4
   5   9   5 574.900 18.5215   1
   9   6   5 247.129 8.82218  -4
   6   9   5 247.129 8.82218   1
   9   7   5 92.1689 4.18832  -4
   7   9   5 92.1689 4.18832   1
   9   8   5 90.2693 4.17630  -4
   8   9   5 90.2693 4.17630   1
   9   9   5 178.634 7.69287  -4
   9   9   5 178.634 7.69287   1
   9  10   5 118.289 6.90979  -4
  10   9   5 118.289 6.90979   1
   9  11   5 79.1482 5.77721  -4
  11   9   5 79.1482 5.77721   1
   9  12   5 65.6150 5.33360  -4
  12   9   5 65.6150 5.33360   1
   9  13   5 31.0092 3.70622  -4
  13   9   5 31.0092 3.70622   1
   9  14   5 12.1951 3.47621  -4
  14   9   5 12.1951 3.47621   1
   9  15   5 92.5310 8.23693  -4
  15   9   5 92.5310 8.23693   1
   9  16   5 20.5196 5.43929  -4
  16   9   5 20.5196 5.43929   1
   9  17   5 0.97262 4.04409  -4
  17   9   5 0.97262 4.04409   1
   9  18   5 52.5684 8.52757  -4
  18   9   5 52.5684 8.52757   1
   9  19   5 -4.1927 5.27185  -4
  19   9   5 -4.1927 5.27185   1
   9  20   5 18.6506 7.25446  -4
  20   9   5 18.6506 7.25446   1
  10   0   5 439.170 21.7514  -4
   0  10   5 439.170 21.7514   1
  10   1   5 137.241 5.27736  -4
   1  10   5 137.241 5.27736   1
  10   2   5 530.958 17.0539  -4
   2  10   5 530.958 17.0539   1
  10   3   5 117.268 4.73328  -4
   3  10   5 117.268 4.73328   1
  10   4   5 469.579 15.3947  -4
   4  10   5 469.579 15.3947   1
  10   5   5 109.262 4.63521  -4
   5  10   5 109.262 4.63521   1
  10   6   5 151.117 5.95387  -4
   6  10   5 151.117 5.95387   1
  10   7   5 256.288 9.26210  -4
   7  10   5 256.288 9.26210   1
  10   8   5 31.2777 2.51404  -4
   8  10   5 31.2777 2.51404   1
  10   9   5 362.239 13.8225  -4
   9  10   5 362.239 13.8225   1
  10  10   5 27.3415 2.86776  -4
  10  10   5 27.3415 2.86776   1
  10  11   5 126.054 7.01267  -4
  11  10   5 126.054 7.01267   1
  10  12   5 55.2862 4.96144  -4
  12  10   5 55.2862 4.96144   1
  10  13   5 49.0863 4.92050  -4
  13  10   5 49.0863 4.92050   1
  10  14   5 87.6510 7.16452  -4
  14  10   5 87.6510 7.16452   1
  10  15   5 101.541 8.81566  -4
  15  10   5 101.541 8.81566   1
  10  16   5 57.7365 8.44818  -4
  16  10   5 57.7365 8.44818   1
  10  17   5 10.0566 6.89331  -4
  17  10   5 10.0566 6.89331   1
  10  18   5 38.5968 9.58275  -4
  18  10   5 38.5968 9.58275   1
  10  19   5 8.76018 6.95546  -4
  19  10   5 8.76018 6.95546   1
  11   0   5 78.6319 5.51935  -4
   0  11   5 78.6319 5.51935   1
  11   1   5 54.4853 3.05224  -4
   1  11   5 54.4853 3.05224   1
  11   2   5 161.343 7.15452  -4
   2  11   5 161.343 7.15452   1
  11   3   5 353.938 13.8640  -4
   3  11   5 353.938 13.8640   1
  11   4   5 39.7844 2.64339  -4
   4  11   5 39.7844 2.64339   1
  11   5   5 30.9654 2.44330  -4
   5  11   5 30.9654 2.44330   1
  11   6   5 26.4407 2.30920  -4
   6  11   5 26.4407 2.30920   1
  11   7   5 129.410 5.47670  -4
   7  11   5 129.410 5.47670   1
  11   8   5 139.083 5.89593  -4
   8  11   5 139.083 5.89593   1
  11   9   5 57.0112 4.16234  -4
   9  11   5 57.0112 4.16234   1
  11  10   5 69.2149 4.74435  -4
  10  11   5 69.2149 4.74435   1
  11  11   5 8.51880 2.17561  -4
  11  11   5 8.51880 2.17561   1
  11  12   5 53.6193 5.06822  -4
  12  11   5 53.6193 5.06822   1
  11  13   5 108.835 8.26416  -4
  13  11   5 108.835 8.26416   1
  11  14   5 30.5401 4.92133  -4
  14  11   5 30.5401 4.92133   1
  11  15   5 306.049 19.1268  -4
  15  11   5 306.049 19.1268   1
  11  16   5 48.2216 9.86109  -4
  16  11   5 48.2216 9.86109   1
  11  17   5 29.7483 8.52112  -4
  17  11   5 29.7483 8.52112   1
  11  18   5 32.2567 8.77276  -4
  18  11   5 32.2567 8.77276   1
  11  19   5 16.5967 7.75082  -4
  19  11   5 16.5967 7.75082   1
  12   0   5 160.581 9.30062  -4
   0  12   5 160.581 9.30062   1
  12   1   5 144.541 6.68581  -4
   1  12   5 144.541 6.68581   1
  12   2   5 36.8853 3.18094  -4
   2  12   5 36.8853 3.18094   1
  12   3   5 63.1493 4.17984  -4
   3  12   5 63.1493 4.17984   1
  12   4   5 63.3481 4.26411  -4
   4  12   5 63.3481 4.26411   1
  12   5   5 50.1574 3.81786  -4
   5  12   5 50.1574 3.81786   1
  12   6   5 222.493 8.88589  -4
   6  12   5 222.493 8.88589   1
  12   7   5 230.151 9.22859  -4
   7  12   5 230.151 9.22859   1
  12   8   5 48.9467 3.71978  -4
   8  12   5 48.9467 3.71978   1
  12   9   5 45.2354 3.83168  -4
   9  12   5 45.2354 3.83168   1
  12  10   5 79.9017 5.35096  -4
  10  12   5 79.9017 5.35096   1
  12  11   5 25.2498 3.40790  -4
  11  12   5 25.2498 3.40790   1
  12  12   5 148.946 9.29734  -4
  12  12   5 148.946 9.29734   1
  12  13   5 112.873 9.98647  -4
  13  12   5 112.873 9.98647   1
  12  14   5 124.199 10.9809  -4
  14  12   5 124.199 10.9809   1
  12  15   5 99.0068 10.0845  -4
  15  12   5 99.0068 10.0845   1
  12  16   5 30.3056 8.28821  -4
  16  12   5 30.3056 8.28821   1
  12  17   5 14.6135 6.94755  -4
  17  12   5 14.6135 6.94755   1
  12  18   5 7.53252 6.37585  -4
  18  12   5 7.53252 6.37585   1
  13   0   5 81.1171 7.65864  -4
   0  13   5 81.1171 7.65864   1
  13   1   5 68.3333 4.59658  -4
   1  13   5 68.3333 4.59658   1
  13   2   5 51.1829 3.90812  -4
   2  13   5 51.1829 3.90812   1
  13   3   5 30.0430 3.15560  -4
   3  13   5 30.0430 3.15560   1
  13   4   5 57.3061 4.23293  -4
   4  13   5 57.3061 4.23293   1
  13   5   5 46.8389 3.84840  -4
   5  13   5 46.8389 3.84840   1
  13   6   5 45.4663 3.88743  -4
   6  13   5 45.4663 3.88743   1
  13   7   5 170.365 7.56416  -4
   7  13   5 170.365 7.56416   1
  13   8   5 58.8705 4.20137  -4
   8  13   5 58.8705 4.20137   1
  13   9   5 30.0162 3.54763  -4
   9  13   5 30.0162 3.54763   1
  13  10   5 72.7043 5.63507  -4
  10  13   5 72.7043 5.63507   1
  13  11   5 67.7304 5.50099  -4
  11  13   5 67.7304 5.50099   1
  13  12   5 39.9958 5.02850  -4
  12  13   5 39.9958 5.02850   1
  13  13   5 0.28338 3.07147  -4
  13  13   5 0.28338 3.07147   1
  13  14   5 103.328 10.3868  -4
  14  13   5 103.328 10.3868   1
  13  15   5 115.717 11.2478  -4
  15  13   5 115.717 11.2478   1
  13  16   5 55.8308 10.8349  -4
  16  13   5 55.8308 10.8349   1
  13  17   5 25.7605 8.42864  -4
  17  13   5 25.7605 8.42864   1
  13  18   5 13.2396 7.12502  -4
  18  13   5 13.2396 7.12502   1
  14   0   5 54.1737 6.74315  -4
   0  14   5 54.1737 6.74315   1
  14   1   5 19.0374 3.00582  -4
   1  14   5 19.0374 3.00582   1
  14   2   5 122.811 6.27466  -4
   2  14   5 122.811 6.27466   1
  14   3   5 40.1928 3.64644  -4
   3  14   5 40.1928 3.64644   1
  14   4   5 28.1604 3.17201  -4
   4  14   5 28.1604 3.17201   1
  14   5   5 55.8981 4.47595  -4
   5  14   5 55.8981 4.47595   1
  14   6   5 165.759 7.97879  -4
   6  14   5 165.759 7.97879   1
  14   7   5 54.1223 3.96289  -4
   7  14   5 54.1223 3.96289   1
  14   8   5 127.708 6.79611  -4
   8  14   5 127.708 6.79611   1
  14   9   5 14.6761 3.15724  -4
   9  14   5 14.6761 3.15724   1
  14  10   5 272.240 12.4808  -4
  10  14   5 272.240 12.4808   1
  14  11   5 21.5489 3.46200  -4
  11  14   5 21.5489 3.46200   1
  14  12   5 56.6418 6.05922  -4
  12  14   5 56.6418 6.05922   1
  14  13   5 89.2951 9.55500  -4
  13  14   5 89.2951 9.55500   1
  14  14   5 100.143 10.2635  -4
  14  14   5 100.143 10.2635   1
  14  15   5 120.601 11.7865  -4
  15  14   5 120.601 11.7865   1
  14  16   5 11.3904 6.79585  -4
  16  14   5 11.3904 6.79585   1
  14  17   5 29.0464 8.68434  -4
  17  14   5 29.0464 8.68434   1
  15   0   5 88.3249 8.72584  -4
   0  15   5 88.3249 8.72584   1
  15   1   5 121.216 7.18496  -4
   1  15   5 121.216 7.18496   1
  15   2   5 100.550 6.52225  -4
   2  15   5 100.550 6.52225   1
  15   3   5 108.472 6.14116  -4
   3  15   5 108.472 6.14116   1
  15   4   5 150.675 7.53270  -4
   4  15   5 150.675 7.53270   1
  15   5   5 145.777 7.44595  -4
   5  15   5 145.777 7.44595   1
  15   6   5 50.4089 4.52412  -4
   6  15   5 50.4089 4.52412   1
  15   7   5 35.1626 3.94835  -4
   7  15   5 35.1626 3.94835   1
  15   8   5 54.5385 4.90027  -4
   8  15   5 54.5385 4.90027   1
  15   9   5 74.4999 5.94727  -4
   9  15   5 74.4999 5.94727   1
  15  10   5 71.8473 6.49163  -4
  10  15   5 71.8473 6.49163   1
  15  11   5 106.938 7.67241  -4
  11  15   5 106.938 7.67241   1
  15  12   5 110.590 8.78550  -4
  12  15   5 110.590 8.78550   1
  15  13   5 83.5064 9.20088  -4
  13  15   5 83.5064 9.20088   1
  15  14   5 78.1666 9.19347  -4
  14  15   5 78.1666 9.19347   1
  15  15   5 21.6302 5.63560  -4
  15  15   5 21.6302 5.63560   1
  15  16   5 6.97412 5.35932  -4
  16  15   5 6.97412 5.35932   1
  16   0   5 112.575 10.0837  -4
   0  16   5 112.575 10.0837   1
  16   1   5 118.839 7.46680  -4
   1  16   5 118.839 7.46680   1
  16   2   5 21.4573 3.45566  -4
   2  16   5 21.4573 3.45566   1
  16   3   5 134.873 7.97106  -4
   3  16   5 134.873 7.97106   1
  16   4   5 29.1973 3.94543  -4
   4  16   5 29.1973 3.94543   1
  16   5   5 35.3953 3.94808  -4
   5  16   5 35.3953 3.94808   1
  16   6   5 54.0189 4.81792  -4
   6  16   5 54.0189 4.81792   1
  16   7   5 56.2225 5.06621  -4
   7  16   5 56.2225 5.06621   1
  16   8   5 21.4702 4.46551  -4
   8  16   5 21.4702 4.46551   1
  16   9   5 97.7666 8.85600  -4
   9  16   5 97.7666 8.85600   1
  16  10   5 38.3334 5.74559  -4
  10  16   5 38.3334 5.74559   1
  16  11   5 78.5438 7.07070  -4
  11  16   5 78.5438 7.07070   1
  16  12   5 98.5942 9.67336  -4
  12  16   5 98.5942 9.67336   1
  16  13   5 38.5801 7.68327  -4
  13  16   5 38.5801 7.68327   1
  16  14   5 17.9655 5.29284  -4
  14  16   5 17.9655 5.29284   1
  16  15   5 1.85503 3.32171  -4
  15  16   5 1.85503 3.32171   1
  17   0   5 73.4386 8.78889  -4
   0  17   5 73.4386 8.78889   1
  17   1   5 253.558 12.7487  -4
   1  17   5 253.558 12.7487   1
  17   2   5 97.5774 7.32113  -4
   2  17   5 97.5774 7.32113   1
  17   3   5 97.0433 7.29627  -4
   3  17   5 97.0433 7.29627   1
  17   4   5 50.9249 5.27466  -4
   4  17   5 50.9249 5.27466   1
  17   5   5 36.2218 4.67376  -4
   5  17   5 36.2218 4.67376   1
  17   6   5 45.1278 4.94320  -4
   6  17   5 45.1278 4.94320   1
  17   7   5 158.822 9.29990  -4
   7  17   5 158.822 9.29990   1
  17   8   5 26.8871 4.89899  -4
   8  17   5 26.8871 4.89899   1
  17   9   5 2.01387 3.32145  -4
   9  17   5 2.01387 3.32145   1
  17  10   5 22.9402 4.94782  -4
  10  17   5 22.9402 4.94782   1
  17  11   5 10.8590 4.20024  -4
  11  17   5 10.8590 4.20024   1
  17  12   5 23.1812 6.46224  -4
  12  17   5 23.1812 6.46224   1
  17  13   5 19.6484 6.00707  -4
  13  17   5 19.6484 6.00707   1
  17  14   5 23.8374 6.87195  -4
  14  17   5 23.8374 6.87195   1
  18   0   5 -2.2723 3.45813  -4
   0  18   5 -2.2723 3.45813   1
  18   1   5 21.3932 3.92903  -4
   1  18   5 21.3932 3.92903   1
  18   2   5 30.3670 4.39411  -4
   2  18   5 30.3670 4.39411   1
  18   3   5 71.2650 6.32032  -4
   3  18   5 71.2650 6.32032   1
  18   4   5 64.2081 6.14207  -4
   4  18   5 64.2081 6.14207   1
  18   5   5 22.3396 4.08767  -4
   5  18   5 22.3396 4.08767   1
  18   6   5 14.8104 3.59681  -4
   6  18   5 14.8104 3.59681   1
  18   7   5 22.4796 4.02756  -4
   7  18   5 22.4796 4.02756   1
  18   8   5 72.8654 7.75000  -4
   8  18   5 72.8654 7.75000   1
  18   9   5 20.6829 4.63511  -4
   9  18   5 20.6829 4.63511   1
  18  10   5 15.3922 4.29464  -4
  10  18   5 15.3922 4.29464   1
  18  11   5 57.8926 7.27226  -4
  11  18   5 57.8926 7.27226   1
  18  12   5 23.0598 8.57351  -4
  12  18   5 23.0598 8.57351   1
  18  13   5 54.1369 12.1881  -4
  13  18   5 54.1369 12.1881   1
  19   0   5 6.72617 4.37421  -4
   0  19   5 6.72617 4.37421   1
  19   1   5 50.4004 5.54221  -4
   1  19   5 50.4004 5.54221   1
  19   2   5 27.4783 4.31184  -4
   2  19   5 27.4783 4.31184   1
  19   3   5 126.079 8.89210  -4
   3  19   5 126.079 8.89210   1
  19   4   5 12.4500 3.52879  -4
   4  19   5 12.4500 3.52879   1
  19   5   5 15.1143 3.63066  -4
   5  19   5 15.1143 3.63066   1
  19   6   5 31.9528 4.80621  -4
   6  19   5 31.9528 4.80621   1
  19   7   5 48.6778 5.70008  -4
   7  19   5 48.6778 5.70008   1
  19   8   5 19.8792 4.51929  -4
   8  19   5 19.8792 4.51929   1
  19   9   5 12.7728 4.42877  -4
   9  19   5 12.7728 4.42877   1
  19  10   5 6.05008 4.06754  -4
  10  19   5 6.05008 4.06754   1
  19  11   5 18.3734 4.32585  -4
  11  19   5 18.3734 4.32585   1
  20   0   5 130.371 13.4015  -4
   0  20   5 130.371 13.4015   1
  20   1   5 13.0518 3.67142  -4
   1  20   5 13.0518 3.67142   1
  20   2   5 14.5503 3.69938  -4
   2  20   5 14.5503 3.69938   1
  20   3   5 20.6586 4.18817  -4
   3  20   5 20.6586 4.18817   1
  20   4   5 40.0420 5.24320  -4
   4  20   5 40.0420 5.24320   1
  20   5   5 127.286 9.19958  -4
   5  20   5 127.286 9.19958   1
  20   6   5 6.77288 3.39041  -4
   6  20   5 6.77288 3.39041   1
  20   7   5 18.9953 3.97051  -4
   7  20   5 18.9953 3.97051   1
  20   8   5 21.7963 4.96168  -4
   8  20   5 21.7963 4.96168   1
  20   9   5 65.3568 7.91705  -4
   9  20   5 65.3568 7.91705   1
  21   0   5 2.30270 3.92745  -4
   0  21   5 2.30270 3.92745   1
  21   1   5 11.5885 3.75999  -4
   1  21   5 11.5885 3.75999   1
  21   2   5 65.9470 6.73263  -4
   2  21   5 65.9470 6.73263   1
  21   3   5 48.6466 5.90182  -4
   3  21   5 48.6466 5.90182   1
  21   4   5 13.8728 3.77400  -4
   4  21   5 13.8728 3.77400   1
  21   5   5 11.1313 3.70576  -4
   5  21   5 11.1313 3.70576   1
  21   6   5 18.1159 4.09951  -4
   6  21   5 18.1159 4.09951   1
  21   7   5 7.62414 3.78378  -4
   7  21   5 7.62414 3.78378   1
  22   0   5 7.97156 4.66751  -4
   0  22   5 7.97156 4.66751   1
  22   1   5 5.75571 3.18108  -4
   1  22   5 5.75571 3.18108   1
  22   2   5 10.4021 3.54052  -4
   2  22   5 10.4021 3.54052   1
  22   3   5 8.19969 3.47441  -4
   3  22   5 8.19969 3.47441   1
   0   3  10 330.601 20.2224  -6
   3   5   0 330.601 20.2224  -5
   0   5   6 330.601 20.2224  -4
   3   0  10 330.601 20.2224  -3
   5   3   0 330.601 20.2224  -2
   5   0   6 330.601 20.2224   1
   0   3  12 97.9781 7.18678  -6
   3   6   0 97.9781 7.18678  -5
   0   6   6 97.9781 7.18678  -4
   3   0  12 97.9781 7.18678  -3
   6   3   0 97.9781 7.18678  -2
   6   0   6 97.9781 7.18678   1
   0   3  14 653.806 32.4296  -6
   3   7   0 653.806 32.4296  -5
   0   7   6 653.806 32.4296  -4
   3   0  14 653.806 32.4296  -3
   7   3   0 653.806 32.4296  -2
   7   0   6 653.806 32.4296   1
   0   3  16 38.1406 2.76896  -6
   3   8   0 38.1406 2.76896  -5
   0   8   6 38.1406 2.76896  -4
   3   0  16 38.1406 2.76896  -3
   8   3   0 38.1406 2.76896  -2
   8   0   6 38.1406 2.76896   1
   0   3  18 568.094 24.2479  -6
   3   9   0 568.094 24.2479  -5
   0   9   6 568.094 24.2479  -4
   3   0  18 568.094 24.2479  -3
   9   3   0 568.094 24.2479  -2
   9   0   6 568.094 24.2479   1
   0   3  20 489.522 21.3777  -6
   3  10   0 489.522 21.3777  -5
   0  10   6 489.522 21.3777  -4
   3   0  20 489.522 21.3777  -3
  10   3   0 489.522 21.3777  -2
  10   0   6 489.522 21.3777   1
   0   3  22 446.862 19.6772  -6
   3  11   0 446.862 19.6772  -5
   0  11   6 446.862 19.6772  -4
   3   0  22 446.862 19.6772  -3
  11   3   0 446.862 19.6772  -2
  11   0   6 446.862 19.6772   1
   0   3  24 116.965 8.03248  -6
   3  12   0 116.965 8.03248  -5
   0  12   6 116.965 8.03248  -4
   3   0  24 116.965 8.03248  -3
  12   3   0 116.965 8.03248  -2
  12   0   6 116.965 8.03248   1
   0   3  26 171.151 10.6066  -6
   3  13   0 171.151 10.6066  -5
   0  13   6 171.151 10.6066  -4
   3   0  26 171.151 10.6066  -3
  13   3   0 171.151 10.6066  -2
  13   0   6 171.151 10.6066   1
   0   3  28 158.278 10.4547  -6
   3  14   0 158.278 10.4547  -5
   0  14   6 158.278 10.4547  -4
   3   0  28 158.278 10.4547  -3
  14   3   0 158.278 10.4547  -2
  14   0   6 158.278 10.4547   1
   0   3  30 55.4798 7.40444  -6
   3  15   0 55.4798 7.40444  -5
   0  15   6 55.4798 7.40444  -4
   3   0  30 55.4798 7.40444  -3
  15   3   0 55.4798 7.40444  -2
  15   0   6 55.4798 7.40444   1
   0   3  32 31.6191 6.37847  -6
   3  16   0 31.6191 6.37847  -5
   0  16   6 31.6191 6.37847  -4
   3   0  32 31.6191 6.37847  -3
  16   3   0 31.6191 6.37847  -2
  16   0   6 31.6191 6.37847   1
   0   3  34 513.759 36.0462  -6
   3  17   0 513.759 36.0462  -5
   0  17   6 513.759 36.0462  -4
   3   0  34 513.759 36.0462  -3
  17   3   0 513.759 36.0462  -2
  17   0   6 513.759 36.0462   1
   0   3  36 84.0553 8.42610  -6
   3  18   0 84.0553 8.42610  -5
   0  18   6 84.0553 8.42610  -4
   3   0  36 84.0553 8.42610  -3
  18   3   0 84.0553 8.42610  -2
  18   0   6 84.0553 8.42610   1
   0   3  38 95.4895 12.0419  -6
   3  19   0 95.4895 12.0419  -5
   0  19   6 95.4895 12.0419  -4
   3   0  38 95.4895 12.0419  -3
  19   3   0 95.4895 12.0419  -2
  19   0   6 95.4895 12.0419   1
   0   3  40 55.0487 9.03453  -6
   3  20   0 55.0487 9.03453  -5
   0  20   6 55.0487 9.03453  -4
   3   0  40 55.0487 9.03453  -3
  20   3   0 55.0487 9.03453  -2
  20   0   6 55.0487 9.03453   1
   0   3  42 42.6703 12.8923  -6
   3  21   0 42.6703 12.8923  -5
   0  21   6 42.6703 12.8923  -4
   3   0  42 42.6703 12.8923  -3
  21   3   0 42.6703 12.8923  -2
  21   0   6 42.6703 12.8923   1
   1   3  10 120.134 5.28973  -6
   3   5   2 120.134 5.28973  -5
   1   5   6 120.134 5.28973  -4
   3   1  10 120.134 5.28973  -3
   5   3   2 120.134 5.28973  -2
   5   1   6 120.134 5.28973   1
   1   3  12 1893.97 64.2411  -6
   3   6   2 1893.97 64.2411  -5
   1   6   6 1893.97 64.2411  -4
   3   1  12 1893.97 64.2411  -3
   6   3   2 1893.97 64.2411  -2
   6   1   6 1893.97 64.2411   1
   1   3  14 497.074 16.2009  -6
   3   7   2 497.074 16.2009  -5
   1   7   6 497.074 16.2009  -4
   3   1  14 497.074 16.2009  -3
   7   3   2 497.074 16.2009  -2
   7   1   6 497.074 16.2009   1
   1   3  16 191.790 7.58643  -6
   3   8   2 191.790 7.58643  -5
   1   8   6 191.790 7.58643  -4
   3   1  16 191.790 7.58643  -3
   8   3   2 191.790 7.58643  -2
   8   1   6 191.790 7.58643   1
   1   3  18 256.559 9.89702  -6
   3   9   2 256.559 9.89702  -5
   1   9   6 256.559 9.89702  -4
   3   1  18 256.559 9.89702  -3
   9   3   2 256.559 9.89702  -2
   9   1   6 256.559 9.89702   1
   1   3  20 1203.01 41.7010  -6
   3  10   2 1203.01 41.7010  -5
   1  10   6 1203.01 41.7010  -4
   3   1  20 1203.01 41.7010  -3
  10   3   2 1203.01 41.7010  -2
  10   1   6 1203.01 41.7010   1
   1   3  22 392.589 14.7227  -6
   3  11   2 392.589 14.7227  -5
   1  11   6 392.589 14.7227  -4
   3   1  22 392.589 14.7227  -3
  11   3   2 392.589 14.7227  -2
  11   1   6 392.589 14.7227   1
   1   3  24 182.781 7.15382  -6
   3  12   2 182.781 7.15382  -5
   1  12   6 182.781 7.15382  -4
   3   1  24 182.781 7.15382  -3
  12   3   2 182.781 7.15382  -2
  12   1   6 182.781 7.15382   1
   1   3  26 83.3596 4.19895  -6
   3  13   2 83.3596 4.19895  -5
   1  13   6 83.3596 4.19895  -4
   3   1  26 83.3596 4.19895  -3
  13   3   2 83.3596 4.19895  -2
  13   1   6 83.3596 4.19895   1
   1   3  28 106.952 5.09105  -6
   3  14   2 106.952 5.09105  -5
   1  14   6 106.952 5.09105  -4
   3   1  28 106.952 5.09105  -3
  14   3   2 106.952 5.09105  -2
  14   1   6 106.952 5.09105   1
   1   3  30 104.988 7.43869  -6
   3  15   2 104.988 7.43869  -5
   1  15   6 104.988 7.43869  -4
   3   1  30 104.988 7.43869  -3
  15   3   2 104.988 7.43869  -2
  15   1   6 104.988 7.43869   1
   1   3  32 221.555 12.8350  -6
   3  16   2 221.555 12.8350  -5
   1  16   6 221.555 12.8350  -4
   3   1  32 221.555 12.8350  -3
  16   3   2 221.555 12.8350  -2
  16   1   6 221.555 12.8350   1
   1   3  34 46.6373 5.81537  -6
   3  17   2 46.6373 5.81537  -5
   1  17   6 46.6373 5.81537  -4
   3   1  34 46.6373 5.81537  -3
  17   3   2 46.6373 5.81537  -2
  17   1   6 46.6373 5.81537   1
   1   3  36 137.752 8.79903  -6
   3  18   2 137.752 8.79903  -5
   1  18   6 137.752 8.79903  -4
   3   1  36 137.752 8.79903  -3
  18   3   2 137.752 8.79903  -2
  18   1   6 137.752 8.79903   1
   1   3  38 54.6372 5.81723  -6
   3  19   2 54.6372 5.81723  -5
   1  19   6 54.6372 5.81723  -4
   3   1  38 54.6372 5.81723  -3
  19   3   2 54.6372 5.81723  -2
  19   1   6 54.6372 5.81723   1
   1   3  40 34.4900 6.78369  -6
   3  20   2 34.4900 6.78369  -5
   1  20   6 34.4900 6.78369  -4
   3   1  40 34.4900 6.78369  -3
  20   3   2 34.4900 6.78369  -2
  20   1   6 34.4900 6.78369   1
   1   3  42 84.2702 17.1397  -6
   3  21   2 84.2702 17.1397  -5
   1  21   6 84.2702 17.1397  -4
   3   1  42 84.2702 17.1397  -3
  21   3   2 84.2702 17.1397  -2
  21   1   6 84.2702 17.1397   1
   1   3  44 29.3768 10.2996  -6
   3  22   2 29.3768 10.2996  -5
   1  22   6 29.3768 10.2996  -4
   3   1  44 29.3768 10.2996  -3
  22   3   2 29.3768 10.2996  -2
  22   1   6 29.3768 10.2996   1
   2   3   8 183.466 8.28392  -6
   3   4   4 183.466 8.28392  -5
   2   4   6 183.466 8.28392  -4
   3   2   8 183.466 8.28392  -3
   4   3   4 183.466 8.28392  -2
   4   2   6 183.466 8.28392   1
   2   3  10 1186.54 43.9720  -6
   3   5   4 1186.54 43.9720  -5
   2   5   6 1186.54 43.9720  -4
   3   2  10 1186.54 43.9720  -3
   5   3   4 1186.54 43.9720  -2
   5   2   6 1186.54 43.9720   1
   2   3  12 437.680 22.1672  -6
   3   6   4 437.680 22.1672  -5
   2   6   6 437.680 22.1672  -4
   3   2  12 437.680 22.1672  -3
   6   3   4 437.680 22.1672  -2
   6   2   6 437.680 22.1672   1
   2   3  14 452.646 16.2275  -6
   3   7   4 452.646 16.2275  -5
   2   7   6 452.646 16.2275  -4
   3   2  14 452.646 16.2275  -3
   7   3   4 452.646 16.2275  -2
   7   2   6 452.646 16.2275   1
   2   3  16 247.582 9.49959  -6
   3   8   4 247.582 9.49959  -5
   2   8   6 247.582 9.49959  -4
   3   2  16 247.582 9.49959  -3
   8   3   4 247.582 9.49959  -2
   8   2   6 247.582 9.49959   1
   2   3  18 1829.08 62.4534  -6
   3   9   4 1829.08 62.4534  -5
   2   9   6 1829.08 62.4534  -4
   3   2  18 1829.08 62.4534  -3
   9   3   4 1829.08 62.4534  -2
   9   2   6 1829.08 62.4534   1
   2   3  20 699.255 24.8824  -6
   3  10   4 699.255 24.8824  -5
   2  10   6 699.255 24.8824  -4
   3   2  20 699.255 24.8824  -3
  10   3   4 699.255 24.8824  -2
  10   2   6 699.255 24.8824   1
   2   3  22 365.623 13.7541  -6
   3  11   4 365.623 13.7541  -5
   2  11   6 365.623 13.7541  -4
   3   2  22 365.623 13.7541  -3
  11   3   4 365.623 13.7541  -2
  11   2   6 365.623 13.7541   1
   2   3  24 100.199 6.04538  -6
   3  12   4 100.199 6.04538  -5
   2  12   6 100.199 6.04538  -4
   3   2  24 100.199 6.04538  -3
  12   3   4 100.199 6.04538  -2
  12   2   6 100.199 6.04538   1
   2   3  26 217.351 9.03887  -6
   3  13   4 217.351 9.03887  -5
   2  13   6 217.351 9.03887  -4
   3   2  26 217.351 9.03887  -3
  13   3   4 217.351 9.03887  -2
  13   2   6 217.351 9.03887   1
   2   3  28 209.845 9.08302  -6
   3  14   4 209.845 9.08302  -5
   2  14   6 209.845 9.08302  -4
   3   2  28 209.845 9.08302  -3
  14   3   4 209.845 9.08302  -2
  14   2   6 209.845 9.08302   1
   2   3  30 138.247 10.4178  -6
   3  15   4 138.247 10.4178  -5
   2  15   6 138.247 10.4178  -4
   3   2  30 138.247 10.4178  -3
  15   3   4 138.247 10.4178  -2
  15   2   6 138.247 10.4178   1
   2   3  32 36.1868 5.49051  -6
   3  16   4 36.1868 5.49051  -5
   2  16   6 36.1868 5.49051  -4
   3   2  32 36.1868 5.49051  -3
  16   3   4 36.1868 5.49051  -2
  16   2   6 36.1868 5.49051   1
   2   3  34 102.461 8.29144  -6
   3  17   4 102.461 8.29144  -5
   2  17   6 102.461 8.29144  -4
   3   2  34 102.461 8.29144  -3
  17   3   4 102.461 8.29144  -2
  17   2   6 102.461 8.29144   1
   2   3  36 57.1255 5.65053  -6
   3  18   4 57.1255 5.65053  -5
   2  18   6 57.1255 5.65053  -4
   3   2  36 57.1255 5.65053  -3
  18   3   4 57.1255 5.65053  -2
  18   2   6 57.1255 5.65053   1
   2   3  38 106.222 10.2207  -6
   3  19   4 106.222 10.2207  -5
   2  19   6 106.222 10.2207  -4
   3   2  38 106.222 10.2207  -3
  19   3   4 106.222 10.2207  -2
  19   2   6 106.222 10.2207   1
   2   3  40 105.662 13.2179  -6
   3  20   4 105.662 13.2179  -5
   2  20   6 105.662 13.2179  -4
   3   2  40 105.662 13.2179  -3
  20   3   4 105.662 13.2179  -2
  20   2   6 105.662 13.2179   1
   2   3  42 39.0005 9.15580  -6
   3  21   4 39.0005 9.15580  -5
   2  21   6 39.0005 9.15580  -4
   3   2  42 39.0005 9.15580  -3
  21   3   4 39.0005 9.15580  -2
  21   2   6 39.0005 9.15580   1
   2   3  44 28.5517 8.61896  -6
   3  22   4 28.5517 8.61896  -5
   2  22   6 28.5517 8.61896  -4
   3   2  44 28.5517 8.61896  -3
  22   3   4 28.5517 8.61896  -2
  22   2   6 28.5517 8.61896   1
   3   3   8 697.310 28.9339  -6
   3   4   6 697.310 28.9339  -5
   3   4   6 697.310 28.9339  -4
   3   3   8 697.310 28.9339  -3
   4   3   6 697.310 28.9339  -2
   4   3   6 697.310 28.9339   1
   3   3  10 52.8855 3.24180  -6
   3   5   6 52.8855 3.24180  -5
   3   5   6 52.8855 3.24180  -4
   3   3  10 52.8855 3.24180  -3
   5   3   6 52.8855 3.24180  -2
   5   3   6 52.8855 3.24180   1
   3   3  12 995.339 37.2472  -6
   3   6   6 995.339 37.2472  -5
   3   6   6 995.339 37.2472  -4
   3   3  12 995.339 37.2472  -3
   6   3   6 995.339 37.2472  -2
   6   3   6 995.339 37.2472   1
   3   3  14 115.983 5.46590  -6
   3   7   6 115.983 5.46590  -5
   3   7   6 115.983 5.46590  -4
   3   3  14 115.983 5.46590  -3
   7   3   6 115.983 5.46590  -2
   7   3   6 115.983 5.46590   1
   3   3  16 611.836 21.6513  -6
   3   8   6 611.836 21.6513  -5
   3   8   6 611.836 21.6513  -4
   3   3  16 611.836 21.6513  -3
   8   3   6 611.836 21.6513  -2
   8   3   6 611.836 21.6513   1
   3   3  18 653.597 23.2317  -6
   3   9   6 653.597 23.2317  -5
   3   9   6 653.597 23.2317  -4
   3   3  18 653.597 23.2317  -3
   9   3   6 653.597 23.2317  -2
   9   3   6 653.597 23.2317   1
   3   3  20 440.253 16.2213  -6
   3  10   6 440.253 16.2213  -5
   3  10   6 440.253 16.2213  -4
   3   3  20 440.253 16.2213  -3
  10   3   6 440.253 16.2213  -2
  10   3   6 440.253 16.2213   1
   3   3  22 111.151 7.55364  -6
   3  11   6 111.151 7.55364  -5
   3  11   6 111.151 7.55364  -4
   3   3  22 111.151 7.55364  -3
  11   3   6 111.151 7.55364  -2
  11   3   6 111.151 7.55364   1
   3   3  24 116.273 5.56776  -6
   3  12   6 116.273 5.56776  -5
   3  12   6 116.273 5.56776  -4
   3   3  24 116.273 5.56776  -3
  12   3   6 116.273 5.56776  -2
  12   3   6 116.273 5.56776   1
   3   3  26 240.945 10.9261  -6
   3  13   6 240.945 10.9261  -5
   3  13   6 240.945 10.9261  -4
   3   3  26 240.945 10.9261  -3
  13   3   6 240.945 10.9261  -2
  13   3   6 240.945 10.9261   1
   3   3  28 122.016 6.65318  -6
   3  14   6 122.016 6.65318  -5
   3  14   6 122.016 6.65318  -4
   3   3  28 122.016 6.65318  -3
  14   3   6 122.016 6.65318  -2
  14   3   6 122.016 6.65318   1
   3   3  30 66.2843 6.69385  -6
   3  15   6 66.2843 6.69385  -5
   3  15   6 66.2843 6.69385  -4
   3   3  30 66.2843 6.69385  -3
  15   3   6 66.2843 6.69385  -2
  15   3   6 66.2843 6.69385   1
   3   3  32 203.888 12.2841  -6
   3  16   6 203.888 12.2841  -5
   3  16   6 203.888 12.2841  -4
   3   3  32 203.888 12.2841  -3
  16   3   6 203.888 12.2841  -2
  16   3   6 203.888 12.2841   1
   3   3  34 189.037 14.1889  -6
   3  17   6 189.037 14.1889  -5
   3  17   6 189.037 14.1889  -4
   3   3  34 189.037 14.1889  -3
  17   3   6 189.037 14.1889  -2
  17   3   6 189.037 14.1889   1
   3   3  36 95.9496 9.64440  -6
   3  18   6 95.9496 9.64440  -5
   3  18   6 95.9496 9.64440  -4
   3   3  36 95.9496 9.64440  -3
  18   3   6 95.9496 9.64440  -2
  18   3   6 95.9496 9.64440   1
   3   3  38 116.279 13.4511  -6
   3  19   6 116.279 13.4511  -5
   3  19   6 116.279 13.4511  -4
   3   3  38 116.279 13.4511  -3
  19   3   6 116.279 13.4511  -2
  19   3   6 116.279 13.4511   1
   3   3  40 263.293 22.6666  -6
   3  20   6 263.293 22.6666  -5
   3  20   6 263.293 22.6666  -4
   3   3  40 263.293 22.6666  -3
  20   3   6 263.293 22.6666  -2
  20   3   6 263.293 22.6666   1
   3   3  42 6.05429 6.32436  -6
   3  21   6 6.05429 6.32436  -5
   3  21   6 6.05429 6.32436  -4
   3   3  42 6.05429 6.32436  -3
  21   3   6 6.05429 6.32436  -2
  21   3   6 6.05429 6.32436   1
   3  22   6 10.1123 4.83083  -5
   3  22   6 10.1123 4.83083  -4
  22   3   6 10.1123 4.83083  -2
  22   3   6 10.1123 4.83083   1
   4   3   4 98.4953 6.55122  -6
   3   2   8 98.4953 6.55122  -5
   4   2   6 98.4953 6.55122  -4
   3   4   4 98.4953 6.55122  -3
   2   3   8 98.4953 6.55122  -2
   2   4   6 98.4953 6.55122   1
   4   3   6 1154.64 53.3255  -6
   3   3   8 1154.64 53.3255  -5
   4   3   6 1154.64 53.3255  -4
   3   4   6 1154.64 53.3255  -3
   3   3   8 1154.64 53.3255  -2
   3   4   6 1154.64 53.3255   1
   4   3   8 115.220 5.68321  -6
   3   4   8 115.220 5.68321  -5
   4   4   6 115.220 5.68321  -4
   3   4   8 115.220 5.68321  -3
   4   3   8 115.220 5.68321  -2
   4   4   6 115.220 5.68321   1
   4   3  10 1773.26 72.1226  -6
   3   5   8 1773.26 72.1226  -5
   4   5   6 1773.26 72.1226  -4
   3   4  10 1773.26 72.1226  -3
   5   3   8 1773.26 72.1226  -2
   5   4   6 1773.26 72.1226   1
   4   3  12 127.183 5.84538  -6
   3   6   8 127.183 5.84538  -5
   4   6   6 127.183 5.84538  -4
   3   4  12 127.183 5.84538  -3
   6   3   8 127.183 5.84538  -2
   6   4   6 127.183 5.84538   1
   4   3  14 404.591 16.0575  -6
   3   7   8 404.591 16.0575  -5
   4   7   6 404.591 16.0575  -4
   3   4  14 404.591 16.0575  -3
   7   3   8 404.591 16.0575  -2
   7   4   6 404.591 16.0575   1
   4   3  16 206.684 7.40194  -6
   3   8   8 206.684 7.40194  -5
   4   8   6 206.684 7.40194  -4
   3   4  16 206.684 7.40194  -3
   8   3   8 206.684 7.40194  -2
   8   4   6 206.684 7.40194   1
   4   3  18 1011.63 32.0617  -6
   3   9   8 1011.63 32.0617  -5
   4   9   6 1011.63 32.0617  -4
   3   4  18 1011.63 32.0617  -3
   9   3   8 1011.63 32.0617  -2
   9   4   6 1011.63 32.0617   1
   4   3  20 225.816 9.01577  -6
   3  10   8 225.816 9.01577  -5
   4  10   6 225.816 9.01577  -4
   3   4  20 225.816 9.01577  -3
  10   3   8 225.816 9.01577  -2
  10   4   6 225.816 9.01577   1
   4   3  22 777.168 30.1106  -6
   3  11   8 777.168 30.1106  -5
   4  11   6 777.168 30.1106  -4
   3   4  22 777.168 30.1106  -3
  11   3   8 777.168 30.1106  -2
  11   4   6 777.168 30.1106   1
   4   3  24 169.898 8.16805  -6
   3  12   8 169.898 8.16805  -5
   4  12   6 169.898 8.16805  -4
   3   4  24 169.898 8.16805  -3
  12   3   8 169.898 8.16805  -2
  12   4   6 169.898 8.16805   1
   4   3  26 257.444 11.5353  -6
   3  13   8 257.444 11.5353  -5
   4  13   6 257.444 11.5353  -4
   3   4  26 257.444 11.5353  -3
  13   3   8 257.444 11.5353  -2
  13   4   6 257.444 11.5353   1
   4   3  28 179.233 8.78792  -6
   3  14   8 179.233 8.78792  -5
   4  14   6 179.233 8.78792  -4
   3   4  28 179.233 8.78792  -3
  14   3   8 179.233 8.78792  -2
  14   4   6 179.233 8.78792   1
   4   3  30 48.7213 6.36996  -6
   3  15   8 48.7213 6.36996  -5
   4  15   6 48.7213 6.36996  -4
   3   4  30 48.7213 6.36996  -3
  15   3   8 48.7213 6.36996  -2
  15   4   6 48.7213 6.36996   1
   4   3  32 208.070 14.9928  -6
   3  16   8 208.070 14.9928  -5
   4  16   6 208.070 14.9928  -4
   3   4  32 208.070 14.9928  -3
  16   3   8 208.070 14.9928  -2
  16   4   6 208.070 14.9928   1
   4   3  34 149.014 12.1462  -6
   3  17   8 149.014 12.1462  -5
   4  17   6 149.014 12.1462  -4
   3   4  34 149.014 12.1462  -3
  17   3   8 149.014 12.1462  -2
  17   4   6 149.014 12.1462   1
   4   3  36 36.3875 6.84722  -6
   3  18   8 36.3875 6.84722  -5
   4  18   6 36.3875 6.84722  -4
   3   4  36 36.3875 6.84722  -3
  18   3   8 36.3875 6.84722  -2
  18   4   6 36.3875 6.84722   1
   4   3  38 154.431 16.3729  -6
   3  19   8 154.431 16.3729  -5
   4  19   6 154.431 16.3729  -4
   3   4  38 154.431 16.3729  -3
  19   3   8 154.431 16.3729  -2
  19   4   6 154.431 16.3729   1
   4   3  40 67.7627 10.8860  -6
   3  20   8 67.7627 10.8860  -5
   4  20   6 67.7627 10.8860  -4
   3   4  40 67.7627 10.8860  -3
  20   3   8 67.7627 10.8860  -2
  20   4   6 67.7627 10.8860   1
   4   3  42 33.3881 9.04978  -6
   3  21   8 33.3881 9.04978  -5
   4  21   6 33.3881 9.04978  -4
   3   4  42 33.3881 9.04978  -3
  21   3   8 33.3881 9.04978  -2
  21   4   6 33.3881 9.04978   1
   5   3   0 384.585 21.7672  -6
   3   0  10 384.585 21.7672  -5
   5   0   6 384.585 21.7672  -4
   3   5   0 384.585 21.7672  -3
   0   3  10 384.585 21.7672  -2
   0   5   6 384.585 21.7672   1
   5   3   2 115.947 6.12897  -6
   3   1  10 115.947 6.12897  -5
   5   1   6 115.947 6.12897  -4
   3   5   2 115.947 6.12897  -3
   1   3  10 115.947 6.12897  -2
   1   5   6 115.947 6.12897   1
   5   3   4 881.371 35.1364  -6
   3   2  10 881.371 35.1364  -5
   5   2   6 881.371 35.1364  -4
   3   5   4 881.371 35.1364  -3
   2   3  10 881.371 35.1364  -2
   2   5   6 881.371 35.1364   1
   5   3   6 95.9186 4.33756  -6
   3   3  10 95.9186 4.33756  -5
   5   3   6 95.9186 4.33756  -4
   3   5   6 95.9186 4.33756  -3
   3   3  10 95.9186 4.33756  -2
   3   5   6 95.9186 4.33756   1
   5   3   8 2411.43 86.1406  -6
   3   4  10 2411.43 86.1406  -5
   5   4   6 2411.43 86.1406  -4
   3   5   8 2411.43 86.1406  -3
   4   3  10 2411.43 86.1406  -2
   4   5   6 2411.43 86.1406   1
   5   3  10 219.468 8.91747  -6
   3   5  10 219.468 8.91747  -5
   5   5   6 219.468 8.91747  -4
   3   5  10 219.468 8.91747  -3
   5   3  10 219.468 8.91747  -2
   5   5   6 219.468 8.91747   1
   5   3  12 443.627 15.6035  -6
   3   6  10 443.627 15.6035  -5
   5   6   6 443.627 15.6035  -4
   3   5  12 443.627 15.6035  -3
   6   3  10 443.627 15.6035  -2
   6   5   6 443.627 15.6035   1
   5   3  14 194.323 7.51945  -6
   3   7  10 194.323 7.51945  -5
   5   7   6 194.323 7.51945  -4
   3   5  14 194.323 7.51945  -3
   7   3  10 194.323 7.51945  -2
   7   5   6 194.323 7.51945   1
   5   3  16 362.748 16.1344  -6
   3   8  10 362.748 16.1344  -5
   5   8   6 362.748 16.1344  -4
   3   5  16 362.748 16.1344  -3
   8   3  10 362.748 16.1344  -2
   8   5   6 362.748 16.1344   1
   5   3  18 628.326 21.9791  -6
   3   9  10 628.326 21.9791  -5
   5   9   6 628.326 21.9791  -4
   3   5  18 628.326 21.9791  -3
   9   3  10 628.326 21.9791  -2
   9   5   6 628.326 21.9791   1
   5   3  20 746.335 28.9208  -6
   3  10  10 746.335 28.9208  -5
   5  10   6 746.335 28.9208  -4
   3   5  20 746.335 28.9208  -3
  10   3  10 746.335 28.9208  -2
  10   5   6 746.335 28.9208   1
   5   3  22 236.095 10.5215  -6
   3  11  10 236.095 10.5215  -5
   5  11   6 236.095 10.5215  -4
   3   5  22 236.095 10.5215  -3
  11   3  10 236.095 10.5215  -2
  11   5   6 236.095 10.5215   1
   5   3  24 433.583 19.6685  -6
   3  12  10 433.583 19.6685  -5
   5  12   6 433.583 19.6685  -4
   3   5  24 433.583 19.6685  -3
  12   3  10 433.583 19.6685  -2
  12   5   6 433.583 19.6685   1
   5   3  26 69.6700 5.21918  -6
   3  13  10 69.6700 5.21918  -5
   5  13   6 69.6700 5.21918  -4
   3   5  26 69.6700 5.21918  -3
  13   3  10 69.6700 5.21918  -2
  13   5   6 69.6700 5.21918   1
   5   3  28 310.719 15.9893  -6
   3  14  10 310.719 15.9893  -5
   5  14   6 310.719 15.9893  -4
   3   5  28 310.719 15.9893  -3
  14   3  10 310.719 15.9893  -2
  14   5   6 310.719 15.9893   1
   5   3  30 222.395 15.3722  -6
   3  15  10 222.395 15.3722  -5
   5  15   6 222.395 15.3722  -4
   3   5  30 222.395 15.3722  -3
  15   3  10 222.395 15.3722  -2
  15   5   6 222.395 15.3722   1
   5   3  32 413.774 25.2964  -6
   3  16  10 413.774 25.2964  -5
   5  16   6 413.774 25.2964  -4
   3   5  32 413.774 25.2964  -3
  16   3  10 413.774 25.2964  -2
  16   5   6 413.774 25.2964   1
   5   3  34 97.4752 9.67909  -6
   3  17  10 97.4752 9.67909  -5
   5  17   6 97.4752 9.67909  -4
   3   5  34 97.4752 9.67909  -3
  17   3  10 97.4752 9.67909  -2
  17   5   6 97.4752 9.67909   1
   5   3  36 113.001 13.2505  -6
   3  18  10 113.001 13.2505  -5
   5  18   6 113.001 13.2505  -4
   3   5  36 113.001 13.2505  -3
  18   3  10 113.001 13.2505  -2
  18   5   6 113.001 13.2505   1
   5   3  38 70.0241 11.0132  -6
   3  19  10 70.0241 11.0132  -5
   5  19   6 70.0241 11.0132  -4
   3   5  38 70.0241 11.0132  -3
  19   3  10 70.0241 11.0132  -2
  19   5   6 70.0241 11.0132   1
   5   3  40 162.416 17.1388  -6
   3  20  10 162.416 17.1388  -5
   5  20   6 162.416 17.1388  -4
   3   5  40 162.416 17.1388  -3
  20   3  10 162.416 17.1388  -2
  20   5   6 162.416 17.1388   1
   5   3  42 32.8979 9.27263  -6
   3  21  10 32.8979 9.27263  -5
   5  21   6 32.8979 9.27263  -4
   3   5  42 32.8979 9.27263  -3
  21   3  10 32.8979 9.27263  -2
  21   5   6 32.8979 9.27263   1
   6   3   0 108.540 7.24987  -6
   3   0  12 108.540 7.24987  -5
   6   0   6 108.540 7.24987  -4
   3   6   0 108.540 7.24987  -3
   0   3  12 108.540 7.24987  -2
   0   6   6 108.540 7.24987   1
   6   3   2 2783.77 96.6688  -6
   3   1  12 2783.77 96.6688  -5
   6   1   6 2783.77 96.6688  -4
   3   6   2 2783.77 96.6688  -3
   1   3  12 2783.77 96.6688  -2
   1   6   6 2783.77 96.6688   1
   6   3   4 797.525 28.4320  -6
   3   2  12 797.525 28.4320  -5
   6   2   6 797.525 28.4320  -4
   3   6   4 797.525 28.4320  -3
   2   3  12 797.525 28.4320  -2
   2   6   6 797.525 28.4320   1
   6   3   6 1366.16 44.5706  -6
   3   3  12 1366.16 44.5706  -5
   6   3   6 1366.16 44.5706  -4
   3   6   6 1366.16 44.5706  -3
   3   3  12 1366.16 44.5706  -2
   3   6   6 1366.16 44.5706   1
   6   3   8 102.463 4.27609  -6
   3   4  12 102.463 4.27609  -5
   6   4   6 102.463 4.27609  -4
   3   6   8 102.463 4.27609  -3
   4   3  12 102.463 4.27609  -2
   4   6   6 102.463 4.27609   1
   6   3  10 439.746 15.1708  -6
   3   5  12 439.746 15.1708  -5
   6   5   6 439.746 15.1708  -4
   3   6  10 439.746 15.1708  -3
   5   3  12 439.746 15.1708  -2
   5   6   6 439.746 15.1708   1
   6   3  12 218.766 7.57244  -6
   3   6  12 218.766 7.57244  -5
   6   6   6 218.766 7.57244  -4
   3   6  12 218.766 7.57244  -3
   6   3  12 218.766 7.57244  -2
   6   6   6 218.766 7.57244   1
   6   3  14 701.715 22.1239  -6
   3   7  12 701.715 22.1239  -5
   6   7   6 701.715 22.1239  -4
   3   6  14 701.715 22.1239  -3
   7   3  12 701.715 22.1239  -2
   7   6   6 701.715 22.1239   1
   6   3  16 221.906 8.61788  -6
   3   8  12 221.906 8.61788  -5
   6   8   6 221.906 8.61788  -4
   3   6  16 221.906 8.61788  -3
   8   3  12 221.906 8.61788  -2
   8   6   6 221.906 8.61788   1
   6   3  18 462.528 16.5699  -6
   3   9  12 462.528 16.5699  -5
   6   9   6 462.528 16.5699  -4
   3   6  18 462.528 16.5699  -3
   9   3  12 462.528 16.5699  -2
   9   6   6 462.528 16.5699   1
   6   3  20 116.337 6.80440  -6
   3  10  12 116.337 6.80440  -5
   6  10   6 116.337 6.80440  -4
   3   6  20 116.337 6.80440  -3
  10   3  12 116.337 6.80440  -2
  10   6   6 116.337 6.80440   1
   6   3  22 196.368 10.1852  -6
   3  11  12 196.368 10.1852  -5
   6  11   6 196.368 10.1852  -4
   3   6  22 196.368 10.1852  -3
  11   3  12 196.368 10.1852  -2
  11   6   6 196.368 10.1852   1
   6   3  24 131.714 7.75791  -6
   3  12  12 131.714 7.75791  -5
   6  12   6 131.714 7.75791  -4
   3   6  24 131.714 7.75791  -3
  12   3  12 131.714 7.75791  -2
  12   6   6 131.714 7.75791   1
   6   3  26 108.794 6.40892  -6
   3  13  12 108.794 6.40892  -5
   6  13   6 108.794 6.40892  -4
   3   6  26 108.794 6.40892  -3
  13   3  12 108.794 6.40892  -2
  13   6   6 108.794 6.40892   1
   6   3  28 234.493 12.9572  -6
   3  14  12 234.493 12.9572  -5
   6  14   6 234.493 12.9572  -4
   3   6  28 234.493 12.9572  -3
  14   3  12 234.493 12.9572  -2
  14   6   6 234.493 12.9572   1
   6   3  30 370.058 18.8473  -6
   3  15  12 370.058 18.8473  -5
   6  15   6 370.058 18.8473  -4
   3   6  30 370.058 18.8473  -3
  15   3  12 370.058 18.8473  -2
  15   6   6 370.058 18.8473   1
   6   3  32 88.1718 9.13855  -6
   3  16  12 88.1718 9.13855  -5
   6  16   6 88.1718 9.13855  -4
   3   6  32 88.1718 9.13855  -3
  16   3  12 88.1718 9.13855  -2
  16   6   6 88.1718 9.13855   1
   6   3  34 79.9973 11.0277  -6
   3  17  12 79.9973 11.0277  -5
   6  17   6 79.9973 11.0277  -4
   3   6  34 79.9973 11.0277  -3
  17   3  12 79.9973 11.0277  -2
  17   6   6 79.9973 11.0277   1
   6   3  36 48.3131 9.26853  -6
   3  18  12 48.3131 9.26853  -5
   6  18   6 48.3131 9.26853  -4
   3   6  36 48.3131 9.26853  -3
  18   3  12 48.3131 9.26853  -2
  18   6   6 48.3131 9.26853   1
   6   3  38 206.742 19.7044  -6
   3  19  12 206.742 19.7044  -5
   6  19   6 206.742 19.7044  -4
   3   6  38 206.742 19.7044  -3
  19   3  12 206.742 19.7044  -2
  19   6   6 206.742 19.7044   1
   6   3  40 35.2875 9.31981  -6
   3  20  12 35.2875 9.31981  -5
   6  20   6 35.2875 9.31981  -4
   3   6  40 35.2875 9.31981  -3
  20   3  12 35.2875 9.31981  -2
  20   6   6 35.2875 9.31981   1
   6   3  42 22.8175 8.23271  -6
   3  21  12 22.8175 8.23271  -5
   6  21   6 22.8175 8.23271  -4
   3   6  42 22.8175 8.23271  -3
  21   3  12 22.8175 8.23271  -2
  21   6   6 22.8175 8.23271   1
   7   3   0 612.741 29.0856  -6
   3   0  14 612.741 29.0856  -5
   7   0   6 612.741 29.0856  -4
   3   7   0 612.741 29.0856  -3
   0   3  14 612.741 29.0856  -2
   0   7   6 612.741 29.0856   1
   7   3   2 513.719 18.8116  -6
   3   1  14 513.719 18.8116  -5
   7   1   6 513.719 18.8116  -4
   3   7   2 513.719 18.8116  -3
   1   3  14 513.719 18.8116  -2
   1   7   6 513.719 18.8116   1
   7   3   4 715.997 25.7598  -6
   3   2  14 715.997 25.7598  -5
   7   2   6 715.997 25.7598  -4
   3   7   4 715.997 25.7598  -3
   2   3  14 715.997 25.7598  -2
   2   7   6 715.997 25.7598   1
   7   3   6 197.102 7.35234  -6
   3   3  14 197.102 7.35234  -5
   7   3   6 197.102 7.35234  -4
   3   7   6 197.102 7.35234  -3
   3   3  14 197.102 7.35234  -2
   3   7   6 197.102 7.35234   1
   7   3   8 527.828 17.9703  -6
   3   4  14 527.828 17.9703  -5
   7   4   6 527.828 17.9703  -4
   3   7   8 527.828 17.9703  -3
   4   3  14 527.828 17.9703  -2
   4   7   6 527.828 17.9703   1
   7   3  10 132.553 5.40253  -6
   3   5  14 132.553 5.40253  -5
   7   5   6 132.553 5.40253  -4
   3   7  10 132.553 5.40253  -3
   5   3  14 132.553 5.40253  -2
   5   7   6 132.553 5.40253   1
   7   3  12 382.498 12.5850  -6
   3   6  14 382.498 12.5850  -5
   7   6   6 382.498 12.5850  -4
   3   7  12 382.498 12.5850  -3
   6   3  14 382.498 12.5850  -2
   6   7   6 382.498 12.5850   1
   7   3  14 766.659 24.2401  -6
   3   7  14 766.659 24.2401  -5
   7   7   6 766.659 24.2401  -4
   3   7  14 766.659 24.2401  -3
   7   3  14 766.659 24.2401  -2
   7   7   6 766.659 24.2401   1
   7   3  16 2015.98 72.7907  -6
   3   8  14 2015.98 72.7907  -5
   7   8   6 2015.98 72.7907  -4
   3   7  16 2015.98 72.7907  -3
   8   3  14 2015.98 72.7907  -2
   8   7   6 2015.98 72.7907   1
   7   3  18 289.294 12.0562  -6
   3   9  14 289.294 12.0562  -5
   7   9   6 289.294 12.0562  -4
   3   7  18 289.294 12.0562  -3
   9   3  14 289.294 12.0562  -2
   9   7   6 289.294 12.0562   1
   7   3  20 531.508 23.6384  -6
   3  10  14 531.508 23.6384  -5
   7  10   6 531.508 23.6384  -4
   3   7  20 531.508 23.6384  -3
  10   3  14 531.508 23.6384  -2
  10   7   6 531.508 23.6384   1
   7   3  22 66.3212 4.82612  -6
   3  11  14 66.3212 4.82612  -5
   7  11   6 66.3212 4.82612  -4
   3   7  22 66.3212 4.82612  -3
  11   3  14 66.3212 4.82612  -2
  11   7   6 66.3212 4.82612   1
   7   3  24 191.982 9.41603  -6
   3  12  14 191.982 9.41603  -5
   7  12   6 191.982 9.41603  -4
   3   7  24 191.982 9.41603  -3
  12   3  14 191.982 9.41603  -2
  12   7   6 191.982 9.41603   1
   7   3  26 116.762 6.66530  -6
   3  13  14 116.762 6.66530  -5
   7  13   6 116.762 6.66530  -4
   3   7  26 116.762 6.66530  -3
  13   3  14 116.762 6.66530  -2
  13   7   6 116.762 6.66530   1
   7   3  28 177.307 10.7079  -6
   3  14  14 177.307 10.7079  -5
   7  14   6 177.307 10.7079  -4
   3   7  28 177.307 10.7079  -3
  14   3  14 177.307 10.7079  -2
  14   7   6 177.307 10.7079   1
   7   3  30 114.432 8.22231  -6
   3  15  14 114.432 8.22231  -5
   7  15   6 114.432 8.22231  -4
   3   7  30 114.432 8.22231  -3
  15   3  14 114.432 8.22231  -2
  15   7   6 114.432 8.22231   1
   7   3  32 216.420 19.5743  -6
   3  16  14 216.420 19.5743  -5
   7  16   6 216.420 19.5743  -4
   3   7  32 216.420 19.5743  -3
  16   3  14 216.420 19.5743  -2
  16   7   6 216.420 19.5743   1
   7   3  34 100.278 12.4765  -6
   3  17  14 100.278 12.4765  -5
   7  17   6 100.278 12.4765  -4
   3   7  34 100.278 12.4765  -3
  17   3  14 100.278 12.4765  -2
  17   7   6 100.278 12.4765   1
   7   3  36 96.7544 12.8634  -6
   3  18  14 96.7544 12.8634  -5
   7  18   6 96.7544 12.8634  -4
   3   7  36 96.7544 12.8634  -3
  18   3  14 96.7544 12.8634  -2
  18   7   6 96.7544 12.8634   1
   7   3  38 36.9745 9.11569  -6
   3  19  14 36.9745 9.11569  -5
   7  19   6 36.9745 9.11569  -4
   3   7  38 36.9745 9.11569  -3
  19   3  14 36.9745 9.11569  -2
  19   7   6 36.9745 9.11569   1
   7   3  40 82.6171 12.6864  -6
   3  20  14 82.6171 12.6864  -5
   7  20   6 82.6171 12.6864  -4
   3   7  40 82.6171 12.6864  -3
  20   3  14 82.6171 12.6864  -2
  20   7   6 82.6171 12.6864   1
   7   3  42 24.2400 8.15104  -6
   3  21  14 24.2400 8.15104  -5
   7  21   6 24.2400 8.15104  -4
   3   7  42 24.2400 8.15104  -3
  21   3  14 24.2400 8.15104  -2
  21   7   6 24.2400 8.15104   1
   8   3   0 48.3109 3.59064  -6
   3   0  16 48.3109 3.59064  -5
   8   0   6 48.3109 3.59064  -4
   3   8   0 48.3109 3.59064  -3
   0   3  16 48.3109 3.59064  -2
   0   8   6 48.3109 3.59064   1
   8   3   2 419.437 14.4433  -6
   3   1  16 419.437 14.4433  -5
   8   1   6 419.437 14.4433  -4
   3   8   2 419.437 14.4433  -3
   1   3  16 419.437 14.4433  -2
   1   8   6 419.437 14.4433   1
   8   3   4 205.680 7.67235  -6
   3   2  16 205.680 7.67235  -5
   8   2   6 205.680 7.67235  -4
   3   8   4 205.680 7.67235  -3
   2   3  16 205.680 7.67235  -2
   2   8   6 205.680 7.67235   1
   8   3   6 409.487 14.2670  -6
   3   3  16 409.487 14.2670  -5
   8   3   6 409.487 14.2670  -4
   3   8   6 409.487 14.2670  -3
   3   3  16 409.487 14.2670  -2
   3   8   6 409.487 14.2670   1
   8   3   8 181.697 7.04233  -6
   3   4  16 181.697 7.04233  -5
   8   4   6 181.697 7.04233  -4
   3   8   8 181.697 7.04233  -3
   4   3  16 181.697 7.04233  -2
   4   8   6 181.697 7.04233   1
   8   3  10 1008.78 33.5480  -6
   3   5  16 1008.78 33.5480  -5
   8   5   6 1008.78 33.5480  -4
   3   8  10 1008.78 33.5480  -3
   5   3  16 1008.78 33.5480  -2
   5   8   6 1008.78 33.5480   1
   8   3  12 197.284 7.75629  -6
   3   6  16 197.284 7.75629  -5
   8   6   6 197.284 7.75629  -4
   3   8  12 197.284 7.75629  -3
   6   3  16 197.284 7.75629  -2
   6   8   6 197.284 7.75629   1
   8   3  14 1129.04 37.5620  -6
   3   7  16 1129.04 37.5620  -5
   8   7   6 1129.04 37.5620  -4
   3   8  14 1129.04 37.5620  -3
   7   3  16 1129.04 37.5620  -2
   7   8   6 1129.04 37.5620   1
   8   3  16 213.527 9.34595  -6
   3   8  16 213.527 9.34595  -5
   8   8   6 213.527 9.34595  -4
   3   8  16 213.527 9.34595  -3
   8   3  16 213.527 9.34595  -2
   8   8   6 213.527 9.34595   1
   8   3  18 219.604 8.99269  -6
   3   9  16 219.604 8.99269  -5
   8   9   6 219.604 8.99269  -4
   3   8  18 219.604 8.99269  -3
   9   3  16 219.604 8.99269  -2
   9   8   6 219.604 8.99269   1
   8   3  20 134.789 7.03303  -6
   3  10  16 134.789 7.03303  -5
   8  10   6 134.789 7.03303  -4
   3   8  20 134.789 7.03303  -3
  10   3  16 134.789 7.03303  -2
  10   8   6 134.789 7.03303   1
   8   3  22 138.239 7.36466  -6
   3  11  16 138.239 7.36466  -5
   8  11   6 138.239 7.36466  -4
   3   8  22 138.239 7.36466  -3
  11   3  16 138.239 7.36466  -2
  11   8   6 138.239 7.36466   1
   8   3  24 198.900 9.77443  -6
   3  12  16 198.900 9.77443  -5
   8  12   6 198.900 9.77443  -4
   3   8  24 198.900 9.77443  -3
  12   3  16 198.900 9.77443  -2
  12   8   6 198.900 9.77443   1
   8   3  26 211.097 10.4039  -6
   3  13  16 211.097 10.4039  -5
   8  13   6 211.097 10.4039  -4
   3   8  26 211.097 10.4039  -3
  13   3  16 211.097 10.4039  -2
  13   8   6 211.097 10.4039   1
   8   3  28 174.117 10.7345  -6
   3  14  16 174.117 10.7345  -5
   8  14   6 174.117 10.7345  -4
   3   8  28 174.117 10.7345  -3
  14   3  16 174.117 10.7345  -2
  14   8   6 174.117 10.7345   1
   8   3  30 92.6554 8.21754  -6
   3  15  16 92.6554 8.21754  -5
   8  15   6 92.6554 8.21754  -4
   3   8  30 92.6554 8.21754  -3
  15   3  16 92.6554 8.21754  -2
  15   8   6 92.6554 8.21754   1
   8   3  32 285.440 23.9027  -6
   3  16  16 285.440 23.9027  -5
   8  16   6 285.440 23.9027  -4
   3   8  32 285.440 23.9027  -3
[truncated: 3,200,777 more chars]
