# Supplementary material for: A new polymorph of white phospho­rus at ambient conditions
Source: IUCrJ. 2023 Nov 1;10(Pt 6):766–71. doi: 10.1107/S2052252523009247 (PMC10619451; doi:10.1107/S2052252523009247)
Supplement: Supplementary file 2 [file m-10-00766-twin5sup2.hkl]

data_twin5                                                                      
_shelx_title ' twin4_m in P2(1)2(1)2(1)'                                        
_shelx_refln_list_code          4                                               
_shelx_F_calc_maximum      604.57                                               
_exptl_crystal_F_000      6960.00                                               
_reflns_d_resolution_high  0.8137                                               
                                                                                
loop_                                                                           
 _space_group_symop_operation_xyz                                               
 'x, y, z'                                                                      
 '-x+1/2, -y, z+1/2'                                                            
 '-x, y+1/2, -z+1/2'                                                            
 'x+1/2, -y+1/2, -z'                                                            
                                                                                
_cell_length_a    18.3020                                                       
_cell_length_b    18.3020                                                       
_cell_length_c    36.4410                                                       
_cell_angle_alpha  90.000                                                       
_cell_angle_beta   90.000                                                       
_cell_angle_gamma  90.000                                                       
                                                                                
_shelx_F_squared_multiplier     1.000                                           
                                                                                
loop_                                                                           
 _refln_index_h                                                                 
 _refln_index_k                                                                 
 _refln_index_l                                                                 
 _refln_F_squared_calc                                                          
 _refln_F_squared_meas                                                          
 _refln_F_squared_sigma                                                         
 _refln_observed_status                                                         
   6   0   0      19154.99      17783.53      1614.37 o                         
   0   0  14       2591.23       1850.97       250.87 o                         
   8   0   0      61932.62      61270.86      2816.76 o                         
   0   0  18        485.39        337.99        54.83 o                         
  10   0   0      19189.55      17574.84       752.17 o                         
   0   0  22       1024.44        702.54       132.30 o                         
  12   0   0      36519.42      36954.36      2379.18 o                         
   0   0  26         19.97        -23.03       106.56 o                         
  14   0   0       6898.45       6299.77       775.82 o                         
   0   0  30          8.43       -155.72       188.81 o                         
  16   0   0      16336.09      18919.34      1904.90 o                         
   0   0  34       1398.45       1310.43       392.61 o                         
  18   0   0      10519.01      11416.95      1295.44 o                         
   0   0  38       2081.89       1980.68       513.73 o                         
  20   0   0      29035.38      30112.45      2952.99 o                         
   6   1   0       1163.40        941.81       155.94 o                         
   7   1   0      14688.44      14889.92       975.99 o                         
   8   1   0       3044.42       2305.62       134.85 o                         
   9   1   0      18821.91      17989.33       702.36 o                         
  10   1   0       4684.21       4569.81       204.43 o                         
  11   1   0      21991.02      23360.16       840.60 o                         
  12   1   0       2577.48       2485.74       192.46 o                         
  13   1   0       6927.51       6950.08       457.83 o                         
  14   1   0       6433.84       6599.27       559.60 o                         
  15   1   0       5077.21       5507.20       502.70 o                         
  16   1   0       3217.49       3007.77       360.40 o                         
  17   1   0       3564.52       4253.97       462.95 o                         
  18   1   0       5918.76       6601.85       631.54 o                         
  19   1   0       5599.63       5374.56       821.98 o                         
  20   1   0       3880.28       4555.93       741.10 o                         
  21   1   0       2466.43       2712.91       628.12 o                         
   5   2   0       2337.99       2755.38       223.49 o                         
   6   2   0       4724.91       4980.45       372.14 o                         
   7   2   0       7461.73       5518.46       310.48 o                         
   8   2   0      50060.78      49561.04      1840.72 o                         
   9   2   0       8702.34       8356.12       351.41 o                         
  10   2   0      26067.35      22268.88       982.16 o                         
  11   2   0      10670.11      10308.61       402.65 o                         
  12   2   0       6259.61       6068.00       402.04 o                         
  13   2   0       5715.65       5261.19       372.77 o                         
  14   2   0      27005.21      24343.35      1643.97 o                         
  15   2   0       6373.19       7162.85       609.98 o                         
  16   2   0       1194.06       1382.12       258.55 o                         
  17   2   0       9900.15      11150.16      1294.18 o                         
  18   2   0       1088.34       1223.36       416.09 o                         
  19   2   0       3166.09       3112.55       603.04 o                         
  20   2   0       5127.11       5099.09       808.93 o                         
  21   2   0        964.50        899.44       503.84 o                         
  22   2   0        228.60        306.66       358.08 o                         
   5   3   0      11967.15      12157.34       804.89 o                         
   6   3   0       6942.45       7002.10       379.01 o                         
   7   3   0      27773.17      26314.12      1100.27 o                         
   8   3   0       2145.64       1880.88       109.11 o                         
   9   3   0      22835.06      20597.88       790.73 o                         
  10   3   0      19592.83      18439.62       799.06 o                         
  11   3   0      18684.91      17207.34       678.28 o                         
  12   3   0       4719.51       4315.00       314.13 o                         
  13   3   0       8610.32       9543.08       727.93 o                         
  14   3   0       6275.45       6141.76       425.29 o                         
  15   3   0       1549.45       1840.83       435.30 o                         
  16   3   0       1108.59       1361.29       386.06 o                         
  17   3   0      17299.47      18907.13      1957.56 o                         
  18   3   0       3480.01       4400.65       711.97 o                         
  19   3   0       3987.75       4760.34       785.90 o                         
  20   3   0       2356.90       2578.16       585.71 o                         
  21   3   0       1344.00       1494.38       558.62 o                         
  22   3   0        625.98        474.78       424.06 o                         
   4   4   0     101139.36     100674.07      6176.14 o                         
   5   4   0       9809.88       9288.00       489.96 o                         
   6   4   0      87004.90      90166.52      4118.04 o                         
   7   4   0      13329.85      11507.67       577.52 o                         
   8   4   0       8720.81       7859.98       364.24 o                         
   9   4   0       4768.41       4549.90       234.80 o                         
  10   4   0      74841.20      71290.68      2913.41 o                         
  11   4   0       8244.67       8032.83       389.14 o                         
  12   4   0       5127.08       5046.83       280.44 o                         
  13   4   0       3729.57       4117.29       590.34 o                         
  14   4   0       4247.44       4733.18       671.97 o                         
  15   4   0       3981.89       4664.06       675.73 o                         
  16   4   0      21597.23      23378.08      2331.75 o                         
  17   4   0       4715.91       6020.14       867.96 o                         
  18   4   0       3913.40       4116.97       693.39 o                         
  19   4   0       4521.41       3860.96       695.33 o                         
  20   4   0       1927.68       1969.91       550.23 o                         
  21   4   0        680.75       1263.65       557.71 o                         
  22   4   0        876.62        462.33       431.83 o                         
   2   5   0       1007.36       1319.51       159.30 o                         
   3   5   0      11162.15      11925.17       970.25 o                         
   4   5   0       3473.68       3918.02       220.26 o                         
   5   5   0      19683.95      17954.48       764.13 o                         
   6   5   0      12394.03      12718.23       627.56 o                         
   7   5   0       1853.19       1931.85       144.28 o                         
   8   5   0       3371.36       3191.26       175.87 o                         
   9   5   0      34362.75      32889.68      1375.46 o                         
  10   5   0      28998.58      29762.16      1418.27 o                         
  11   5   0      12088.40      11782.82       616.57 o                         
  12   5   0       2278.63       2258.74       235.36 o                         
  13   5   0      13023.67      15532.06      1599.61 o                         
  14   5   0       4916.91       5973.35       786.36 o                         
  15   5   0       6482.72       7384.03       936.13 o                         
  16   5   0       1322.40       1576.53       441.90 o                         
  17   5   0       4529.75       4753.40       747.75 o                         
  18   5   0        883.18       1149.02       442.59 o                         
  19   5   0       3302.36       4243.98       733.31 o                         
  20   5   0       2584.62       3450.15       741.79 o                         
  21   5   0       1449.25       1638.26       525.35 o                         
   0   6   0      14534.20      14955.15      1201.86 o                         
   1   6   0       2555.18       2550.18       187.71 o                         
   2   6   0       5126.13       6457.55       399.09 o                         
   3   6   0      17871.97      15949.00       764.97 o                         
   4   6   0     129342.55     122101.97      5563.66 o                         
   5   6   0      25586.22      23696.21      1128.03 o                         
   6   6   0       2863.01       3040.84       197.49 o                         
   7   6   0       4293.49       4374.60       265.12 o                         
   8   6   0      40699.61      43972.79      2051.39 o                         
   9   6   0      44470.45      44631.82      2084.88 o                         
  10   6   0      25239.36      25369.52      1227.46 o                         
  11   6   0       5536.95       5460.68       420.13 o                         
  12   6   0       4254.39       4126.41       361.12 o                         
  13   6   0       1115.75       1126.94       338.29 o                         
  14   6   0       4538.01       5865.97       789.97 o                         
  15   6   0       3204.74       3637.19       614.03 o                         
  16   6   0       8650.53      10118.40      1225.06 o                         
  17   6   0       8098.64       8865.30      1123.14 o                         
  18   6   0       1563.64       1577.72       492.72 o                         
  19   6   0       1600.89       1044.27       469.31 o                         
  20   6   0       7465.87       9290.93      1224.61 o                         
  21   6   0        481.18        356.66       398.93 o                         
   0   0  14       7374.66       7039.02       619.95 o                         
   1   7   0      13727.24      12672.31       738.51 o                         
   2   7   0      23276.40      20908.71      1177.75 o                         
   3   7   0      23595.47      23313.93      1105.28 o                         
   4   7   0       6660.41       6771.68       364.15 o                         
   5   7   0       2482.47       2248.53       160.74 o                         
   6   7   0       2244.54       2565.37       177.92 o                         
   7   7   0     233798.94     249156.55     11321.42 o                         
   8   7   0      13964.88      13222.65       679.85 o                         
   9   7   0      35931.02      36329.82      1715.75 o                         
  10   7   0       5736.68       5500.02       336.48 o                         
  11   7   0      18693.67      19517.78      1222.97 o                         
  12   7   0      11463.40      11077.28       761.77 o                         
  13   7   0       1148.00       1069.10       343.60 o                         
  14   7   0       1376.40       1508.92       408.08 o                         
  15   7   0       2356.28       1908.39       463.00 o                         
  16   7   0       1770.21       1502.66       469.97 o                         
  17   7   0       3539.55       3083.37       613.15 o                         
  18   7   0       2041.83       2335.25       574.44 o                         
  19   7   0        537.91        458.59       435.08 o                         
  20   7   0       1799.64       1931.27       587.78 o                         
  21   7   0        277.26        237.67       426.06 o                         
   0   8   0      53123.88      55681.02      4285.97 o                         
   1   8   0       8173.70       7086.40       449.98 o                         
   2   8   0      51806.25      48982.90      2264.84 o                         
   3   8   0       5637.18       4901.78       277.67 o                         
   4   8   0       7136.60       6456.16       356.41 o                         
   5   8   0       6098.82       5689.32       327.28 o                         
   6   8   0      85881.34      79473.00      3661.74 o                         
   7   8   0      12684.91      12108.17       629.32 o                         
   8   8   0       8129.39       9115.47       497.75 o                         
   9   8   0       4433.74       4321.30       283.62 o                         
  10   8   0       1947.33       2157.45       186.57 o                         
  11   8   0       2720.98       2951.25       287.58 o                         
  12   8   0       2702.30       2348.54       267.37 o                         
  13   8   0       1655.57       1661.80       421.15 o                         
  14   8   0       3445.77       4244.62       677.87 o                         
  15   8   0       1411.19       1556.31       460.47 o                         
  16   8   0       5311.48       5889.96       870.51 o                         
  17   8   0       3031.80       3252.25       650.12 o                         
  18   8   0       3405.20       4223.01       770.77 o                         
  19   8   0       1825.25       2089.95       576.59 o                         
  20   8   0       3153.07       3692.69       739.80 o                         
  21   8   0        388.94       1482.83       537.54 o                         
   0   0  18       1381.43       1427.37       215.70 o                         
   1   9   0      26923.42      24324.00      1152.48 o                         
   2   9   0      11083.88      10457.99       535.25 o                         
   3   9   0      34973.20      33072.28      1555.69 o                         
   4   9   0      10716.31       9515.80       499.15 o                         
   5   9   0      29945.19      28710.73      1375.05 o                         
   6   9   0      87868.09      81330.73      3755.05 o                         
   7   9   0      68044.48      63884.76      2972.51 o                         
   8   9   0       4400.90       4075.85       276.16 o                         
   9   9   0       2611.94       2669.63       212.91 o                         
  10   9   0       6419.64       6779.97       406.77 o                         
  11   9   0       2392.80       2397.11       256.67 o                         
  12   9   0       3759.73       3478.17       323.77 o                         
  13   9   0       3564.10       4576.55       687.01 o                         
  14   9   0       4508.47       5593.56       812.30 o                         
  15   9   0       4715.22       5186.56       807.55 o                         
  16   9   0       2506.72       3825.78       720.15 o                         
  17   9   0       3364.65       4111.03       757.60 o                         
  18   9   0       1649.10       1713.91       565.26 o                         
  19   9   0       1910.68       1522.86       553.07 o                         
  20   9   0       2914.62       2956.51       667.70 o                         
   0  10   0      41438.81      40037.66      3143.42 o                         
   1  10   0       3560.39       3663.17       232.26 o                         
   2  10   0      25566.95      26855.70      1288.68 o                         
   3  10   0      20262.87      19925.49       976.47 o                         
   4  10   0      48280.77      55248.02      2574.32 o                         
   5  10   0      50346.77      45830.91      2153.48 o                         
   6  10   0      17377.98      18978.82       946.35 o                         
   7  10   0       1773.08       1933.15       176.97 o                         
   8  10   0       2408.28       2371.21       201.27 o                         
   9  10   0       4195.31       4188.67       285.35 o                         
  10  10   0      32367.40      31855.10      1550.14 o                         
  11  10   0       7356.94       6778.66       540.98 o                         
  12  10   0       8051.82       7925.73       611.52 o                         
  13  10   0       4070.88       4361.23       689.90 o                         
  14  10   0      13788.63      18231.09      1921.50 o                         
  15  10   0       1848.31       2680.12       597.25 o                         
  16  10   0       5528.74       5774.65       890.91 o                         
  17  10   0       1911.39       2493.22       619.62 o                         
  18  10   0       3140.03       3347.70       727.73 o                         
  19  10   0       1545.05       1505.96       623.28 o                         
  20  10   0        335.32        229.36       429.19 o                         
   0   0  22       2915.55       2828.42       374.54 o                         
   1  11   0      11941.51      15627.98       939.00 o                         
   2  11   0      13057.57      12077.92       750.94 o                         
   3  11   0      29785.38      28473.69      1366.51 o                         
   4  11   0       9342.38       8534.16       471.02 o                         
   5  11   0       7372.22       7292.12       419.56 o                         
   6  11   0       4980.89       4944.80       315.64 o                         
   7  11   0      28543.67      26362.78      1291.18 o                         
   8  11   0       4705.37       4491.41       305.83 o                         
   9  11   0       4171.30       4090.68       294.84 o                         
  10  11   0       2613.59       2335.14       212.63 o                         
  11  11   0       1963.57       1770.10       242.14 o                         
  12  11   0       2167.99       2025.45       269.62 o                         
  13  11   0       7405.93       7657.28       623.08 o                         
  14  11   0      10347.44      12067.25      1402.41 o                         
  15  11   0       2948.95       4576.95       763.44 o                         
  16  11   0       3894.18       4383.84       751.39 o                         
  17  11   0       2424.92       3200.58       664.43 o                         
  18  11   0       2289.99       3459.08       781.97 o                         
  19  11   0        997.02        672.16       460.35 o                         
   0  12   0      36408.77      34976.88      2792.24 o                         
   1  12   0       4686.30       4611.28       356.24 o                         
   2  12   0       9026.23       7380.70       507.72 o                         
   3  12   0       2596.52       2969.45       266.27 o                         
   4  12   0       7868.01       7530.11       519.19 o                         
   5  12   0       2175.40       2139.88       184.57 o                         
   6  12   0       2700.51       2826.71       222.17 o                         
   7  12   0       8331.80       8588.48       496.07 o                         
   8  12   0       1642.22       1717.60       179.97 o                         
   9  12   0      10310.25       9128.83       530.79 o                         
  10  12   0       7103.43       7621.63       473.69 o                         
  11  12   0       2965.04       2827.71       324.87 o                         
  12  12   0      14723.32      15311.67      1050.59 o                         
  13  12   0       7054.77       7279.79       595.75 o                         
  14  12   0       9138.37       8740.83      1116.74 o                         
  15  12   0       1292.33       1973.61       597.09 o                         
  16  12   0       4724.26       5577.22       899.45 o                         
  17  12   0       1610.29       1828.99       588.62 o                         
  18  12   0        691.03        842.01       478.60 o                         
  19  12   0        128.51       1218.64       520.85 o                         
   0   0  26         56.82         50.84       136.12 o                         
   1  13   0      10442.52       9524.33       632.30 o                         
   2  13   0       2645.11       3140.59       275.20 o                         
   3  13   0      21480.74      18212.22      1100.02 o                         
   4  13   0      10403.97       9366.79       628.42 o                         
   5  13   0      25181.99      23481.73      1385.14 o                         
   6  13   0       2050.38       1915.29       189.71 o                         
   7  13   0       1363.20       1262.56       158.63 o                         
   8  13   0       2115.21       1829.16       204.76 o                         
   9  13   0       2291.57       2148.55       218.76 o                         
  10  13   0       5390.94       5268.53       371.85 o                         
  11  13   0       4372.19       4922.80       435.52 o                         
  12  13   0       6642.88       7336.73       605.96 o                         
  13  13   0       3518.87       4241.36       434.95 o                         
  14  13   0       3444.07       4006.42       711.23 o                         
  15  13   0      10330.16      12655.97      1499.80 o                         
  16  13   0       5412.04       6008.56       947.39 o                         
  17  13   0       1546.82       1799.96       598.26 o                         
  18  13   0        858.65        903.12       537.03 o                         
   0  14   0       4220.77       4644.31       538.36 o                         
   1  14   0       6996.99       6646.34       490.01 o                         
   2  14   0      11742.87      12025.85       776.12 o                         
   3  14   0       4327.24       4128.63       354.21 o                         
   4  14   0       6469.18       6300.84       478.19 o                         
   5  14   0       4711.64       5158.29       416.82 o                         
   6  14   0      10576.47       9644.35       665.72 o                         
   7  14   0       1455.82       1807.28       252.09 o                         
   8  14   0       4901.97       5042.86       358.84 o                         
   9  14   0      11653.81      11066.58       634.57 o                         
  10  14   0      16193.25      17915.50       948.03 o                         
  11  14   0       5671.03       6482.37       558.08 o                         
  12  14   0       5626.72       7266.62       606.78 o                         
  13  14   0       1386.05       1308.75       270.77 o                         
  14  14   0      22344.46      24397.71      2486.56 o                         
  15  14   0       2724.07       3728.94       735.33 o                         
  16  14   0       3391.21       3899.60       818.62 o                         
  17  14   0       2047.92       1931.30       595.84 o                         
   0   0  30         23.98        -11.98       163.27 o                         
   1  15   0       5186.88       4715.29       396.28 o                         
   2  15   0      12911.09      11664.26       773.35 o                         
   3  15   0       1194.02       1484.23       220.15 o                         
   4  15   0       5068.44       4921.05       418.52 o                         
   5  15   0       7466.01       6790.95       517.44 o                         
   6  15   0       6617.61       6955.67       529.62 o                         
   7  15   0       1489.07       1549.48       249.13 o                         
   8  15   0       2048.37       2572.41       298.01 o                         
   9  15   0       3428.42       3550.88       360.59 o                         
  10  15   0       2529.15       2940.64       279.74 o                         
  11  15   0      10022.16       9609.54       747.31 o                         
  12  15   0       2501.65       2544.22       344.24 o                         
  13  15   0       6469.06       7086.76       622.76 o                         
  14  15   0       4539.68       4705.74       827.83 o                         
  15  15   0       2037.98       2589.22       655.23 o                         
  16  15   0        462.03        351.45       417.41 o                         
   0  16   0      45128.51      39487.80      3203.19 o                         
   1  16   0       2301.59       2651.64       296.51 o                         
   2  16   0       2114.90       2571.54       296.29 o                         
   3  16   0        644.77        592.63       189.31 o                         
   4  16   0      11042.55      11641.22       789.03 o                         
   5  16   0       2311.21       2314.77       296.44 o                         
   6  16   0      15042.68      14089.29       927.42 o                         
   7  16   0       2636.79       2810.97       335.51 o                         
   8  16   0       2906.04       3327.36       363.82 o                         
   9  16   0       5563.89       5274.04       466.65 o                         
  10  16   0       3869.46       3680.34       549.90 o                         
  11  16   0       5088.45       5003.01       661.72 o                         
  12  16   0       3331.19       2764.17       508.70 o                         
  13  16   0       4851.12       5765.22       570.90 o                         
  14  16   0       1235.32       1354.21       494.21 o                         
  15  16   0        695.16        683.94       429.24 o                         
   0   0  34       3980.00       3741.79       523.52 o                         
   1  17   0       8396.17       7514.06       581.20 o                         
   2  17   0       9904.17       8661.92       642.60 o                         
   3  17   0      16538.37      18658.59      1176.05 o                         
   4  17   0       7233.16       7105.71       562.94 o                         
   5  17   0       4152.25       4818.83       437.19 o                         
   6  17   0      12268.44      11689.40       813.90 o                         
   7  17   0       2382.25       3039.00       349.55 o                         
   8  17   0       1434.21       1375.01       269.98 o                         
   9  17   0       2167.39       2698.32       353.35 o                         
  10  17   0       3501.71       2967.00       492.21 o                         
  11  17   0       2412.38       1721.16       462.67 o                         
  12  17   0       2161.89       1578.49       400.45 o                         
  13  17   0       1472.02        883.30       372.47 o                         
   0  18   0      16601.75      17564.93      1599.74 o                         
   1  18   0       6557.93       6325.19       533.35 o                         
   2  18   0       2635.60       2340.22       307.86 o                         
   3  18   0       9616.28       9410.01       694.54 o                         
   4  18   0       7876.35       7217.45       578.04 o                         
   5  18   0        756.89        966.23       238.60 o                         
   6  18   0       2541.20       2154.99       296.09 o                         
   7  18   0        935.68       1217.87       269.99 o                         
   8  18   0       3016.90       3333.69       405.15 o                         
   9  18   0       2049.09       1852.25       313.37 o                         
  10  18   0       1680.28       2010.66       423.85 o                         
  11  18   0       3882.09       3534.78       564.92 o                         
  12  18   0        781.26       1138.89       409.58 o                         
  13  18   0       1580.32       1833.05       428.18 o                         
   0   0  38       5925.08       6205.84       749.24 o                         
   1  19   0       2064.59       2764.96       343.53 o                         
   2  19   0       4033.92       4482.69       445.81 o                         
   3  19   0       5262.77       5001.78       463.72 o                         
   4  19   0       2745.45       3115.01       375.65 o                         
   5  19   0       2733.57       2898.84       353.94 o                         
   6  19   0       3921.98       2747.51       358.74 o                         
   7  19   0        894.76        860.77       254.15 o                         
   8  19   0       2423.43       2443.94       354.19 o                         
   9  19   0       1761.09       2466.96       354.30 o                         
  10  19   0       1012.52       1260.88       371.96 o                         
  11  19   0        734.67        803.79       339.67 o                         
  12  19   0         79.78        583.10       301.38 o                         
   0  20   0      28099.05      25249.13      2217.27 o                         
   1  20   0       2267.73       1997.27       310.45 o                         
   2  20   0       5444.78       4268.17       446.86 o                         
   3  20   0       5104.14       4600.02       457.94 o                         
   4  20   0       1651.76       1661.24       289.57 o                         
   5  20   0       1677.06       1834.78       323.38 o                         
   6  20   0       3797.90       4395.89       454.58 o                         
   7  20   0       3491.42       3707.86       437.93 o                         
   8  20   0       2474.86       2429.95       362.81 o                         
   9  20   0       2566.10       2693.04       383.20 o                         
  10  20   0        336.04        788.33       361.27 o                         
   0   0  42         42.09        145.06       272.47 o                         
   1  21   0       4275.87       3723.88       430.16 o                         
   2  21   0        571.10        737.56       231.81 o                         
   3  21   0       2361.24       2305.46       336.74 o                         
   4  21   0        887.56        776.33       254.37 o                         
   5  21   0       2607.67       2429.58       356.61 o                         
   6  21   0        729.16        829.91       261.08 o                         
   7  21   0        810.07        517.53       225.18 o                         
   8  21   0       1121.63       1610.07       313.47 o                         
   0  22   0       2374.97       2506.46       497.49 o                         
   1  22   0        837.42        910.22       242.79 o                         
   2  22   0        287.33        194.23       200.22 o                         
   3  22   0       1094.85        790.12       242.65 o                         
   4  22   0       1480.90        815.47       274.40 o                         
   6   0   1       1457.37       1401.06       114.67 o                         
   7   0   1       2545.89       2428.47       173.27 o                         
   8   0   1       1466.36       1447.16        96.42 o                         
   9   0   1        727.81        707.55        56.70 o                         
  10   0   1       7327.06       7539.79       268.31 o                         
  11   0   1     228940.19     224373.64      6761.21 o                         
  12   0   1       4531.67       4325.98       205.64 o                         
  13   0   1       1345.60       1195.69       145.74 o                         
  14   0   1       7057.11       6491.93       379.16 o                         
  15   0   1       7606.57       7451.80       430.89 o                         
  16   0   1       6465.96       6112.65       386.26 o                         
  17   0   1       3667.68       3250.64       287.01 o                         
  18   0   1        965.90        962.44       205.94 o                         
  19   0   1        872.05        680.93       192.11 o                         
  20   0   1        229.43        184.05       212.08 o                         
   1   1   1         11.06          5.70         8.61 o                         
   2   1   1         40.22         13.07        26.89 o                         
   3   1   1       1551.75       1929.98       264.46 o                         
   6   1   1       1572.32       1535.58       123.10 o                         
   7   1   1      25181.85      23897.41       796.53 o                         
   8   1   1       4873.20       4887.19       156.51 o                         
   9   1   1      17690.33      17135.29       447.56 o                         
  10   1   1      12318.14      11072.44       304.71 o                         
  11   1   1      11614.39      11263.25       319.22 o                         
  12   1   1       2943.30       2652.40       112.83 o                         
  13   1   1       5720.05       5704.19       239.87 o                         
  14   1   1       1035.72        977.00       100.72 o                         
  15   1   1       3023.52       2981.41       181.82 o                         
  16   1   1       2168.93       2107.47       157.73 o                         
  17   1   1        253.86        179.79        82.56 o                         
  18   1   1       1207.96       1018.82       131.20 o                         
  19   1   1       1478.75       1552.68       210.34 o                         
  20   1   1       2418.91       1948.91       365.17 o                         
  21   1   1        685.98        590.89       263.42 o                         
  22   1   1        300.12        156.23       226.33 o                         
   1   2   1         37.82         52.68        13.97 o                         
   5   2   1       4365.05       4204.57       232.13 o                         
   6   2   1      10049.20       9876.60       459.83 o                         
   7   2   1      24197.61      24013.71       725.00 o                         
   8   2   1       3033.62       2993.11       109.54 o                         
   9   2   1       3517.38       3288.17       113.74 o                         
  10   2   1      18622.70      17870.77       465.38 o                         
  11   2   1      19212.56      18841.15       521.65 o                         
  12   2   1       3035.65       2939.15       135.85 o                         
  13   2   1       6461.10       6089.30       234.04 o                         
  14   2   1       4499.25       4527.97       195.02 o                         
  15   2   1       1256.73       1058.94        96.02 o                         
  16   2   1       4622.92       4392.44       204.56 o                         
  17   2   1        906.03        976.20       139.24 o                         
  18   2   1       3312.14       3485.86       308.11 o                         
  19   2   1        577.90        462.79       168.86 o                         
  20   2   1        337.65        183.73       209.86 o                         
  21   2   1        654.08        797.37       281.20 o                         
  22   2   1        560.85        171.10       206.54 o                         
   1   3   1        735.63        744.45        95.87 o                         
   5   3   1       4053.55       4280.07       263.59 o                         
   6   3   1      20829.40      19621.47       861.36 o                         
   7   3   1       3971.06       3653.91       143.99 o                         
   8   3   1       9535.09       8906.85       261.21 o                         
   9   3   1       2064.43       1946.10        80.15 o                         
  10   3   1      26718.37      26146.19       664.59 o                         
  11   3   1       5378.76       5215.67       170.00 o                         
  12   3   1      10414.36      10143.34       338.37 o                         
  13   3   1        220.35        178.63        49.94 o                         
  14   3   1      21532.88      21139.85       667.85 o                         
  15   3   1       1294.97       1243.34       136.96 o                         
  16   3   1        527.05        362.33       130.27 o                         
  17   3   1       4274.69       4139.18       395.79 o                         
  18   3   1       4092.05       4204.57       420.48 o                         
  19   3   1       2262.07       1954.68       367.15 o                         
  20   3   1        749.20        541.87       251.58 o                         
  21   3   1        903.86       1275.91       339.25 o                         
  22   3   1        365.01        352.71       252.13 o                         
   2   4   1       5407.28       5337.96       471.20 o                         
   4   4   1        845.89        784.78        66.83 o                         
   5   4   1       9351.65       9264.72       314.45 o                         
   6   4   1      23218.34      21292.43       685.68 o                         
   7   4   1       4864.50       4506.40       162.87 o                         
   8   4   1       1930.81       1873.41        81.79 o                         
   9   4   1       8267.25       7900.47       229.24 o                         
  10   4   1      83149.61      78497.55      1968.50 o                         
  11   4   1       2745.21       2990.10       120.79 o                         
  12   4   1        943.06        847.37        83.62 o                         
  13   4   1       5560.87       4921.92       302.07 o                         
  14   4   1      10303.95       9940.24       549.28 o                         
  15   4   1       2205.03       1980.13       259.74 o                         
  16   4   1       3228.13       3326.80       358.56 o                         
  17   4   1       1742.31       1601.09       255.00 o                         
  18   4   1        740.86        548.09       189.88 o                         
  19   4   1       5987.62       5723.30       662.77 o                         
  20   4   1       1252.33       1426.65       345.49 o                         
  21   4   1        429.69        510.26       274.31 o                         
  22   4   1         46.63       -177.85       177.85 o                         
   0   5   1       9783.85       9398.15       778.62 o                         
   2   5   1       8784.99       8382.84       353.84 o                         
   3   5   1       5858.97       5764.78       254.06 o                         
   4   5   1      22182.27      20467.82       641.50 o                         
   5   5   1       2666.71       2560.72       108.90 o                         
   6   5   1      13030.61      12689.16       395.54 o                         
   7   5   1       5649.05       5827.39       202.77 o                         
   8   5   1       6885.53       6984.81       227.55 o                         
   9   5   1      36261.10      33284.70       931.91 o                         
  10   5   1     104713.16     101303.37      2768.04 o                         
  11   5   1       2310.76       2251.34       133.06 o                         
  12   5   1       1238.15       1447.59       144.09 o                         
  13   5   1      11230.40      11558.31       620.73 o                         
  14   5   1       1678.20       1582.77       223.85 o                         
  15   5   1      11875.18      12474.48       782.79 o                         
  16   5   1       2018.32       1671.60       261.57 o                         
  17   5   1       4488.46       4239.42       429.58 o                         
  18   5   1       2283.10       2529.56       424.05 o                         
  19   5   1        903.36        549.55       249.39 o                         
  20   5   1        422.21        327.33       237.00 o                         
  21   5   1        542.19        448.21       247.73 o                         
   0   6   1       4492.58       4045.24       219.27 o                         
   1   6   1       1637.36       1669.14        97.83 o                         
   2   6   1      13151.56      12633.17       462.58 o                         
   3   6   1      13507.59      13022.84       392.86 o                         
   4   6   1      11277.15      10709.07       331.25 o                         
   5   6   1      12154.28      11695.27       364.45 o                         
   6   6   1        594.60        597.84        55.44 o                         
   7   6   1       9877.52       8730.60       306.16 o                         
   8   6   1      28005.01      26202.62       833.33 o                         
   9   6   1      28175.14      26241.36       838.12 o                         
  10   6   1       4243.49       3854.20       170.96 o                         
  11   6   1       2991.94       2819.20       160.72 o                         
  12   6   1       4021.87       3926.13       235.02 o                         
  13   6   1       1726.48       1469.97       177.71 o                         
  14   6   1       2337.34       2169.46       274.35 o                         
  15   6   1       1928.97       2162.78       287.63 o                         
  16   6   1       5843.27       6252.98       493.17 o                         
  17   6   1       1003.53        773.95       267.34 o                         
  18   6   1       1087.78       1124.85       312.20 o                         
  19   6   1        866.20       1015.90       313.67 o                         
  20   6   1       1920.45       1644.50       359.62 o                         
  21   6   1        428.34        221.49       238.19 o                         
   0   7   1       1416.53       1376.73       118.49 o                         
   1   7   1      31342.62      29235.85      1026.83 o                         
   2   7   1      10114.34      10311.51       396.04 o                         
   3   7   1      11536.06      10468.57       342.09 o                         
   4   7   1       6032.08       5522.78       189.36 o                         
   5   7   1       1977.20       2072.33        95.83 o                         
   6   7   1       5730.14       5507.28       208.89 o                         
   7   7   1      21151.46      20161.14       655.05 o                         
   8   7   1       6201.37       6289.90       240.59 o                         
   9   7   1       9032.92       9137.79       326.95 o                         
  10   7   1       3344.73       3030.08       150.86 o                         
  11   7   1       6357.37       6295.65       276.05 o                         
  12   7   1       3547.09       3422.64       218.09 o                         
  13   7   1       3453.56       3557.49       272.80 o                         
  14   7   1        545.05        315.49       140.97 o                         
  15   7   1        931.72       1063.15       271.29 o                         
  16   7   1       1961.92       1722.42       347.64 o                         
  17   7   1       3936.11       4118.20       540.37 o                         
  18   7   1        332.34         18.04       203.75 o                         
  19   7   1        111.21         -6.72       219.65 o                         
  20   7   1       1213.40       1077.06       342.72 o                         
  21   7   1        237.58        330.23       238.32 o                         
   0   8   1        742.12        704.44       109.66 o                         
   1   8   1       2830.23       2937.54       144.04 o                         
   2   8   1       2435.09       2323.17       104.27 o                         
   3   8   1       5209.62       5027.99       187.38 o                         
   4   8   1       1925.99       1875.30        99.86 o                         
   5   8   1       2431.22       2599.43       120.61 o                         
   6   8   1      14843.97      14701.45       484.31 o                         
   7   8   1      16079.73      16042.54       498.90 o                         
   8   8   1       3286.76       3354.09       156.32 o                         
   9   8   1       4864.40       5029.70       209.59 o                         
  10   8   1       2688.83       2842.65       151.47 o                         
  11   8   1        870.54        915.82       103.20 o                         
  12   8   1         99.45         93.14        69.73 o                         
  13   8   1       2104.53       2120.25       238.86 o                         
  14   8   1       1287.56       1622.40       238.31 o                         
  15   8   1       2467.32       2367.36       294.27 o                         
  16   8   1       1695.22       1692.26       349.22 o                         
  17   8   1       3360.99       3075.93       474.97 o                         
  18   8   1        619.25        651.83       279.23 o                         
  19   8   1        910.62        923.95       319.52 o                         
  20   8   1        676.89        638.73       287.66 o                         
  21   8   1        210.12        322.81       245.53 o                         
   0   9   1       1195.05       1169.45       150.24 o                         
   1   9   1       5965.19       6414.80       271.46 o                         
   2   9   1       3698.63       3503.65       142.60 o                         
   3   9   1       2760.73       2478.10       114.06 o                         
   4   9   1      17886.51      16056.26       484.30 o                         
   5   9   1      70789.91      62283.58      1884.28 o                         
   6   9   1      11477.82      11781.16       402.52 o                         
   7   9   1      24262.46      22791.22       727.86 o                         
   8   9   1       6372.43       6346.68       247.22 o                         
   9   9   1        390.43        407.73        64.54 o                         
  10   9   1       6583.74       7064.12       269.18 o                         
  11   9   1       5090.74       5417.18       250.71 o                         
  12   9   1       1751.33       1618.60       156.05 o                         
  13   9   1       3471.65       4102.62       292.15 o                         
  14   9   1       3381.17       3339.60       347.51 o                         
  15   9   1        961.92       1182.09       232.57 o                         
  16   9   1        292.82        410.12       180.28 o                         
  17   9   1       2247.54       2293.26       419.78 o                         
  18   9   1        434.78        454.56       263.87 o                         
  19   9   1       1840.92       1642.54       388.85 o                         
  20   9   1        285.67        499.29       265.09 o                         
   0  10   1       3320.92       3707.82       288.81 o                         
   1  10   1      13942.14      12607.04       449.99 o                         
   2  10   1      11385.66      11215.15       378.42 o                         
   3  10   1      22275.04      21591.26       686.41 o                         
   4  10   1      74551.20      70489.30      2127.74 o                         
   5  10   1      37970.75      39791.82      1147.97 o                         
   6  10   1       1891.93       1972.58       123.68 o                         
   7  10   1       2920.43       2945.22       148.22 o                         
   8  10   1       5417.26       5056.98       211.16 o                         
   9  10   1      19441.98      17875.96       596.87 o                         
  10  10   1       2235.64       2313.35       148.57 o                         
  11  10   1       3126.57       3223.73       184.80 o                         
  12  10   1       3702.25       3588.62       234.49 o                         
  13  10   1       3570.95       3741.13       297.35 o                         
  14  10   1       4146.97       4005.43       388.95 o                         
  15  10   1       1175.26       1423.34       201.95 o                         
  16  10   1       4988.82       5110.59       388.84 o                         
  17  10   1       1219.40       1685.81       372.56 o                         
  18  10   1       1947.77       2193.58       432.78 o                         
  19  10   1       1077.26       1007.57       340.03 o                         
  20  10   1        328.68        233.03       281.49 o                         
   0  11   1     141204.72     140130.03      7541.89 o                         
   1  11   1      11388.80      11301.12       500.30 o                         
   2  11   1      10628.29      10735.55       435.24 o                         
   3  11   1      12758.16      11590.27       392.01 o                         
   4  11   1       3792.40       3808.72       165.51 o                         
   5  11   1       4123.06       3603.29       161.83 o                         
   6  11   1       3708.83       3568.24       153.67 o                         
   7  11   1      12820.00      11982.79       392.54 o                         
   8  11   1        310.60        223.02        54.36 o                         
   9  11   1       2261.89       2341.75       136.60 o                         
  10  11   1       8754.50       8770.53       314.04 o                         
  11  11   1        271.32        324.27        68.39 o                         
  12  11   1       2085.45       2087.00       172.31 o                         
  13  11   1       2537.78       2851.44       238.32 o                         
  14  11   1       5423.45       5401.32       373.23 o                         
  15  11   1        353.91        416.40       157.40 o                         
  16  11   1        674.56        772.28       284.22 o                         
  17  11   1        813.57       1388.48       343.90 o                         
  18  11   1        563.25        589.25       283.15 o                         
  19  11   1        205.24        197.59       249.72 o                         
   0  12   1       3150.39       3397.57       290.53 o                         
   1  12   1       2630.50       2447.98       184.76 o                         
   2  12   1       2981.39       2896.29       184.66 o                         
   3  12   1       7739.01       7822.63       375.35 o                         
   4  12   1       1591.97       1440.68       115.20 o                         
   5  12   1        485.19        481.85        65.45 o                         
   6  12   1       2439.36       2544.95       145.91 o                         
   7  12   1       3679.42       3473.97       168.44 o                         
   8  12   1        274.93        239.84        56.81 o                         
   9  12   1        702.38        690.78        82.39 o                         
  10  12   1       3568.26       3551.76       180.81 o                         
  11  12   1       1649.43       1604.57       139.45 o                         
  12  12   1        838.40        993.13       130.88 o                         
  13  12   1       4968.47       4953.13       301.49 o                         
  14  12   1       1232.01       1437.29       333.93 o                         
  15  12   1       1582.32       1651.27       360.67 o                         
  16  12   1       1842.24       2084.04       416.35 o                         
  17  12   1        472.20        436.33       275.10 o                         
  18  12   1        342.36        399.13       252.80 o                         
  19  12   1         49.66         48.34       221.44 o                         
   0  13   1        600.81        564.92       131.26 o                         
   1  13   1       2335.72       2202.50       179.28 o                         
   2  13   1       5137.73       4994.45       273.72 o                         
   3  13   1        668.21        692.05       103.19 o                         
   4  13   1       7883.12       7530.31       373.95 o                         
   5  13   1       7086.49       7321.78       367.64 o                         
   6  13   1       2569.26       2391.63       150.99 o                         
   7  13   1       2362.25       2419.00       154.45 o                         
   8  13   1       1894.55       1907.85       139.34 o                         
   9  13   1       2615.37       2570.48       167.48 o                         
  10  13   1       1742.19       1668.86       136.41 o                         
  11  13   1       1608.13       1677.15       165.13 o                         
  12  13   1       7473.55       7925.10       404.66 o                         
  13  13   1       1489.43       1841.43       229.99 o                         
  14  13   1       1377.44       1160.53       312.17 o                         
  15  13   1       1731.99       1963.48       392.43 o                         
  16  13   1        685.44        891.11       309.55 o                         
  17  13   1       1063.52       1209.70       360.51 o                         
  18  13   1        120.29        214.82       267.44 o                         
   0  14   1       2337.98       2158.51       262.67 o                         
   1  14   1        503.90        473.03        96.56 o                         
   2  14   1       2680.67       2843.03       216.98 o                         
   3  14   1      14703.08      14419.64       642.51 o                         
   4  14   1       4489.29       4705.54       272.67 o                         
   5  14   1       3346.06       3503.10       246.69 o                         
   6  14   1       1135.98       1236.33       145.96 o                         
   7  14   1       1499.19       1820.85       180.49 o                         
   8  14   1       1316.79       1280.01       119.48 o                         
   9  14   1       2843.07       2736.91       181.35 o                         
  10  14   1       6152.56       6411.24       306.09 o                         
  11  14   1       3450.70       3566.25       266.84 o                         
  12  14   1       2526.99       2631.23       258.61 o                         
  13  14   1       1963.74       1971.04       237.56 o                         
  14  14   1        975.77       1191.28       316.43 o                         
  15  14   1        490.86        546.58       255.24 o                         
  16  14   1        464.76        454.83       274.77 o                         
  17  14   1        175.27        163.05       247.36 o                         
   0  15   1       2445.86       2765.43       311.91 o                         
   1  15   1       1048.93       1180.42       142.61 o                         
   2  15   1       3508.31       3697.47       250.57 o                         
   3  15   1       1766.62       1814.78       181.71 o                         
   4  15   1       2285.22       2342.35       207.31 o                         
   5  15   1       3963.22       4336.81       275.61 o                         
   6  15   1       2529.30       2420.70       215.29 o                         
   7  15   1        321.71        239.69       101.00 o                         
   8  15   1       1869.25       1923.50       199.66 o                         
   9  15   1        863.55        958.16       154.53 o                         
  10  15   1       1506.44       1600.66       178.37 o                         
  11  15   1        154.57        185.11       116.55 o                         
  12  15   1        515.80        714.64       148.67 o                         
  13  15   1       1626.29       1891.02       240.84 o                         
  14  15   1        419.83        527.20       220.87 o                         
  15  15   1       1053.30       1574.77       351.74 o                         
  16  15   1        504.51        596.71       277.17 o                         
   0  16   1       2182.78       2407.61       301.19 o                         
   1  16   1       3181.89       3337.11       257.98 o                         
   2  16   1       3180.84       3232.69       252.20 o                         
   3  16   1        937.19       1025.35       147.92 o                         
   4  16   1       2709.33       2502.02       223.53 o                         
   5  16   1        694.59        672.63       128.92 o                         
   6  16   1       6885.64       7224.00       392.60 o                         
   7  16   1       2223.55       2397.74       227.88 o                         
   8  16   1       1458.72       1617.66       192.92 o                         
   9  16   1        699.27        773.95       148.53 o                         
  10  16   1       2894.07       3150.59       308.65 o                         
  11  16   1       1140.17       1258.46       256.35 o                         
  12  16   1       4137.30       4599.82       415.21 o                         
  13  16   1       1827.67       2005.19       246.66 o                         
  14  16   1        408.23        367.96       208.24 o                         
  15  16   1        206.77         83.87       213.09 o                         
   0  17   1       9154.46       8910.38       647.90 o                         
   1  17   1        683.72        521.43       125.71 o                         
   2  17   1       1459.15       1260.67       169.23 o                         
   3  17   1       4375.36       4255.72       308.51 o                         
   4  17   1       3869.95       3700.30       289.23 o                         
   5  17   1       2099.28       1915.98       204.53 o                         
   6  17   1       2026.86       2056.39       214.24 o                         
   7  17   1       9081.79       9205.32       482.77 o                         
   8  17   1       1759.83       1966.72       215.90 o                         
   9  17   1       2566.55       2732.45       252.99 o                         
  10  17   1       1560.24       1931.19       252.45 o                         
  11  17   1        995.97       1430.47       281.81 o                         
  12  17   1        165.96        151.99       172.63 o                         
  13  17   1       2199.71       2433.86       357.31 o                         
  14  17   1        370.35        274.78       239.81 o                         
   0  18   1        854.15        800.31       207.56 o                         
   1  18   1       3606.45       3672.76       292.16 o                         
   2  18   1       1958.59       1985.00       213.49 o                         
   3  18   1       5331.64       5416.27       334.65 o                         
   4  18   1        579.86        500.39       133.96 o                         
   5  18   1       1473.26       1417.43       184.61 o                         
   6  18   1        436.47        454.09       133.18 o                         
   7  18   1        184.01        258.17       124.91 o                         
   8  18   1       1462.19       1489.95       201.94 o                         
   9  18   1        920.57       1317.23       190.84 o                         
  10  18   1       1775.12       2067.38       265.22 o                         
  11  18   1       1164.83       1331.19       264.62 o                         
  12  18   1        213.58        261.61       175.30 o                         
  13  18   1        103.28         71.74       155.92 o                         
   0  19   1        281.47        415.48       186.97 o                         
   1  19   1       1969.49       1981.07       217.31 o                         
   2  19   1       1065.80       1425.67       188.99 o                         
   3  19   1       3861.31       3878.18       308.89 o                         
   4  19   1       2402.42       2575.11       246.57 o                         
   5  19   1        580.58        466.06       143.01 o                         
   6  19   1        786.35        585.69       154.05 o                         
   7  19   1        328.76        574.50       153.68 o                         
   8  19   1        654.57        482.79       145.87 o                         
   9  19   1       2812.83       3152.47       290.93 o                         
  10  19   1        918.09       1140.34       239.96 o                         
  11  19   1        400.81        583.59       191.23 o                         
  12  19   1         36.92        179.31       189.77 o                         
   0  20   1        125.49        168.75       177.29 o                         
   1  20   1       2375.96       2174.39       235.23 o                         
   2  20   1        775.71        837.04       170.30 o                         
   3  20   1        369.77        317.15       134.11 o                         
   4  20   1       1870.44       1920.87       229.59 o                         
   5  20   1        179.03        276.15       127.03 o                         
   6  20   1       3615.69       3310.81       299.45 o                         
   7  20   1       1262.22       1289.93       197.93 o                         
   8  20   1       1870.50       2295.71       250.00 o                         
   9  20   1        144.54        116.57       133.99 o                         
  10  20   1        454.80         48.60       160.79 o                         
   0  21   1       2483.16       2650.74       376.21 o                         
   1  21   1       1851.33       1780.39       220.35 o                         
   2  21   1        703.77        507.01       145.86 o                         
   3  21   1        531.41        480.42       141.24 o                         
   4  21   1        348.02        374.55       142.68 o                         
   5  21   1        782.51        637.18       159.66 o                         
   6  21   1        300.42        185.01       132.19 o                         
   7  21   1        329.33        418.93       148.80 o                         
   8  21   1        318.53        265.76       146.31 o                         
   0  22   1        296.77        142.71       165.84 o                         
   1  22   1        227.77        232.87       125.40 o                         
   2  22   1        301.17        328.85       130.70 o                         
   3  22   1        229.04        341.38       134.33 o                         
   4  22   1         70.16        155.80       114.71 o                         
   6   0   2       1446.45        940.24       156.66 o                         
   7   0   2      13297.41      14102.94       720.39 o                         
   8   0   2       2528.51       2295.71       137.04 o                         
   9   0   2      16824.28      16363.37       710.06 o                         
  10   0   2       5131.61       4945.79       227.16 o                         
  11   0   2      25409.62      26273.68      1120.71 o                         
  12   0   2       2526.39       2455.24       202.36 o                         
  13   0   2       7748.15       8891.75       685.90 o                         
  14   0   2       7546.50       9354.49       735.43 o                         
  15   0   2       4931.27       4933.46       381.44 o                         
  16   0   2       4156.09       4559.30       363.01 o                         
  17   0   2       3133.40       3448.14       411.65 o                         
  18   0   2       5581.40       5816.76       562.90 o                         
  19   0   2       5675.97       6266.86       614.89 o                         
  20   0   2       4023.94       4867.32       769.04 o                         
   6   1   2      64970.49      67037.94      3377.20 o                         
   7   1   2       6216.30       5903.09       234.48 o                         
   8   1   2      58623.13      56598.19      1932.54 o                         
   9   1   2      14738.44      14151.43       474.87 o                         
  10   1   2      23944.56      19855.07       678.69 o                         
  11   1   2      16252.54      16115.70       599.12 o                         
  12   1   2       8891.00       9003.69       331.39 o                         
  13   1   2       1386.03       1381.22       132.48 o                         
  14   1   2      12202.25      11617.83       498.79 o                         
  15   1   2       4406.31       4276.66       246.34 o                         
  16   1   2      10534.54      11606.45       560.31 o                         
  17   1   2       1439.05       1632.85       216.41 o                         
  18   1   2       8034.74       7857.21       492.92 o                         
  19   1   2       1015.94       1017.84       239.06 o                         
  20   1   2       3153.53       3963.80       504.75 o                         
  21   1   2       2243.24       2641.00       432.01 o                         
  22   1   2       1058.57       1071.01       486.17 o                         
   5   2   2      30060.82      32013.44      2008.19 o                         
   6   2   2       5899.36       5922.87       330.15 o                         
   7   2   2      73676.50      69886.18      2210.00 o                         
   8   2   2       3161.92       2984.86       130.85 o                         
   9   2   2      10742.88      10209.92       325.20 o                         
  10   2   2      24092.04      20494.98       700.25 o                         
  11   2   2      51137.97      47029.61      1630.35 o                         
  12   2   2       4551.33       4465.72       198.00 o                         
  13   2   2      13516.48      12685.35       579.33 o                         
  14   2   2       2365.66       2353.22       162.42 o                         
  15   2   2      12431.82      11883.14       517.65 o                         
  16   2   2      10138.94      10159.76       503.58 o                         
  17   2   2       3744.50       4520.96       404.58 o                         
  18   2   2       3724.26       4302.59       500.29 o                         
  19   2   2       5434.82       6762.56       662.06 o                         
  20   2   2       2660.19       3233.73       454.80 o                         
  21   2   2       2372.43       3217.59       469.84 o                         
  22   2   2        805.87        431.73       320.16 o                         
   5   3   2       4599.50       4392.04       330.68 o                         
   6   3   2      70358.79      68843.72      2797.82 o                         
   7   3   2      21237.05      20218.88       699.10 o                         
   8   3   2       6537.71       5896.66       203.40 o                         
   9   3   2       9540.17       8753.04       269.97 o                         
  10   3   2      48786.03      48692.25      1348.14 o                         
  11   3   2      15694.50      15732.18       549.19 o                         
  12   3   2       8048.80       7722.43       303.18 o                         
  13   3   2       3717.34       3916.73       235.66 o                         
  14   3   2       5419.19       5122.29       293.79 o                         
  15   3   2       4740.66       4852.97       326.80 o                         
  16   3   2       8238.21       8667.08       740.36 o                         
  17   3   2       2313.25       2441.19       366.64 o                         
  18   3   2       5515.16       6542.84       639.24 o                         
  19   3   2       1937.27       2141.40       390.10 o                         
  20   3   2       1463.48       1928.43       367.16 o                         
  21   3   2       2690.64       2846.38       443.02 o                         
  22   3   2        639.94        667.19       333.61 o                         
   4   4   2       6611.99       6526.31       354.68 o                         
   5   4   2      64473.72      63498.94      2580.43 o                         
   6   4   2      21828.16      20829.21       776.93 o                         
   7   4   2      35857.45      35282.52      1291.12 o                         
   8   4   2       6411.19       5929.10       191.98 o                         
   9   4   2      44458.01      42283.19      1120.38 o                         
  10   4   2      17152.05      16676.55       492.64 o                         
  11   4   2       4912.50       4665.21       181.76 o                         
  12   4   2       4501.38       4533.56       218.16 o                         
  13   4   2       6581.81       6432.33       365.79 o                         
  14   4   2       3937.81       4082.83       429.88 o                         
  15   4   2       7912.73       7988.10       685.16 o                         
  16   4   2       7879.00       7811.93       703.05 o                         
  17   4   2       9078.78      10171.81       855.77 o                         
  18   4   2       4123.56       4962.84       556.67 o                         
  19   4   2       3317.54       3472.74       468.44 o                         
  20   4   2       1369.10       1368.47       363.45 o                         
  21   4   2       3183.80       2959.83       456.31 o                         
  22   4   2        117.59        282.59       259.07 o                         
   2   5   2      36762.45      39013.20      2121.14 o                         
   3   5   2       4621.62       4660.22       216.45 o                         
   4   5   2      42491.51      42944.60      1437.18 o                         
   5   5   2      27794.83      25736.19       804.88 o                         
   6   5   2     106022.75     102288.73      3098.52 o                         
   7   5   2       6081.32       5679.41       210.31 o                         
   8   5   2      36213.80      35222.68      1034.81 o                         
   9   5   2      16032.31      15382.88       455.37 o                         
  10   5   2      18355.13      18275.46       565.80 o                         
  11   5   2       9234.38       9141.40       364.56 o                         
  12   5   2      12263.96      11524.44       548.30 o                         
  13   5   2       6056.71       6349.34       402.34 o                         
  14   5   2       9907.03       9528.73       774.39 o                         
  15   5   2       6510.01       6765.10       622.36 o                         
  16   5   2       5884.31       6857.45       643.39 o                         
  17   5   2       3397.43       3693.65       467.60 o                         
  18   5   2       4635.80       5079.19       574.36 o                         
  19   5   2       5522.63       5858.60       632.50 o                         
  20   5   2       4585.02       4682.98       561.02 o                         
  21   5   2       4630.11       4863.75       590.62 o                         
   0   6   2       4445.52       4016.38       266.52 o                         
   1   6   2      29966.60      31513.89      1222.67 o                         
   2   6   2       5501.67       5800.59       258.08 o                         
   3   6   2      75545.36      77589.50      2511.23 o                         
   4   6   2      14769.80      14675.16       474.71 o                         
   5   6   2      75191.08      75648.91      2302.67 o                         
   6   6   2       4874.15       4953.45       190.22 o                         
   7   6   2      35497.47      36254.13      1130.78 o                         
   8   6   2      35103.95      32691.50      1028.84 o                         
   9   6   2     111081.91     110279.92      3354.03 o                         
  10   6   2      16272.61      15922.40       624.22 o                         
  11   6   2       3235.15       3311.13       186.35 o                         
  12   6   2       6586.18       6315.24       411.05 o                         
  13   6   2       7316.72       7685.91       489.33 o                         
  14   6   2       4582.79       4493.63       470.93 o                         
  15   6   2       5331.47       5648.95       563.27 o                         
  16   6   2      10692.72      11620.24       949.64 o                         
  17   6   2       5183.14       4732.54       540.85 o                         
  18   6   2       4702.15       5547.96       600.39 o                         
  19   6   2       6362.21       6237.32       667.29 o                         
  20   6   2       1467.69       1474.61       351.04 o                         
  21   6   2        402.52        770.48       324.26 o                         
   0   7   2       8361.07       9232.24       555.58 o                         
   1   7   2       9815.30       9771.84       414.01 o                         
   2   7   2      80701.30      79373.08      2769.35 o                         
   3   7   2      25004.05      22650.30       762.05 o                         
   4   7   2      44520.66      43807.44      1439.74 o                         
   5   7   2       7690.11       6767.83       260.73 o                         
   6   7   2      48482.93      46240.13      1525.77 o                         
   7   7   2      12163.88      12100.64       439.98 o                         
   8   7   2      43183.28      44617.94      1480.84 o                         
   9   7   2      19795.73      19201.35       674.12 o                         
  10   7   2       6175.32       6900.83       311.85 o                         
  11   7   2       5024.28       5058.53       252.10 o                         
  12   7   2       5782.55       6248.98       416.45 o                         
  13   7   2       1822.67       1630.90       190.37 o                         
  14   7   2       3745.33       4670.09       489.42 o                         
  15   7   2       5105.47       6276.70       615.16 o                         
  16   7   2       4552.74       5302.98       569.65 o                         
  17   7   2       2365.89       2265.18       390.68 o                         
  18   7   2       3022.76       3530.88       479.08 o                         
  19   7   2       3004.00       2962.94       471.22 o                         
  20   7   2       2773.78       3495.62       509.80 o                         
  21   7   2       1224.94        924.58       333.12 o                         
   0   8   2       4958.32       5502.64       364.84 o                         
   1   8   2      81074.84      79252.93      3028.02 o                         
   2   8   2       3391.54       3305.30       144.57 o                         
   3   8   2       7708.75       7989.73       297.27 o                         
   4   8   2       4360.98       4686.15       194.78 o                         
   5   8   2      54228.28      49657.00      1635.28 o                         
   6   8   2      35702.90      33561.48      1126.43 o                         
   7   8   2      39380.58      40393.74      1348.05 o                         
   8   8   2      17442.38      17056.74       606.99 o                         
   9   8   2      27897.36      28647.21       981.00 o                         
  10   8   2       2864.12       2786.26       172.41 o                         
  11   8   2      16921.56      18115.07       715.84 o                         
  12   8   2       5587.52       6180.10       412.36 o                         
  13   8   2      10516.13      11422.50       682.29 o                         
  14   8   2       2011.32       2807.29       394.51 o                         
  15   8   2       1301.86       1245.45       305.25 o                         
  16   8   2       4429.09       4751.54       538.25 o                         
  17   8   2       4302.62       4743.25       553.84 o                         
  18   8   2       3253.94       3096.28       460.45 o                         
  19   8   2       4976.04       5612.79       648.16 o                         
  20   8   2       2253.09       2236.54       430.63 o                         
   0   9   2      14325.32      15111.54       886.90 o                         
   1   9   2      11394.96      11154.29       435.79 o                         
   2   9   2      14849.10      13562.95       476.53 o                         
   3   9   2       8704.82       9441.33       349.96 o                         
   4   9   2      26919.80      29532.01       995.18 o                         
   5   9   2      16238.83      15840.40       562.08 o                         
   6   9   2     113793.41     112678.91      3656.58 o                         
   7   9   2       8013.86       9078.31       350.57 o                         
   8   9   2      32115.92      32605.13      1107.49 o                         
   9   9   2       6818.38       6701.93       280.10 o                         
  10   9   2      10995.76      11140.73       476.85 o                         
  11   9   2       4622.39       4600.06       244.83 o                         
  12   9   2       9399.43       9990.52       608.16 o                         
  13   9   2       5644.30       5515.44       400.80 o                         
  14   9   2       2876.80       2707.40       391.15 o                         
  15   9   2       8626.17       8786.03       785.46 o                         
  16   9   2       2391.26       2627.56       421.38 o                         
  17   9   2       1613.26       1461.01       358.35 o                         
  18   9   2       1657.56       2117.98       411.91 o                         
  19   9   2       4164.94       5011.38       629.01 o                         
  20   9   2        440.82        589.65       315.04 o                         
   0  10   2       5273.02       4908.76       356.30 o                         
   1  10   2      44012.72      41288.31      1475.73 o                         
   2  10   2      60156.21      54207.93      1773.58 o                         
   3  10   2      57617.61      54753.95      1800.04 o                         
   4  10   2      23026.51      21418.89       740.13 o                         
   5  10   2      24153.46      23684.68       815.04 o                         
   6  10   2      27254.10      25745.15       885.11 o                         
   7  10   2      10192.56      10257.90       393.94 o                         
   8  10   2       2000.18       2032.78       131.12 o                         
   9  10   2       9233.28       9579.32       380.44 o                         
  10  10   2      23540.97      22856.61       895.19 o                         
  11  10   2       2741.16       2782.27       181.47 o                         
  12  10   2       2691.85       2513.10       198.40 o                         
  13  10   2       5787.56       6925.21       475.14 o                         
  14  10   2       4278.95       5441.69       568.52 o                         
  15  10   2       3954.82       4374.88       514.87 o                         
  16  10   2       2809.94       3650.16       489.00 o                         
  17  10   2       6628.51       6819.46       708.93 o                         
  18  10   2       2481.54       3705.19       534.13 o                         
  19  10   2       1518.72       1676.50       413.55 o                         
  20  10   2        625.64        483.97       321.98 o                         
   0  11   2      33684.50      32168.64      1816.76 o                         
   1  11   2      21955.33      21367.89       879.10 o                         
   2  11   2      24980.48      28509.61      1049.39 o                         
   3  11   2       9403.82       9556.29       365.54 o                         
   4  11   2      10166.40       9035.05       348.00 o                         
   5  11   2       8675.64       8677.11       340.90 o                         
   6  11   2       4383.22       3948.42       190.04 o                         
   7  11   2       4484.61       4231.17       205.39 o                         
   8  11   2      18069.22      19957.09       713.66 o                         
   9  11   2       6502.56       6243.51       277.48 o                         
  10  11   2       4073.95       4481.06       248.11 o                         
  11  11   2       4077.19       3845.25       228.91 o                         
  12  11   2       5031.47       5269.28       331.53 o                         
  13  11   2       3303.26       3640.64       338.07 o                         
  14  11   2       6396.04       7419.09       712.38 o                         
  15  11   2       3059.97       4309.45       538.99 o                         
  16  11   2       1676.09       2095.53       397.28 o                         
  17  11   2       2714.75       3299.13       495.84 o                         
  18  11   2       1537.24       2076.95       433.58 o                         
  19  11   2       1478.28       1288.47       375.97 o                         
   0  12   2       4446.16       4059.12       326.55 o                         
   1  12   2      11834.27      11583.05       517.47 o                         
   2  12   2       6739.00       6120.03       310.68 o                         
   3  12   2      10594.84       9631.11       445.70 o                         
   4  12   2       8408.18       7658.83       333.63 o                         
   5  12   2      14156.70      13258.06       491.72 o                         
   6  12   2       3605.06       4269.20       204.88 o                         
   7  12   2       7134.15       6654.19       287.94 o                         
   8  12   2       6389.23       6305.17       281.61 o                         
   9  12   2      13144.95      12314.17       479.31 o                         
  10  12   2       2765.80       3309.61       210.29 o                         
  11  12   2       6801.40       7276.10       365.98 o                         
  12  12   2      17307.97      17405.68       825.57 o                         
  13  12   2       3418.52       3959.52       360.44 o                         
  14  12   2       5215.24       5518.10       446.04 o                         
  15  12   2       6395.51       7145.92       719.54 o                         
  16  12   2       3054.06       3965.66       545.42 o                         
  17  12   2       4972.60       6528.29       723.13 o                         
  18  12   2        194.65        106.40       282.08 o                         
   0  13   2      17878.54      17237.95      1044.47 o                         
   1  13   2       1686.49       1602.95       141.14 o                         
   2  13   2       9919.50      11287.32       514.63 o                         
   3  13   2       5794.67       5627.74       300.14 o                         
   4  13   2       5675.24       5773.50       309.45 o                         
   5  13   2      11703.04      11132.20       514.55 o                         
   6  13   2       7030.89       6736.82       317.59 o                         
   7  13   2       2568.61       2486.58       157.63 o                         
   8  13   2       9285.97       9562.59       391.62 o                         
   9  13   2       5129.08       4896.78       247.52 o                         
  10  13   2      10753.92      10706.25       485.26 o                         
  11  13   2       1809.15       1869.23       184.11 o                         
  12  13   2       5677.74       5815.85       370.92 o                         
  13  13   2       7626.21       8045.80       552.10 o                         
  14  13   2       2532.87       2790.04       312.76 o                         
  15  13   2       6251.87       6587.45       684.65 o                         
  16  13   2       4825.08       5617.15       645.28 o                         
  17  13   2       2015.89       2825.07       484.46 o                         
  18  13   2       1568.31       2512.18       468.79 o                         
   0  14   2      16276.63      15592.09       969.53 o                         
   1  14   2      10656.29      10500.37       491.75 o                         
   2  14   2       6062.15       5952.22       320.74 o                         
   3  14   2      10447.20       9243.31       447.86 o                         
   4  14   2       6642.87       6130.97       331.77 o                         
   5  14   2       4154.94       4615.77       275.92 o                         
   6  14   2       3601.62       3437.95       230.85 o                         
   7  14   2       3404.02       3625.85       247.27 o                         
   8  14   2       4295.55       4036.60       239.09 o                         
   9  14   2       1861.00       2039.13       164.69 o                         
  10  14   2       7256.82       7096.83       367.00 o                         
  11  14   2       6392.41       6326.46       346.06 o                         
  12  14   2       4029.55       4186.21       305.80 o                         
  13  14   2       3519.36       4087.12       370.41 o                         
  14  14   2       5559.90       6331.77       493.99 o                         
  15  14   2       9602.21      11702.48      1007.38 o                         
  16  14   2       3196.87       3706.85       520.60 o                         
  17  14   2       1424.87       1659.29       400.96 o                         
   0  15   2       3041.53       3304.75       316.48 o                         
   1  15   2       4839.68       4739.36       281.84 o                         
   2  15   2       9365.85       9659.90       470.70 o                         
   3  15   2       6471.29       5818.11       324.25 o                         
   4  15   2       6603.58       6988.42       371.62 o                         
   5  15   2       5487.84       5682.82       324.57 o                         
   6  15   2       4175.65       4673.26       288.09 o                         
   7  15   2       4864.72       4976.84       305.02 o                         
   8  15   2       1351.79       1391.15       175.47 o                         
   9  15   2       5517.78       5546.41       337.39 o                         
  10  15   2       4635.20       4435.35       303.40 o                         
  11  15   2       3937.52       4026.80       298.71 o                         
  12  15   2       5681.50       6555.85       413.10 o                         
  13  15   2       4308.33       5004.40       429.78 o                         
  14  15   2       8116.21       9099.61       626.51 o                         
  15  15   2       1796.50       2068.00       398.79 o                         
  16  15   2       1070.47        991.66       332.73 o                         
   0  16   2       9732.21       9061.94       645.64 o                         
   1  16   2      20202.34      19307.54       844.64 o                         
   2  16   2      17627.90      15957.69       719.98 o                         
   3  16   2       7874.64       8060.19       422.74 o                         
   4  16   2       3652.97       3993.10       267.64 o                         
   5  16   2       6430.89       6424.28       365.50 o                         
   6  16   2       9470.43      10218.56       509.86 o                         
   7  16   2      12007.69      10252.11       515.88 o                         
   8  16   2       7413.74       7834.85       429.35 o                         
   9  16   2       3469.50       3287.00       256.23 o                         
  10  16   2       4844.52       4999.92       379.74 o                         
  11  16   2       2011.60       2062.38       301.36 o                         
  12  16   2       2735.28       2957.06       310.29 o                         
  13  16   2       6959.31       7373.17       542.37 o                         
  14  16   2       1873.94       2160.50       301.94 o                         
  15  16   2       2236.04       2494.36       430.72 o                         
   0  17   2       5202.92       5028.75       440.81 o                         
   1  17   2       3486.43       3389.27       251.61 o                         
   2  17   2       9998.26       9816.88       497.32 o                         
   3  17   2       3302.27       2718.42       228.37 o                         
   4  17   2      13934.33      12742.10       610.77 o                         
   5  17   2       5499.54       4968.79       316.41 o                         
   6  17   2       3526.18       3962.32       278.38 o                         
   7  17   2       1925.18       2205.99       213.31 o                         
   8  17   2       1726.00       1954.04       217.69 o                         
   9  17   2        814.12        819.00       198.10 o                         
  10  17   2       4328.38       4664.38       359.91 o                         
  11  17   2       4145.39       4395.14       438.94 o                         
  12  17   2       2094.99       2065.62       327.03 o                         
  13  17   2       1381.03       1308.07       415.57 o                         
  14  17   2       1879.95       1826.05       319.70 o                         
   0  18   2       3139.21       3630.76       389.95 o                         
   1  18   2       6968.75       7092.67       400.10 o                         
   2  18   2       2691.78       3098.59       245.97 o                         
   3  18   2       6016.41       5155.91       332.62 o                         
   4  18   2       4821.73       4878.70       321.28 o                         
   5  18   2       3244.42       2784.55       243.71 o                         
   6  18   2       5820.49       5889.96       363.11 o                         
   7  18   2       6503.37       6012.93       375.76 o                         
   8  18   2       1779.42       1766.03       214.75 o                         
   9  18   2       2235.48       1950.60       264.58 o                         
  10  18   2       3145.00       3313.01       323.85 o                         
  11  18   2       1659.94       1437.25       299.78 o                         
  12  18   2        239.98        312.89       209.32 o                         
  13  18   2       4123.71       4448.00       653.45 o                         
   0  19   2       2598.87       3096.85       358.31 o                         
   1  19   2       2042.83       1841.26       211.52 o                         
   2  19   2       4541.54       4763.71       328.24 o                         
   3  19   2       2028.55       2306.07       225.02 o                         
   4  19   2       5321.80       4737.34       322.89 o                         
   5  19   2       6859.62       5973.67       375.15 o                         
   6  19   2       5431.28       5266.35       358.41 o                         
   7  19   2       2037.10       1931.54       224.57 o                         
   8  19   2       4956.52       4601.17       336.56 o                         
   9  19   2       2628.97       2510.50       298.78 o                         
  10  19   2       1419.87       2039.51       276.45 o                         
  11  19   2       1029.89       1645.44       309.17 o                         
   0  20   2       2615.49       3251.40       380.14 o                         
   1  20   2       4331.82       4251.48       313.13 o                         
   2  20   2       1682.28       1711.78       204.30 o                         
   3  20   2       2921.62       3214.89       268.24 o                         
   4  20   2        624.37        738.39       169.34 o                         
   5  20   2       4927.25       4563.30       329.39 o                         
   6  20   2       2540.06       2211.00       241.82 o                         
   7  20   2       6292.31       6632.93       415.47 o                         
   8  20   2       2723.86       2330.26       241.11 o                         
   9  20   2        454.19        527.66       194.86 o                         
  10  20   2        957.71       1050.66       252.36 o                         
   0  21   2       1571.52       1372.25       274.77 o                         
   1  21   2       1090.76       1422.35       195.59 o                         
   2  21   2        989.19       1028.82       183.32 o                         
   3  21   2       2443.60       2184.32       229.18 o                         
   4  21   2       2544.80       3226.81       277.40 o                         
   5  21   2       3270.64       3736.43       299.75 o                         
   6  21   2        632.15        511.67       161.65 o                         
   7  21   2       1645.48       1714.58       218.79 o                         
   0  22   2        667.53        704.40       232.23 o                         
   1  22   2        662.84        762.56       167.75 o                         
   2  22   2        536.48        389.46       150.39 o                         
   3  22   2        872.84        818.03       179.51 o                         
   4  22   2        911.36        439.64       159.84 o                         
   4   0   3        922.33       1008.26       107.06 o                         
   6   0   3       1571.89       1623.17       123.20 o                         
   7   0   3      34899.43      32584.32      1393.24 o                         
   8   0   3       4910.96       5195.45       232.99 o                         
   9   0   3       9447.78       8509.14       359.22 o                         
  10   0   3       2277.84       2021.75       108.37 o                         
  11   0   3       2903.70       2774.59       166.56 o                         
  12   0   3       1832.37       1513.63       122.11 o                         
  13   0   3       5568.91       5337.09       289.23 o                         
  14   0   3       2095.55       1888.93       268.70 o                         
  15   0   3        261.26        137.47       108.48 o                         
  16   0   3       2403.63       2627.20       295.51 o                         
  17   0   3       1104.31        838.23       186.13 o                         
  18   0   3         39.58         29.22       128.07 o                         
  19   0   3        550.18        645.16       194.76 o                         
  20   0   3        952.41        601.19       231.40 o                         
  21   0   3        387.24        621.28       243.16 o                         
   4   1   3      43865.07      49396.88      3124.29 o                         
   5   1   3       2039.32       2072.39       257.16 o                         
   6   1   3       4022.13       4116.58       171.40 o                         
   7   1   3      98055.66      94158.76      2596.78 o                         
   8   1   3       1654.90       1696.29        80.61 o                         
   9   1   3      17707.02      16611.08       492.88 o                         
  10   1   3      23373.93      22559.69       587.21 o                         
  11   1   3       8150.79       7728.81       259.63 o                         
  12   1   3       1088.33       1017.99        79.64 o                         
  13   1   3       7535.43       7347.59       269.78 o                         
  14   1   3       2987.02       2817.85       214.74 o                         
  15   1   3       1303.29       1580.91       153.95 o                         
  16   1   3       1999.16       1951.85       168.74 o                         
  17   1   3       1864.70       1903.06       176.79 o                         
  18   1   3       8896.73       9003.80       447.80 o                         
  19   1   3       4601.24       4589.99       328.79 o                         
  20   1   3       1458.00       1307.82       254.43 o                         
  21   1   3        722.27        581.36       192.84 o                         
  22   1   3        453.08          0.81       257.61 o                         
   4   2   3      17236.52      17826.56      1162.43 o                         
   5   2   3       1387.94       1403.25        97.79 o                         
   6   2   3       3258.28       3531.69       167.40 o                         
   7   2   3       3833.44       3701.34       141.89 o                         
   8   2   3       6726.35       6189.26       221.87 o                         
   9   2   3       1486.98       1645.63        84.67 o                         
  10   2   3      20504.00      20118.12       603.04 o                         
  11   2   3       5953.19       5380.43       211.56 o                         
  12   2   3       3517.71       3360.57       155.35 o                         
  13   2   3       1659.08       1264.00        97.76 o                         
  14   2   3       1608.13       1645.72       145.21 o                         
  15   2   3       2517.14       2273.20       160.65 o                         
  16   2   3       2254.23       2070.47       167.13 o                         
  17   2   3       1314.73       1334.37       156.67 o                         
  18   2   3       3881.35       3892.34       361.35 o                         
  19   2   3        769.35        750.08       208.37 o                         
  20   2   3        723.67        429.53       184.78 o                         
  21   2   3         47.94        -13.56       138.05 o                         
  22   2   3        242.59        169.77       228.48 o                         
   3   3   3       3627.40       3764.07       360.46 o                         
   4   3   3       3687.68       3362.87       244.44 o                         
   5   3   3       6321.16       6228.95       255.78 o                         
   6   3   3      14038.37      13106.78       569.39 o                         
   7   3   3       5036.29       4843.29       208.97 o                         
   8   3   3      12298.55      11796.18       362.28 o                         
   9   3   3       8003.24       7513.38       229.35 o                         
  10   3   3      10262.95       9278.95       301.21 o                         
  11   3   3      10422.12       9621.91       338.42 o                         
  12   3   3       5061.79       4921.84       192.28 o                         
  13   3   3        406.19        264.76        53.87 o                         
  14   3   3       1402.88       1508.81       165.39 o                         
  15   3   3       2200.55       2174.42       209.08 o                         
  16   3   3       1139.43       1057.25       181.04 o                         
  17   3   3       1045.27        966.61       187.61 o                         
  18   3   3       6619.53       6333.28       499.34 o                         
  19   3   3       2207.44       1833.35       280.10 o                         
  20   3   3       1110.67       1078.77       237.87 o                         
  21   3   3       1343.10       1339.23       328.62 o                         
  22   3   3        377.10        287.80       217.69 o                         
   3   4   3       4184.84       4259.25       429.25 o                         
   4   4   3       8704.41       9111.26       328.97 o                         
   5   4   3      29634.15      28574.44      1053.20 o                         
   6   4   3      56551.24      53857.80      1760.83 o                         
   7   4   3       5415.93       5575.79       222.47 o                         
   8   4   3       9298.92       8958.40       273.39 o                         
   9   4   3       5593.95       5866.96       193.82 o                         
  10   4   3      50941.97      49725.99      1474.74 o                         
  11   4   3       1180.64       1198.33        88.22 o                         
  12   4   3       5884.58       5498.35       252.87 o                         
  13   4   3        999.26        835.91       108.51 o                         
  14   4   3       4763.64       4941.39       388.12 o                         
  15   4   3       1635.08       1747.67       236.83 o                         
  16   4   3       2027.86       1630.72       250.87 o                         
  17   4   3       4036.77       4164.20       418.08 o                         
  18   4   3        994.09        956.30       224.52 o                         
  19   4   3       2083.77       2183.24       321.33 o                         
  20   4   3        764.73        445.35       202.06 o                         
  21   4   3        107.96         94.37       206.47 o                         
  22   4   3        174.06        317.15       240.80 o                         
   0   5   3      17756.10      16523.21      1312.10 o                         
   1   5   3       5120.09       4987.98       260.52 o                         
   2   5   3       1712.44       1588.19        89.30 o                         
   3   5   3       2861.22       2848.97       145.98 o                         
   4   5   3      42247.54      40147.50      1320.22 o                         
   5   5   3       4436.06       4383.88       164.87 o                         
   6   5   3        576.76        554.07        51.70 o                         
   7   5   3      11584.77      10856.53       339.64 o                         
   8   5   3      25414.46      24836.82       732.67 o                         
   9   5   3      26865.93      26445.38       755.00 o                         
  10   5   3      12657.65      12554.66       440.94 o                         
  11   5   3       1249.40       1253.77       110.75 o                         
  12   5   3       1596.21       1399.93       136.55 o                         
  13   5   3       1197.51       1276.89       134.72 o                         
  14   5   3       2939.53       2658.43       300.22 o                         
  15   5   3       1127.52       1012.27       199.93 o                         
  16   5   3        899.43       1219.97       219.82 o                         
  17   5   3        711.90        750.72       203.34 o                         
  18   5   3       5004.50       5145.37       477.79 o                         
  19   5   3        947.88        820.70       226.41 o                         
  20   5   3        664.59        639.30       267.55 o                         
  21   5   3        478.16        399.27       236.14 o                         
   0   6   3        917.95       1183.38       125.08 o                         
   1   6   3       1512.55       1729.23       101.80 o                         
   2   6   3       6515.60       6414.77       233.37 o                         
   3   6   3      12347.04      11466.43       375.14 o                         
   4   6   3      22805.00      23589.59       741.74 o                         
   5   6   3       1465.37       1308.40        76.17 o                         
   6   6   3       7897.90       7333.95       229.46 o                         
   7   6   3       5937.89       5744.56       201.17 o                         
   8   6   3      57364.46      54391.91      1484.82 o                         
   9   6   3      27063.42      24849.59       745.38 o                         
  10   6   3       2219.51       2049.09       127.38 o                         
  11   6   3       2335.88       2381.88       140.26 o                         
  12   6   3       9035.99       9261.71       383.43 o                         
  13   6   3       1281.43       1539.01       154.40 o                         
  14   6   3       8201.13       8595.07       487.71 o                         
  15   6   3       3621.38       3414.43       361.75 o                         
  16   6   3       3487.22       3328.77       363.62 o                         
  17   6   3       4803.82       4782.86       455.42 o                         
  18   6   3        598.09        415.81       185.13 o                         
  19   6   3       2027.48       1326.10       329.35 o                         
  20   6   3       1619.67       1511.59       351.90 o                         
  21   6   3         66.89         55.61       211.20 o                         
   0   7   3      22079.23      21407.39      1203.99 o                         
   1   7   3      67681.45      65638.99      2252.30 o                         
   2   7   3       1300.36       1357.97        90.40 o                         
   3   7   3      12295.65      11404.18       376.15 o                         
   4   7   3       7480.33       7036.08       248.51 o                         
   5   7   3       8658.95       8506.80       297.06 o                         
   6   7   3      11462.33      11223.12       354.49 o                         
   7   7   3      25070.60      24832.70       739.56 o                         
   8   7   3      33653.72      32626.70       961.57 o                         
   9   7   3      21990.89      20849.67       635.90 o                         
  10   7   3       1977.86       1937.86       127.64 o                         
  11   7   3       5625.52       5510.45       230.08 o                         
  12   7   3       5638.69       5614.06       265.04 o                         
  13   7   3       2944.45       3033.14       223.92 o                         
  14   7   3       4281.44       4613.03       277.41 o                         
  15   7   3       2540.00       2696.25       328.97 o                         
  16   7   3       2056.86       2089.42       301.59 o                         
  17   7   3       1866.41       1889.21       299.13 o                         
  18   7   3       2281.41       2203.83       404.35 o                         
  19   7   3       1661.65       1530.72       349.50 o                         
  20   7   3        840.26       1290.34       344.93 o                         
  21   7   3        192.61          7.33       215.86 o                         
   0   8   3       1596.18       1823.38       144.16 o                         
   1   8   3       1156.75       1274.46        82.34 o                         
   2   8   3       4341.09       3918.72       152.72 o                         
   3   8   3      14298.93      12656.29       418.58 o                         
   4   8   3      11985.15      10829.73       366.02 o                         
   5   8   3      11755.95      11520.32       391.03 o                         
   6   8   3      29065.82      28255.24       834.98 o                         
   7   8   3      32430.97      31928.14       942.53 o                         
   8   8   3       8428.19       8193.70       282.51 o                         
   9   8   3       4088.45       4082.16       168.11 o                         
  10   8   3        927.05        841.44        84.83 o                         
  11   8   3      11998.20      11775.25       425.84 o                         
  12   8   3       4840.64       5042.31       248.73 o                         
  13   8   3       1461.87       1412.40       148.41 o                         
  14   8   3       1312.01       1483.06       168.32 o                         
  15   8   3       1250.77       1363.83       187.83 o                         
  16   8   3       2397.65       2686.83       345.89 o                         
  17   8   3        829.53        731.32       266.86 o                         
  18   8   3        371.84        299.65       228.93 o                         
  19   8   3       1246.15       1565.78       358.05 o                         
  20   8   3        943.84        389.74       262.27 o                         
   0   9   3       4448.65       4323.21       222.15 o                         
   1   9   3      18168.52      17032.08       582.07 o                         
   2   9   3        831.39        852.62        72.50 o                         
   3   9   3       4052.10       4105.83       177.56 o                         
   4   9   3       9233.30       8666.80       304.97 o                         
   5   9   3      44703.21      40540.46      1263.84 o                         
   6   9   3       9435.74       9876.84       374.50 o                         
   7   9   3      10536.36      10861.85       382.79 o                         
   8   9   3       2356.00       2437.66       129.75 o                         
   9   9   3       1711.23       1801.20       114.32 o                         
  10   9   3       4080.92       3971.21       185.41 o                         
  11   9   3       2780.48       2823.66       169.11 o                         
  12   9   3       1124.90       1098.38       122.95 o                         
  13   9   3       1359.99       1484.86       165.33 o                         
  14   9   3       1008.48       1206.65       157.04 o                         
  15   9   3       1904.64       1822.47       227.73 o                         
  16   9   3       3377.92       3740.60       523.54 o                         
  17   9   3       1476.65       1149.25       312.55 o                         
  18   9   3        940.07        806.95       299.88 o                         
  19   9   3        746.10        587.67       289.43 o                         
  20   9   3        804.27        561.56       259.93 o                         
   0  10   3       6933.71       6937.63       326.34 o                         
   1  10   3      18215.70      17620.48       608.01 o                         
   2  10   3      21965.01      21122.48       668.37 o                         
   3  10   3      22401.20      19246.40       666.35 o                         
   4  10   3      33565.82      32063.56      1082.33 o                         
   5  10   3       8772.00       8944.17       345.93 o                         
   6  10   3       2807.51       2746.69       151.31 o                         
   7  10   3       3783.49       3767.98       170.75 o                         
   8  10   3        988.62       1039.62        93.16 o                         
   9  10   3      10150.41       9687.06       359.96 o                         
  10  10   3       5225.62       5274.59       232.72 o                         
  11  10   3       6415.45       6551.13       276.03 o                         
  12  10   3        799.10        747.36       103.90 o                         
  13  10   3       1873.91       2042.91       215.09 o                         
  14  10   3       4095.99       4466.43       381.11 o                         
  15  10   3        836.10        802.22       267.28 o                         
  16  10   3       2202.49       2319.65       412.30 o                         
  17  10   3        610.69        678.23       294.84 o                         
  18  10   3        632.19        720.19       300.31 o                         
  19  10   3       2185.72       2351.97       465.59 o                         
  20  10   3        408.81        510.52       274.53 o                         
   0  11   3       1491.15       1688.34       208.85 o                         
   1  11   3      10303.66       9724.57       396.03 o                         
   2  11   3      15075.37      14408.46       509.04 o                         
   3  11   3       3922.86       4147.86       177.40 o                         
   4  11   3       2106.61       2003.52       132.34 o                         
   5  11   3       2715.89       2748.41       151.13 o                         
   6  11   3       1618.20       1655.14       123.39 o                         
   7  11   3       9717.48       8867.52       352.47 o                         
   8  11   3      14254.04      13705.89       512.80 o                         
   9  11   3       1569.57       1552.87       127.53 o                         
  10  11   3       2917.98       2883.83       203.51 o                         
  11  11   3         84.93        106.84        74.66 o                         
  12  11   3       3330.22       3988.06       297.03 o                         
  13  11   3       2260.80       2162.22       279.01 o                         
  14  11   3        442.77        708.91       187.40 o                         
  15  11   3       6516.21       6353.54       671.28 o                         
  16  11   3       2386.65       2979.39       476.27 o                         
  17  11   3        496.50        448.66       260.58 o                         
  18  11   3        704.13        702.35       287.81 o                         
  19  11   3        501.80        681.55       307.77 o                         
   0  12   3       5157.14       5236.37       390.85 o                         
   1  12   3       2167.60       2111.49       169.28 o                         
   2  12   3       1355.41       1355.19       116.91 o                         
   3  12   3       2865.48       2866.66       164.48 o                         
   4  12   3       2228.91       2288.26       145.67 o                         
   5  12   3       1274.68       1259.99       100.45 o                         
   6  12   3      12520.20      11611.40       408.18 o                         
   7  12   3       2650.85       2873.45       173.79 o                         
   8  12   3       2014.90       2243.05       154.89 o                         
   9  12   3       1234.95       1472.80       130.98 o                         
  10  12   3       2419.89       2479.56       196.73 o                         
  11  12   3       6235.18       6449.86       331.84 o                         
  12  12   3         30.46         96.22        89.52 o                         
  13  12   3        998.42       1195.85       207.82 o                         
  14  12   3       1169.63       1236.38       217.46 o                         
  15  12   3        150.01        211.50       231.28 o                         
  16  12   3       1496.56       1992.16       402.45 o                         
  17  12   3        685.65        815.83       326.20 o                         
  18  12   3        777.21        749.73       299.00 o                         
   0  13   3       3124.62       3020.27       290.61 o                         
   1  13   3       3126.53       3325.66       208.96 o                         
   2  13   3       4432.84       4570.80       258.11 o                         
   3  13   3       1105.88       1221.46       121.14 o                         
   4  13   3       1748.23       1638.23       141.62 o                         
   5  13   3        423.19        365.42        70.54 o                         
   6  13   3       1083.34        904.27       102.21 o                         
   7  13   3       2663.15       2857.27       168.39 o                         
   8  13   3       1966.76       1867.59       137.66 o                         
   9  13   3       1294.77       1343.38       123.46 o                         
  10  13   3       1374.18       1411.35       143.59 o                         
  11  13   3        900.92       1154.05       137.35 o                         
  12  13   3       2118.21       2223.23       206.93 o                         
  13  13   3        304.68        542.08       173.21 o                         
  14  13   3       3231.46       3307.26       358.92 o                         
  15  13   3       2530.73       2985.49       485.21 o                         
  16  13   3       4952.78       5041.83       649.22 o                         
  17  13   3        215.98        303.66       256.43 o                         
  18  13   3        843.66       1066.19       330.85 o                         
   0  14   3       5120.06       4867.64       392.56 o                         
   1  14   3       2417.71       2406.47       200.31 o                         
   2  14   3       1174.77       1273.44       145.63 o                         
   3  14   3       2252.39       2522.06       204.84 o                         
   4  14   3       8791.07       8467.38       376.73 o                         
   5  14   3       4166.71       4168.68       228.69 o                         
   6  14   3       7270.01       7407.98       344.97 o                         
   7  14   3       5288.99       5608.94       262.87 o                         
   8  14   3        964.49        930.45       117.83 o                         
   9  14   3        389.64        327.85        80.61 o                         
  10  14   3       3323.46       3766.37       242.18 o                         
  11  14   3        409.29        506.86       113.31 o                         
  12  14   3       3347.40       3403.31       294.80 o                         
  13  14   3       3932.44       3759.16       385.14 o                         
  14  14   3        875.71       1103.33       231.91 o                         
  15  14   3       6563.90       6749.75       711.58 o                         
  16  14   3        908.19        937.59       301.09 o                         
  17  14   3        684.85        466.19       273.07 o                         
   0  15   3        161.74        153.78       120.78 o                         
   1  15   3        907.60       1052.74       137.38 o                         
   2  15   3       6607.18       6004.28       330.00 o                         
   3  15   3       3239.48       3153.35       236.12 o                         
   4  15   3       1760.94       1474.42       165.19 o                         
   5  15   3       3025.84       2925.90       236.75 o                         
   6  15   3       8119.88       7758.32       363.86 o                         
   7  15   3       1558.51       1646.68       162.65 o                         
   8  15   3       3584.92       3544.40       247.02 o                         
   9  15   3       4794.81       4762.56       287.02 o                         
  10  15   3       1257.68       1784.28       204.40 o                         
  11  15   3       3449.89       3537.64       262.35 o                         
  12  15   3        317.16        314.17       132.10 o                         
  13  15   3       1433.45       1399.33       244.34 o                         
  14  15   3       2858.71       3387.98       382.71 o                         
  15  15   3       4929.21       6180.18       686.33 o                         
  16  15   3        384.45        253.37       210.00 o                         
   0  16   3       1401.99       1301.24       227.70 o                         
   1  16   3       3703.95       3542.12       270.31 o                         
   2  16   3       3829.95       3448.69       261.51 o                         
   3  16   3       2845.99       2709.79       229.92 o                         
   4  16   3       1629.92       1785.44       187.79 o                         
   5  16   3        576.00        660.74       132.22 o                         
   6  16   3       8440.44       8696.46       450.39 o                         
   7  16   3       1614.34       1692.50       189.80 o                         
   8  16   3        997.87       1109.91       166.42 o                         
   9  16   3       1093.36        997.47       183.85 o                         
  10  16   3       1011.91        891.60       186.18 o                         
  11  16   3       1082.52       1291.98       183.99 o                         
  12  16   3       3256.27       3828.95       381.68 o                         
  13  16   3       5711.23       6130.97       482.85 o                         
  14  16   3        436.00        602.29       204.74 o                         
  15  16   3        323.37        395.70       254.54 o                         
   0  17   3       3113.88       3084.79       366.37 o                         
   1  17   3       1186.64       1326.03       166.89 o                         
   2  17   3       1044.64        934.12       152.16 o                         
   3  17   3        508.14        512.15       126.66 o                         
   4  17   3       5497.05       5594.99       336.03 o                         
   5  17   3        283.19        274.36       116.04 o                         
   6  17   3       2255.29       2099.99       215.21 o                         
   7  17   3       2616.03       2721.23       251.52 o                         
   8  17   3       2367.84       2397.67       237.60 o                         
   9  17   3       4339.53       4306.28       386.45 o                         
  10  17   3       1445.41       1815.42       249.69 o                         
  11  17   3       1242.97       1860.25       253.70 o                         
  12  17   3        618.08        951.39       238.29 o                         
  13  17   3        540.01        526.53       302.04 o                         
  14  17   3        563.67        794.84       273.71 o                         
   0  18   3        117.10         91.82       150.67 o                         
   1  18   3       3582.64       3736.51       286.82 o                         
   2  18   3       4104.12       3888.86       297.82 o                         
   3  18   3       6909.98       6506.72       377.84 o                         
   4  18   3        447.35        399.15       124.76 o                         
   5  18   3       2092.73       1534.79       192.17 o                         
   6  18   3        691.72        636.01       147.36 o                         
   7  18   3       1458.18       1442.04       189.59 o                         
   8  18   3       1142.86       1137.42       181.93 o                         
   9  18   3        546.47        632.15       176.55 o                         
  10  18   3       1465.33       1679.86       250.03 o                         
  11  18   3       1898.99       2363.04       319.27 o                         
  12  18   3        569.65        446.66       155.38 o                         
  13  18   3        577.50        825.54       377.05 o                         
   0  19   3        271.70        392.92       186.10 o                         
   1  19   3       3635.00       3897.98       310.86 o                         
   2  19   3        612.32        820.36       150.81 o                         
   3  19   3       6309.30       5920.34       363.32 o                         
   4  19   3       3010.52       2967.48       273.78 o                         
   5  19   3       2277.39       2321.31       241.81 o                         
   6  19   3       2496.86       2898.25       274.04 o                         
   7  19   3        676.88        561.12       154.63 o                         
   8  19   3       1460.71       1407.92       202.45 o                         
   9  19   3       1992.86       2550.56       310.82 o                         
  10  19   3       1235.76       1214.50       217.44 o                         
  11  19   3        537.68        821.57       214.02 o                         
   0  20   3       2599.87       2580.61       360.87 o                         
   1  20   3       3023.84       2980.65       278.47 o                         
   2  20   3        631.02        472.99       143.82 o                         
   3  20   3       1077.38        952.72       168.34 o                         
   4  20   3        858.52        912.59       169.53 o                         
   5  20   3       1125.00       1039.74       181.15 o                         
   6  20   3        564.16        698.24       151.45 o                         
   7  20   3        467.48        649.64       155.18 o                         
   8  20   3        309.23        264.24       137.68 o                         
   9  20   3        293.57        209.07       132.27 o                         
  10  20   3        326.44        523.76       176.77 o                         
   0  21   3        410.04        493.29       203.30 o                         
   1  21   3       1451.50       1394.35       202.49 o                         
   2  21   3        117.02        232.15       129.08 o                         
   3  21   3       1274.91       1158.63       190.54 o                         
   4  21   3        294.50        255.64       124.27 o                         
   5  21   3        803.40        769.76       167.49 o                         
   6  21   3         51.89          6.48       122.10 o                         
   7  21   3        326.68        531.00       149.73 o                         
   0  22   3        275.52        364.27       209.86 o                         
   1  22   3        207.97        191.63       115.36 o                         
   2  22   3        158.51        150.06       120.60 o                         
   3  22   3        239.27        218.61       129.76 o                         
   4  22   3        106.36        181.03       125.09 o                         
   6   0   4       6227.23       4991.35       340.52 o                         
   7   0   4       5213.51       3977.71       291.91 o                         
   8   0   4      50043.78      49755.73      2041.19 o                         
   9   0   4       9098.95       8911.89       414.39 o                         
  10   0   4      32680.77      28388.23      1356.98 o                         
  11   0   4       9639.01       9345.93       448.57 o                         
  12   0   4       5289.92       5226.02       341.91 o                         
  13   0   4       5853.94       5751.65       375.26 o                         
  14   0   4      25619.38      25195.24      1689.31 o                         
  15   0   4       5905.22       5431.94       485.04 o                         
  16   0   4       1585.34       1275.36       208.56 o                         
  17   0   4       8984.03       9425.59       634.63 o                         
  18   0   4        979.01        586.70       196.66 o                         
  19   0   4       4352.41       4676.08       531.60 o                         
  20   0   4       5136.22       5094.09       777.38 o                         
  21   0   4        968.11        391.57       393.82 o                         
   5   1   4      31111.14      30943.77      2751.10 o                         
   6   1   4       5842.35       5986.60       255.88 o                         
   7   1   4      78027.37      73036.98      2479.39 o                         
   8   1   4       3345.29       3413.77       157.22 o                         
   9   1   4      10997.77      10197.11       391.38 o                         
  10   1   4      21585.79      15316.98       804.71 o                         
  11   1   4      52758.31      49942.89      1731.76 o                         
  12   1   4       4407.99       4034.70       181.33 o                         
  13   1   4      15059.68      13744.63       485.67 o                         
  14   1   4       1920.83       1759.79       170.52 o                         
  15   1   4      12203.25      11834.33       564.39 o                         
  16   1   4       9340.97       9092.83       427.35 o                         
  17   1   4       3140.68       3217.50       232.26 o                         
  18   1   4       4736.60       4973.39       363.94 o                         
  19   1   4       5247.84       5847.57       493.25 o                         
  20   1   4       3130.31       3351.59       442.47 o                         
  21   1   4       2438.26       2742.47       414.34 o                         
  22   1   4        894.89        859.31       461.20 o                         
   5   2   4       2442.07       2477.14       161.05 o                         
   6   2   4      27336.54      28700.46      1080.65 o                         
   7   2   4       4117.94       3847.35       166.00 o                         
   8   2   4      30282.12      28630.67      1002.13 o                         
   9   2   4       4413.23       4053.29       181.79 o                         
  10   2   4      41151.42      37896.14      2248.33 o                         
  11   2   4       7173.02       6813.00       288.47 o                         
  12   2   4       6218.22       5766.13       276.24 o                         
  13   2   4       8569.17       8297.04       344.04 o                         
  14   2   4       6927.72       7426.19       428.06 o                         
  15   2   4       3609.60       3739.26       249.71 o                         
  16   2   4       2326.85       2604.30       215.63 o                         
  17   2   4      10167.22      10739.04       544.26 o                         
  18   2   4       5406.20       5548.99       578.21 o                         
  19   2   4       4063.49       4004.08       498.65 o                         
  20   2   4       2438.27       2856.15       423.01 o                         
  21   2   4       3013.15       2513.61       419.50 o                         
  22   2   4        764.41        763.10       324.06 o                         
   4   3   4       7375.42       6773.46       656.12 o                         
   5   3   4      40822.60      42347.43      1736.12 o                         
   6   3   4      21190.24      20700.06       877.00 o                         
   7   3   4      17470.80      17169.67       670.65 o                         
   8   3   4      10547.65       9894.40       341.00 o                         
   9   3   4      73328.02      70206.18      2186.63 o                         
  10   3   4      27848.22      26689.52       949.64 o                         
  11   3   4      13344.42      13686.94       515.41 o                         
  12   3   4       5018.21       5047.58       229.89 o                         
  13   3   4      10046.04       8862.52       395.02 o                         
  14   3   4       8598.79       8221.02       471.95 o                         
  15   3   4       5622.65       6012.65       384.57 o                         
  16   3   4       1558.87       1687.51       244.06 o                         
  17   3   4       3819.51       4367.58       500.01 o                         
  18   3   4       2678.82       2661.36       417.57 o                         
  19   3   4       3361.40       4075.58       503.97 o                         
  20   3   4       3406.68       3538.17       488.89 o                         
  21   3   4       2121.13       2690.44       449.55 o                         
  22   3   4       1332.03       1194.28       342.83 o                         
   3   4   4       5774.43       6139.73       378.64 o                         
   4   4   4      28800.06      29998.05      1241.56 o                         
   5   4   4      16990.91      16600.38       711.84 o                         
   6   4   4      39326.05      39131.68      1616.92 o                         
   7   4   4       2069.84       2106.58       109.10 o                         
   8   4   4      28298.73      27583.33       880.32 o                         
   9   4   4       9517.67       9416.87       307.33 o                         
  10   4   4     108588.46     108145.03      3348.15 o                         
  11   4   4       3391.56       3108.24       179.00 o                         
  12   4   4       4482.44       4320.47       228.42 o                         
  13   4   4       8350.72       7865.14       338.70 o                         
  14   4   4      11132.89      10983.90       699.43 o                         
  15   4   4      11091.37      12402.23       780.86 o                         
  16   4   4       7585.03       7892.10       562.53 o                         
  17   4   4       7837.34       8526.23       761.36 o                         
  18   4   4       5247.85       6116.54       625.86 o                         
  19   4   4       1906.13       2225.46       382.07 o                         
  20   4   4       6225.28       6905.74       696.65 o                         
  21   4   4       2073.47       2144.35       416.29 o                         
  22   4   4        726.26        572.43       275.79 o                         
   0   5   4        883.06        875.00       124.62 o                         
   1   5   4      42488.86      43939.88      1944.85 o                         
   2   5   4       2115.94       2233.59       137.28 o                         
   3   5   4      28581.51      30830.52      1232.92 o                         
   4   5   4      13743.08      13322.21       510.13 o                         
   5   5   4     187365.97     184219.80      6541.77 o                         
   6   5   4       5514.01       5310.32       233.12 o                         
   7   5   4      19683.97      19165.74       614.99 o                         
   8   5   4       9524.96       8941.27       311.35 o                         
   9   5   4     106831.66     105870.95      3506.64 o                         
  10   5   4      14615.67      13623.30       500.51 o                         
  11   5   4       6059.28       5808.12       256.38 o                         
  12   5   4      14547.04      14382.69       605.52 o                         
  13   5   4      19389.20      18674.69       880.96 o                         
  14   5   4       5898.19       5603.43       349.53 o                         
  15   5   4       5795.72       6550.30       494.03 o                         
  16   5   4       2667.06       3044.59       404.22 o                         
  17   5   4       6109.90       6530.55       636.73 o                         
  18   5   4       3416.64       3852.80       476.82 o                         
  19   5   4       1596.54       1953.61       373.10 o                         
  20   5   4       4275.46       4463.82       563.24 o                         
  21   5   4       1017.75       1216.28       335.37 o                         
   0   6   4      18113.62      17317.81       976.70 o                         
   1   6   4       6321.83       6071.14       268.24 o                         
   2   6   4      12383.84      14122.21       523.99 o                         
   3   6   4      35045.73      34686.94      1142.74 o                         
   4   6   4      38174.51      38511.43      1269.04 o                         
   5   6   4       5410.29       5235.65       208.38 o                         
   6   6   4      37872.70      36697.92      1218.07 o                         
   7   6   4      12604.12      12167.57       408.01 o                         
   8   6   4     111448.01     111243.88      3377.04 o                         
   9   6   4      55070.10      51632.49      1887.44 o                         
  10   6   4      19284.65      18998.01       687.54 o                         
  11   6   4       3373.21       3158.86       194.05 o                         
  12   6   4      15591.61      14933.42       629.89 o                         
  13   6   4       8525.64       8850.07       480.98 o                         
  14   6   4       5792.34       6096.24       421.04 o                         
  15   6   4       5176.00       5497.01       544.78 o                         
  16   6   4       6448.16       7213.53       676.55 o                         
  17   6   4       3045.00       3053.14       427.97 o                         
  18   6   4       2804.26       3421.35       475.32 o                         
  19   6   4       3485.59       3602.50       491.43 o                         
  20   6   4        883.62        987.70       347.97 o                         
  21   6   4       1060.31       1435.15       352.74 o                         
   0   7   4       7042.92       8768.47       533.40 o                         
   1   7   4      89493.16      85295.59      2974.38 o                         
   2   7   4       8809.96       8603.35       337.94 o                         
   3   7   4      20820.34      20630.43       654.53 o                         
   4   7   4       1470.94       1538.62        82.95 o                         
   5   7   4      20419.93      20426.90       655.37 o                         
   6   7   4      16130.89      15269.00       504.52 o                         
   7   7   4     110886.12     113275.68      3442.17 o                         
   8   7   4      34455.13      32550.69      1029.83 o                         
   9   7   4      39427.80      38150.71      1313.60 o                         
  10   7   4       8281.19       8012.09       330.45 o                         
  11   7   4       4127.61       4166.54       235.71 o                         
  12   7   4       8813.88       8596.45       402.36 o                         
  13   7   4       2179.43       2510.86       238.80 o                         
  14   7   4       4253.39       4099.45       320.67 o                         
  15   7   4       9065.85      10486.77       868.44 o                         
  16   7   4       5774.65       5744.20       589.61 o                         
  17   7   4       3540.78       4195.17       512.42 o                         
  18   7   4       5903.77       6370.08       663.36 o                         
  19   7   4       1678.46       1727.78       382.81 o                         
  20   7   4       2435.59       2679.74       454.55 o                         
  21   7   4        767.89       1276.30       375.65 o                         
   0   8   4      36547.45      38964.46      2146.21 o                         
   1   8   4       5516.14       5345.85       228.59 o                         
   2   8   4      37155.34      36576.27      1209.39 o                         
   3   8   4       7089.67       7121.26       271.83 o                         
   4   8   4      15991.60      16787.38       545.87 o                         
   5   8   4      10930.84       9722.47       339.44 o                         
   6   8   4     122489.43     120996.84      3672.84 o                         
   7   8   4      23270.27      22594.15       731.47 o                         
   8   8   4      26340.56      26300.52       846.50 o                         
   9   8   4       8754.67       8492.56       347.00 o                         
  10   8   4      17503.83      16612.59       618.91 o                         
  11   8   4      14637.00      13825.96       653.17 o                         
  12   8   4       7033.83       7743.17       412.95 o                         
  13   8   4       2163.41       2679.91       364.75 o                         
  14   8   4       5495.08       4969.74       388.61 o                         
  15   8   4       4831.93       4790.79       527.79 o                         
  16   8   4       6028.10       7308.30       704.21 o                         
  17   8   4       6062.71       5436.14       602.74 o                         
  18   8   4       2485.60       2651.46       432.71 o                         
  19   8   4       4507.50       3986.24       546.71 o                         
  20   8   4       2193.76       2689.65       470.82 o                         
   0   9   4      15659.92      14237.75       708.18 o                         
   1   9   4      15519.98      14016.81       535.75 o                         
   2   9   4       8049.94       7767.44       294.16 o                         
   3   9   4      64436.32      66301.19      2165.42 o                         
   4   9   4      15925.64      14329.04       508.64 o                         
   5   9   4     142288.05     143434.30      4634.76 o                         
   6   9   4      70195.48      64732.93      2126.55 o                         
   7   9   4      34919.44      35028.11      1181.70 o                         
   8   9   4       6037.20       5926.09       253.01 o                         
   9   9   4      15325.78      14987.62       609.09 o                         
  10   9   4      15973.85      15638.33       638.53 o                         
  11   9   4       5997.37       6767.63       316.13 o                         
  12   9   4       2786.80       3213.01       231.55 o                         
  13   9   4       5318.72       5856.38       420.51 o                         
  14   9   4       3182.28       3604.45       312.15 o                         
  15   9   4       4998.30       5664.85       590.04 o                         
  16   9   4       5476.67       6227.29       647.00 o                         
  17   9   4       3968.19       4844.96       575.04 o                         
  18   9   4       1524.73       1630.44       385.90 o                         
  19   9   4       3275.11       3613.52       530.34 o                         
  20   9   4       1846.43       1897.85       408.11 o                         
   0  10   4      80395.45      72640.06      3346.78 o                         
   1  10   4      36776.65      35819.89      1291.82 o                         
   2  10   4      84167.55      79414.31      2581.89 o                         
   3  10   4      30097.11      29120.58       985.01 o                         
   4  10   4     148153.28     145889.97      4710.85 o                         
   5  10   4      27120.96      25554.86       876.26 o                         
   6  10   4      12519.87      13672.67       501.09 o                         
   7  10   4       5332.96       6065.62       259.33 o                         
   8  10   4       8330.98       8767.51       348.59 o                         
   9  10   4      15891.93      15422.46       629.83 o                         
  10  10   4       6052.33       6540.11       318.73 o                         
  11  10   4       4746.34       4822.51       261.83 o                         
  12  10   4       7840.47       8313.73       452.57 o                         
  13  10   4       3331.46       3560.61       326.80 o                         
  14  10   4       2709.84       3169.13       316.24 o                         
  15  10   4       5617.32       5965.03       632.01 o                         
  16  10   4       3172.95       3487.86       474.08 o                         
  17  10   4       5388.03       5752.92       644.43 o                         
  18  10   4       7207.19       7980.29       801.50 o                         
  19  10   4       2823.97       3252.53       534.93 o                         
  20  10   4        375.86        436.79       307.12 o                         
   0  11   4       6284.27       6883.22       473.53 o                         
   1  11   4      48297.00      45085.84      1770.57 o                         
   2  11   4      10496.59      10125.02       415.43 o                         
   3  11   4      21744.78      23788.72       885.83 o                         
   4  11   4       7180.52       6677.15       272.39 o                         
   5  11   4      12363.42      11079.07       419.08 o                         
   6  11   4       2719.33       2734.71       153.40 o                         
   7  11   4       4527.61       4954.44       226.66 o                         
   8  11   4       9841.59      10104.17       397.39 o                         
   9  11   4      11497.96      11429.28       494.95 o                         
  10  11   4       5195.07       5000.75       270.63 o                         
  11  11   4       3041.04       3035.18       204.85 o                         
  12  11   4       4550.59       4917.60       323.39 o                         
  13  11   4      12075.50      12390.22       757.64 o                         
  14  11   4       3293.40       3947.48       362.84 o                         
  15  11   4       4045.81       4478.65       534.21 o                         
  16  11   4       2951.57       3265.28       479.54 o                         
  17  11   4       5879.04       7807.21       773.23 o                         
  18  11   4       3980.09       4577.70       584.36 o                         
  19  11   4       1958.52       2308.05       459.10 o                         
   0  12   4       3286.30       3834.34       314.85 o                         
   1  12   4       5298.20       5611.01       292.65 o                         
   2  12   4      12673.27      12594.51       557.50 o                         
   3  12   4       9825.89       8895.36       379.09 o                         
   4  12   4       5222.17       5445.18       260.91 o                         
   5  12   4      15921.36      14678.33       583.65 o                         
   6  12   4      19635.15      19436.10       694.39 o                         
   7  12   4       9371.87       9420.32       378.86 o                         
   8  12   4       7249.81       7580.47       323.35 o                         
   9  12   4       4422.51       4293.23       243.20 o                         
  10  12   4       5077.14       5712.44       297.39 o                         
  11  12   4       5645.00       5642.93       306.05 o                         
  12  12   4       5435.66       5675.64       362.19 o                         
  13  12   4       4320.24       4674.29       397.89 o                         
  14  12   4       5970.81       6890.36       502.75 o                         
  15  12   4       3508.69       4467.03       548.67 o                         
  16  12   4       3472.74       3766.81       552.77 o                         
  17  12   4       4927.68       6474.17       715.78 o                         
  18  12   4       4374.20       5230.26       642.62 o                         
   0  13   4       5532.20       4536.98       363.31 o                         
   1  13   4      24266.51      21595.70       904.33 o                         
   2  13   4      16879.60      16758.08       722.71 o                         
   3  13   4      21005.11      19579.92       829.83 o                         
   4  13   4      13398.89      13026.09       584.34 o                         
   5  13   4      21034.50      20616.20       796.15 o                         
   6  13   4       5143.41       5728.85       282.90 o                         
   7  13   4       3930.86       3961.11       208.07 o                         
   8  13   4       4263.37       3822.53       207.25 o                         
   9  13   4       5309.92       5634.44       301.91 o                         
  10  13   4       2072.28       2261.91       187.18 o                         
  11  13   4       7166.07       7728.26       383.20 o                         
  12  13   4       4542.94       5249.89       416.89 o                         
  13  13   4        429.21        656.43       209.80 o                         
  14  13   4       4007.88       4092.03       388.35 o                         
  15  13   4       7466.43       8774.69       826.32 o                         
  16  13   4       3100.03       3715.77       530.54 o                         
  17  13   4       1091.04       1859.01       434.31 o                         
  18  13   4        521.64        699.87       340.06 o                         
   0  14   4      10059.82      10976.80       724.10 o                         
   1  14   4       2283.78       2429.20       183.93 o                         
   2  14   4       7080.12       6895.83       359.44 o                         
   3  14   4       9108.51       8373.57       415.08 o                         
   4  14   4       5513.76       5769.97       315.75 o                         
   5  14   4       4949.49       4955.71       289.41 o                         
   6  14   4       8286.43       7989.45       405.82 o                         
   7  14   4       4476.79       4713.35       257.26 o                         
   8  14   4       3866.91       4745.23       263.30 o                         
   9  14   4       3459.63       3408.65       227.54 o                         
  10  14   4       1166.31       1190.19       161.60 o                         
  11  14   4       5826.55       5664.18       325.70 o                         
  12  14   4       7910.43       8004.04       548.19 o                         
  13  14   4       3555.64       4095.21       377.74 o                         
  14  14   4       3829.20       4128.79       391.63 o                         
  15  14   4       3901.39       5622.51       637.21 o                         
  16  14   4       2604.08       2682.15       464.02 o                         
  17  14   4       1177.55       1712.75       396.99 o                         
   0  15   4       8676.23       9283.44       648.50 o                         
   1  15   4       9765.58       9091.79       448.22 o                         
   2  15   4       2990.47       2930.46       212.59 o                         
   3  15   4       5675.76       5699.75       323.30 o                         
   4  15   4      10793.09      11746.10       555.09 o                         
   5  15   4       8904.04       8888.85       449.47 o                         
   6  15   4       6645.88       6716.40       368.09 o                         
   7  15   4       8715.99       9047.78       458.76 o                         
   8  15   4       3621.46       3689.37       257.71 o                         
   9  15   4       5525.00       6190.37       369.86 o                         
  10  15   4       7623.02       7296.48       419.52 o                         
  11  15   4       2479.76       2484.29       230.12 o                         
  12  15   4       6852.56       7232.64       523.33 o                         
  13  15   4       5894.80       5828.98       457.75 o                         
  14  15   4       6744.90       6850.15       533.77 o                         
  15  15   4       1626.36       1298.17       267.23 o                         
  16  15   4       2082.13       2990.44       448.08 o                         
   0  16   4       4803.12       4382.41       397.28 o                         
   1  16   4      11499.41      10793.92       524.68 o                         
   2  16   4       1405.24       1562.10       168.88 o                         
   3  16   4       3644.40       3411.92       243.35 o                         
   4  16   4      15101.94      14230.34       659.24 o                         
   5  16   4       4867.50       5023.51       311.91 o                         
   6  16   4       8489.58       9057.65       470.71 o                         
   7  16   4       4004.05       4230.38       287.67 o                         
   8  16   4       7379.10       7748.52       423.39 o                         
   9  16   4       3308.78       3732.97       318.83 o                         
  10  16   4       3628.20       3315.77       316.63 o                         
  11  16   4       2232.54       2507.88       240.93 o                         
  12  16   4       1665.71       2138.96       341.67 o                         
  13  16   4       3578.43       3883.21       458.20 o                         
  14  16   4       1761.30       2012.66       295.21 o                         
  15  16   4       1229.22       1774.80       278.52 o                         
   0  17   4       4797.81       5833.34       487.84 o                         
   1  17   4       4544.56       4598.36       301.19 o                         
   2  17   4       6913.25       7382.53       403.37 o                         
   3  17   4       3198.29       3343.92       255.06 o                         
   4  17   4       6981.72       7113.88       398.20 o                         
   5  17   4      11209.74      11049.68       550.67 o                         
   6  17   4       2150.93       2765.76       238.42 o                         
   7  17   4       4958.64       5036.28       327.31 o                         
   8  17   4       4769.52       5108.65       333.04 o                         
   9  17   4       4138.22       3889.01       333.14 o                         
  10  17   4       2466.91       2567.04       288.70 o                         
  11  17   4       9663.55       9949.32       613.40 o                         
  12  17   4       4064.59       4467.58       638.80 o                         
  13  17   4       2166.78       2169.18       448.51 o                         
  14  17   4        988.15       1114.14       300.50 o                         
   0  18   4       1788.22       1920.21       288.15 o                         
   1  18   4      10604.21      10739.04       540.83 o                         
   2  18   4       4796.19       5263.09       331.24 o                         
   3  18   4       3403.81       3331.65       265.36 o                         
   4  18   4      10510.98       8856.81       475.99 o                         
   5  18   4       3306.61       3707.94       281.09 o                         
   6  18   4       4115.31       3945.16       292.29 o                         
   7  18   4       3309.36       3325.07       270.63 o                         
   8  18   4       1906.33       2435.16       269.55 o                         
   9  18   4        877.56       1247.14       226.13 o                         
  10  18   4       3850.86       4334.35       377.36 o                         
  11  18   4       4805.45       4991.08       405.47 o                         
  12  18   4       3581.52       4378.60       662.05 o                         
  13  18   4        633.78       1071.92       381.38 o                         
   0  19   4      12251.93      10166.58       747.78 o                         
   1  19   4       3058.29       3537.71       273.54 o                         
   2  19   4       3357.42       3635.22       278.05 o                         
   3  19   4       3401.30       3578.73       279.97 o                         
   4  19   4       2798.13       2861.60       247.62 o                         
   5  19   4       1560.36       1800.87       215.37 o                         
   6  19   4       2516.65       2487.70       239.45 o                         
   7  19   4       2452.96       2875.13       274.83 o                         
   8  19   4       3434.66       3199.46       314.62 o                         
   9  19   4       3381.68       3714.58       346.25 o                         
  10  19   4       2532.66       2477.03       295.83 o                         
  11  19   4       1567.56       1125.54       272.79 o                         
   0  20   4       5270.83       5299.61       497.76 o                         
   1  20   4       5070.77       4881.44       335.56 o                         
   2  20   4       4120.99       4042.11       302.85 o                         
   3  20   4       2700.74       2870.61       261.28 o                         
   4  20   4       6206.71       6028.27       383.54 o                         
   5  20   4       4469.58       4037.43       314.50 o                         
   6  20   4       1345.32       1003.90       182.08 o                         
   7  20   4       1961.14       1650.50       224.29 o                         
   8  20   4       2225.85       3015.16       324.36 o                         
   9  20   4       1605.98       1902.13       267.63 o                         
  10  20   4        564.73        231.01       182.42 o                         
   0  21   4        656.49        799.84       237.28 o                         
   1  21   4       1112.46       1489.66       203.85 o                         
   2  21   4       2598.01       2422.04       242.59 o                         
   3  21   4       6374.30       5818.23       383.59 o                         
   4  21   4       1602.44       1775.27       216.77 o                         
   5  21   4       1151.64       1087.84       187.66 o                         
   6  21   4       1172.40       1434.22       211.88 o                         
   7  21   4        354.91        549.89       176.33 o                         
   0  22   4        399.06        392.55       224.57 o                         
   1  22   4       1222.48        936.44       175.86 o                         
   2  22   4        687.10        751.39       172.99 o                         
   3  22   4       1090.36        999.54       184.86 o                         
   4  22   4        706.40        491.86       152.31 o                         
   5   0   5       7956.10       8855.74       563.15 o                         
   6   0   5        987.79       1072.50       101.12 o                         
   7   0   5       3595.13       3465.50       218.77 o                         
   8   0   5      17774.53      16780.64       724.62 o                         
   9   0   5       8294.48       7774.10       323.93 o                         
  10   0   5      23847.47      23356.04       883.44 o                         
  11   0   5       9094.76       8507.31       411.72 o                         
  12   0   5      13374.24      13374.12       613.97 o                         
  13   0   5       1191.57       1290.64       136.46 o                         
  14   0   5       3151.32       2794.17       222.25 o                         
  15   0   5       2613.53       2127.65       305.07 o                         
  16   0   5       2053.84       2050.45       309.64 o                         
  17   0   5       2220.63       2031.19       262.76 o                         
  18   0   5         87.21        132.21       134.10 o                         
  19   0   5        618.81        494.24       173.14 o                         
  20   0   5       2358.11       2368.86       385.03 o                         
  21   0   5        279.54        235.99       196.81 o                         
   1   1   5         39.56          9.66        16.96 o                         
   2   1   5       1106.70       1250.39       145.01 o                         
   5   1   5       3667.98       3886.05       151.06 o                         
   6   1   5       5686.52       5358.70       197.69 o                         
   7   1   5       7027.80       6623.77       238.50 o                         
   8   1   5       8456.34       7953.92       262.51 o                         
   9   1   5       4100.40       3945.53       140.95 o                         
  10   1   5      13092.37      12417.54       396.64 o                         
  11   1   5       2073.28       2037.24       126.86 o                         
  12   1   5      13497.31      12836.83       419.17 o                         
  13   1   5       1223.77       1051.14        93.67 o                         
  14   1   5       2077.03       2163.61       143.63 o                         
  15   1   5       1906.36       1360.03       155.49 o                         
  16   1   5       1763.41       1502.33       168.58 o                         
  17   1   5      19315.42      18813.55       777.62 o                         
  18   1   5       1421.46       1388.35       184.83 o                         
  19   1   5       2070.66       2036.88       228.79 o                         
  20   1   5       1168.84       1293.03       217.32 o                         
  21   1   5        398.28        292.09       174.40 o                         
  22   1   5        416.85        293.72       221.92 o                         
   3   2   5        928.19       1085.31       112.05 o                         
   4   2   5      10828.27      11451.44      1353.07 o                         
   5   2   5       4255.71       4504.02       208.31 o                         
   6   2   5      11281.51      10779.69       434.04 o                         
   7   2   5       4537.50       4382.37       184.38 o                         
   8   2   5       8491.46       8445.22       286.03 o                         
   9   2   5        452.18        444.85        52.20 o                         
  10   2   5      40959.27      40524.99      1323.52 o                         
  11   2   5       3537.04       3395.37       151.55 o                         
  12   2   5       1469.00       1480.45       113.61 o                         
  13   2   5       4424.94       4578.13       211.04 o                         
  14   2   5       4838.61       4807.88       237.85 o                         
  15   2   5       3584.29       3792.97       236.29 o                         
  16   2   5       1718.00       1826.68       199.58 o                         
  17   2   5       7617.49       7967.96       407.80 o                         
  18   2   5        559.89        310.25       117.36 o                         
  19   2   5       2285.13       2194.76       313.46 o                         
  20   2   5        762.18        760.43       211.41 o                         
  21   2   5        894.68        555.99       194.33 o                         
  22   2   5        193.62        -33.03       155.36 o                         
   4   3   5       2156.47       2244.11       112.62 o                         
   5   3   5       1752.17       1558.39       102.80 o                         
   6   3   5      28703.66      32485.22      1595.93 o                         
   7   3   5       2664.48       2558.99       131.48 o                         
   8   3   5       2992.05       2974.40       126.49 o                         
   9   3   5      10882.27      10509.14       328.38 o                         
  10   3   5       3310.61       3014.96       141.39 o                         
  11   3   5      12637.98      12182.96       414.71 o                         
  12   3   5       4008.45       4064.00       176.04 o                         
  13   3   5        413.41        385.44        65.88 o                         
  14   3   5       1057.43        880.82       120.29 o                         
  15   3   5       2186.35       2060.00       205.07 o                         
  16   3   5       4205.37       4152.34       304.17 o                         
  17   3   5       8711.32       9898.61       607.06 o                         
  18   3   5       2664.58       2807.78       312.96 o                         
  19   3   5       4186.28       4190.13       435.06 o                         
  20   3   5       1559.41       1250.01       252.78 o                         
  21   3   5        850.94        656.50       211.56 o                         
  22   3   5        236.48        412.52       170.59 o                         
   3   4   5       3266.52       3340.39       191.15 o                         
   4   4   5       9326.86       8796.66       394.07 o                         
   5   4   5       3665.65       3804.67       177.61 o                         
   6   4   5      11275.63      11268.25       454.32 o                         
   7   4   5       2151.24       1784.96       100.82 o                         
   8   4   5       4512.47       4470.72       164.93 o                         
   9   4   5      15964.18      14787.02       462.67 o                         
  10   4   5      15925.94      15350.41       524.91 o                         
  11   4   5       4161.60       3964.99       191.00 o                         
  12   4   5       3393.10       3392.14       177.62 o                         
  13   4   5       6554.45       6168.52       304.88 o                         
  14   4   5       1184.90       1246.94       142.31 o                         
  15   4   5       6820.71       6674.69       489.04 o                         
  16   4   5        689.59        500.78       168.90 o                         
  17   4   5       1030.52       1071.98       224.28 o                         
  18   4   5       1444.92       1140.39       237.55 o                         
  19   4   5        350.96        130.75       160.49 o                         
  20   4   5        853.75        852.79       228.61 o                         
  21   4   5       1055.98       1036.17       256.32 o                         
   0   5   5       3989.49       3868.15       254.94 o                         
   1   5   5       3043.97       3040.54       172.08 o                         
   2   5   5       5097.76       4951.23       229.60 o                         
   3   5   5       1840.56       1852.52        97.96 o                         
   4   5   5       3594.93       3631.06       166.24 o                         
   5   5   5      21329.62      19416.11       727.82 o                         
   6   5   5      21555.19      21483.44       694.31 o                         
   7   5   5        467.47        435.12        49.38 o                         
   8   5   5      26880.86      25597.24       812.18 o                         
   9   5   5      15671.24      15354.53       515.01 o                         
  10   5   5       5116.12       4936.36       223.64 o                         
  11   5   5        614.53        638.93        79.81 o                         
  12   5   5       3538.89       3398.79       197.45 o                         
  13   5   5       2723.67       2673.36       180.10 o                         
  14   5   5       6082.00       5769.54       355.79 o                         
  15   5   5       2228.21       1618.30       245.36 o                         
  16   5   5       3709.31       3688.47       384.38 o                         
  17   5   5        999.44        812.67       210.92 o                         
  18   5   5        909.26        824.48       210.58 o                         
  19   5   5       1055.03       1028.10       245.75 o                         
  20   5   5       4874.61       5017.80       508.78 o                         
  21   5   5        887.77        720.82       223.90 o                         
   0   6   5       2484.84       2448.87       183.78 o                         
   1   6   5       7612.11       7541.89       324.82 o                         
   2   6   5      17774.97      15929.61       584.36 o                         
   3   6   5      15787.21      15474.96       486.67 o                         
   4   6   5       5378.84       5506.12       214.43 o                         
   5   6   5      19314.50      18263.88       624.77 o                         
   6   6   5       1688.35       1615.95        89.74 o                         
   7   6   5      20024.61      20010.82       605.63 o                         
   8   6   5      20474.72      19277.64       623.49 o                         
   9   6   5       7461.05       7060.98       289.43 o                         
  10   6   5       3710.99       3464.72       186.15 o                         
  11   6   5       2291.44       2328.51       169.85 o                         
  12   6   5       6171.54       5928.70       271.58 o                         
  13   6   5       1760.78       1620.48       155.52 o                         
  14   6   5       4044.68       4077.52       298.19 o                         
  15   6   5       1709.16       1453.39       240.62 o                         
  16   6   5       5575.56       5411.43       448.22 o                         
  17   6   5       4102.25       4223.32       433.04 o                         
  18   6   5        515.10        470.27       198.46 o                         
  19   6   5       3345.83       3374.27       407.53 o                         
  20   6   5        354.21        277.42       199.10 o                         
  21   6   5        636.70        559.65       256.70 o                         
   0   7   5       4174.75       3842.63       270.83 o                         
   1   7   5      17827.00      16618.14       611.62 o                         
   2   7   5       2372.39       2473.18       125.67 o                         
   3   7   5       1230.48       1282.18        73.46 o                         
   4   7   5       4679.10       4044.17       170.39 o                         
   5   7   5        720.04        718.74        66.90 o                         
   6   7   5      10874.26      10848.21       396.64 o                         
   7   7   5      40250.48      39852.09      1242.25 o                         
   8   7   5      21138.14      21462.70       694.72 o                         
   9   7   5       6431.21       6642.02       303.90 o                         
  10   7   5       8185.51       7858.40       325.69 o                         
  11   7   5       1893.65       1484.21       138.00 o                         
  12   7   5       6326.49       6033.62       310.99 o                         
  13   7   5       8176.85       8338.35       404.17 o                         
  14   7   5       5937.54       5564.10       357.65 o                         
  15   7   5       1519.69       1342.00       204.73 o                         
  16   7   5       1840.50       1859.76       288.05 o                         
  17   7   5       2363.34       2538.53       333.55 o                         
  18   7   5       2193.94       2207.63       332.15 o                         
  19   7   5       1130.25        926.68       241.76 o                         
  20   7   5        603.74        561.42       208.78 o                         
  21   7   5        342.44        439.09       254.59 o                         
   0   8   5      10350.17      10601.77       538.46 o                         
   1   8   5       6933.40       6575.76       273.24 o                         
   2   8   5       4695.18       4781.51       180.75 o                         
   3   8   5       2960.40       2829.56       123.95 o                         
   4   8   5       7754.41       7150.52       257.34 o                         
   5   8   5      33195.42      30613.30       963.62 o                         
   6   8   5      11777.93      10911.18       379.48 o                         
   7   8   5      44555.68      43813.78      1365.97 o                         
   8   8   5      17714.46      17178.55       573.08 o                         
   9   8   5       2715.40       2581.51       165.03 o                         
  10   8   5       2284.92       2315.66       160.10 o                         
  11   8   5       4723.25       4239.54       243.39 o                         
  12   8   5       4429.97       4246.60       260.13 o                         
  13   8   5       4194.06       4074.23       257.66 o                         
  14   8   5       8410.97       8422.26       485.72 o                         
  15   8   5        847.63        821.62       164.54 o                         
  16   8   5        705.67        360.90       183.65 o                         
  17   8   5       2038.76       1713.62       287.65 o                         
  18   8   5       4486.91       4546.41       484.90 o                         
  19   8   5       1543.95       1398.75       286.25 o                         
  20   8   5       1280.68        889.67       307.76 o                         
   0   9   5       5055.63       5079.26       294.93 o                         
   1   9   5       7215.13       6617.07       235.17 o                         
   2   9   5        812.20        717.58        62.30 o                         
   3   9   5       5695.82       5426.94       207.66 o                         
   4   9   5      37185.50      32798.72      1028.85 o                         
   5   9   5      24521.76      22796.30       734.43 o                         
   6   9   5      10706.04       9799.32       349.82 o                         
   7   9   5       3511.03       3654.74       166.08 o                         
   8   9   5       3711.47       3579.42       165.60 o                         
   9   9   5       7386.77       7083.31       305.04 o                         
  10   9   5       5188.11       4690.47       273.99 o                         
  11   9   5       2965.03       3138.43       229.08 o                         
  12   9   5       2770.45       2601.81       211.49 o                         
  13   9   5       1274.81       1229.60       146.96 o                         
  14   9   5        575.50        483.57       137.84 o                         
  15   9   5       3597.69       3669.10       326.62 o                         
  16   9   5       1144.30        813.66       215.68 o                         
  17   9   5         68.20         38.57       160.36 o                         
  18   9   5       2264.30       2084.48       338.14 o                         
  19   9   5        176.17       -166.25       209.04 o                         
  20   9   5        833.64        739.55       287.66 o                         
   0  10   5      16855.54      17414.25       862.50 o                         
   1  10   5       4663.82       5441.97       209.26 o                         
   2  10   5      21034.22      21053.88       676.23 o                         
   3  10   5       5133.26       4649.99       187.69 o                         
   4  10   5      20032.12      18620.04       610.44 o                         
   5  10   5       4442.16       4332.53       183.80 o                         
   6  10   5       6232.47       5992.19       236.09 o                         
   7  10   5      11402.85      10162.49       367.27 o                         
   8  10   5       1253.50       1240.24        99.69 o                         
   9  10   5      15138.01      14363.73       548.10 o                         
  10  10   5        990.81       1084.16       113.71 o                         
  11  10   5       5056.49       4998.37       278.07 o                         
  12  10   5       2015.04       2192.24       196.73 o                         
  13  10   5       1978.44       1946.40       195.11 o                         
  14  10   5       3921.76       3475.59       284.09 o                         
  15  10   5       3604.72       4026.37       349.56 o                         
  16  10   5       1908.59       2289.40       334.99 o                         
  17  10   5        708.86        398.77       273.34 o                         
  18  10   5       1575.01       1530.46       379.98 o                         
  19  10   5        428.37        347.36       275.80 o                         
   0  11   5       3079.48       3117.96       218.86 o                         
   1  11   5       2172.68       2160.49       121.03 o                         
   2  11   5       6814.22       6397.68       283.70 o                         
   3  11   5      14748.15      14034.57       549.74 o                         
   4  11   5       1565.19       1577.56       104.82 o                         
   5  11   5       1248.00       1227.86        96.88 o                         
   6  11   5       1124.31       1048.44        91.57 o                         
   7  11   5       5662.72       5131.45       217.17 o                         
   8  11   5       5786.28       5515.01       233.79 o                         
   9  11   5       2045.82       2260.64       165.05 o                         
  10  11   5       2643.98       2744.55       188.13 o                         
  11  11   5        234.05        337.79        86.27 o                         
  12  11   5       1905.68       2126.15       200.97 o                         
  13  11   5       3997.81       4315.59       327.70 o                         
  14  11   5       1097.13       1211.00       195.14 o                         
  15  11   5      11991.08      12135.65       758.43 o                         
  16  11   5       1515.58       1912.11       391.02 o                         
  17  11   5       1076.68       1179.60       337.88 o                         
  18  11   5       1464.84       1279.06       347.86 o                         
  19  11   5        579.86        658.10       307.34 o                         
   0  12   5       5766.58       6367.46       368.79 o                         
   1  12   5       5405.10       5731.43       265.11 o                         
   2  12   5       1363.36       1462.60       126.13 o                         
   3  12   5       2297.56       2504.04       165.74 o                         
   4  12   5       2608.72       2511.92       169.08 o                         
   5  12   5       2178.98       1988.87       151.39 o                         
   6  12   5       9746.67       8822.43       352.35 o                         
   7  12   5       9659.97       9126.09       365.94 o                         
   8  12   5       1789.19       1940.87       147.50 o                         
   9  12   5       1686.04       1793.70       151.94 o                         
  10  12   5       2966.05       3168.31       212.18 o                         
  11  12   5        756.39       1001.22       135.13 o                         
  12  12   5       5842.50       5906.10       368.66 o                         
  13  12   5       4354.53       4475.71       395.99 o                         
  14  12   5       4365.08       4924.82       435.42 o                         
  15  12   5       4420.60       3925.88       399.88 o                         
  16  12   5       1365.05       1201.70       328.65 o                         
  17  12   5        329.93        579.46       275.49 o                         
  18  12   5        478.18        298.68       252.82 o                         
   0  13   5       3439.93       3216.51       303.69 o                         
   1  13   5       2828.35       2709.60       182.27 o                         
   2  13   5       2257.60       2029.54       154.97 o                         
   3  13   5       1103.72       1191.28       125.13 o                         
   4  13   5       2367.26       2272.34       167.85 o                         
   5  13   5       1838.80       1857.29       152.60 o                         
   6  13   5       1733.94       1802.86       154.15 o                         
   7  13   5       6438.82       6755.42       299.94 o                         
   8  13   5       2268.15       2334.37       166.60 o                         
   9  13   5       1311.88       1190.22       140.67 o                         
  10  13   5       2939.06       2882.92       223.45 o                         
  11  13   5       2419.64       2685.69       218.13 o                         
  12  13   5       1606.74       1585.94       199.39 o                         
  13  13   5         51.64         11.24       121.79 o                         
  14  13   5       3997.10       4097.23       411.86 o                         
  15  13   5       4982.07       4588.48       446.00 o                         
  16  13   5       1683.68       2213.84       429.63 o                         
  17  13   5        726.91       1021.47       334.22 o                         
  18  13   5        553.98        524.99       282.53 o                         
   0  14   5       1881.14       2148.13       267.38 o                         
   1  14   5        690.41        754.88       119.19 o                         
   2  14   5       5249.93       4869.78       248.81 o                         
   3  14   5       1663.72       1593.75       144.59 o                         
   4  14   5       1142.94       1116.63       125.78 o                         
   5  14   5       2190.93       2216.51       177.48 o                         
   6  14   5       6876.26       6572.78       316.38 o                         
   7  14   5       2055.03       2146.09       157.14 o                         
   8  14   5       4881.81       5063.96       269.48 o                         
   9  14   5        471.25        581.95       125.19 o                         
  10  14   5      11228.10      10795.03       494.90 o                         
  11  14   5        724.41        854.47       137.28 o                         
  12  14   5       1789.95       2246.00       240.26 o                         
  13  14   5       3489.59       3540.79       378.88 o                         
  14  14   5       3679.09       3970.93       406.97 o                         
  15  14   5       4584.92       4782.15       467.37 o                         
  16  14   5        315.60        451.66       269.47 o                         
  17  14   5        683.68       1151.77       344.36 o                         
   0  15   5       4015.76       3502.31       346.00 o                         
   1  15   5       5058.16       4806.53       284.90 o                         
   2  15   5       3903.33       3987.07       258.62 o                         
   3  15   5       4342.16       4301.20       243.51 o                         
   4  15   5       5943.94       5974.66       298.69 o                         
   5  15   5       5658.69       5780.44       295.25 o                         
   6  15   5       2004.82       1998.85       179.39 o                         
   7  15   5       1292.03       1394.29       156.56 o                         
   8  15   5       2036.39       2162.60       194.31 o                         
   9  15   5       2864.04       2954.12       235.82 o                         
  10  15   5       2870.40       2848.93       257.41 o                         
  11  15   5       3979.31       4240.37       304.23 o                         
  12  15   5       4140.52       4385.19       348.37 o                         
  13  15   5       2596.29       3311.25       364.84 o                         
  14  15   5       3179.93       3099.51       364.55 o                         
  15  15   5        747.96        857.69       223.47 o                         
  16  15   5        320.10        276.54       212.51 o                         
   0  16   5       5020.87       4463.90       399.85 o                         
   1  16   5       4964.52       4712.28       296.08 o                         
   2  16   5        850.13        850.84       137.03 o                         
   3  16   5       5413.55       5348.07       316.07 o                         
   4  16   5       1119.96       1157.75       156.45 o                         
   5  16   5       1310.75       1403.52       156.55 o                         
   6  16   5       2193.24       2141.99       191.04 o                         
   7  16   5       2124.11       2229.37       200.89 o                         
   8  16   5        820.88        851.35       177.07 o                         
   9  16   5       2971.39       3876.70       351.16 o                         
  10  16   5       1551.55       1520.02       227.83 o                         
  11  16   5       2988.06       3114.47       280.37 o                         
  12  16   5       3726.80       3909.52       383.57 o                         
  13  16   5       1110.92       1529.80       304.66 o                         
  14  16   5        866.48        712.38       209.88 o                         
  15  16   5        251.92         73.56       131.71 o                         
   0  17   5       2905.76       2912.03       348.50 o                         
   1  17   5       9438.94      10054.24       505.52 o                         
   2  17   5       3779.81       3869.20       290.30 o                         
   3  17   5       3209.83       3848.02       289.32 o                         
   4  17   5       1964.68       2019.31       209.15 o                         
   5  17   5       1429.50       1436.29       185.33 o                         
   6  17   5       1700.56       1789.44       196.01 o                         
   7  17   5       6006.97       6297.71       368.77 o                         
   8  17   5        722.66       1066.14       194.26 o                         
   9  17   5        151.12         79.86       131.70 o                         
  10  17   5        994.85        909.64       196.19 o                         
  11  17   5        375.05        430.59       166.55 o                         
  12  17   5        852.15        919.20       256.24 o                         
  13  17   5        609.69        779.11       238.20 o                         
  14  17   5        709.94        945.22       272.49 o                         
   0  18   5         63.28        -90.10       137.12 o                         
   1  18   5        963.22        848.30       155.80 o                         
   2  18   5       1270.60       1204.13       174.24 o                         
   3  18   5       2852.96       2825.84       250.62 o                         
   4  18   5       2593.14       2546.02       243.55 o                         
   5  18   5       1008.05        885.82       162.09 o                         
   6  18   5        502.51        587.27       142.62 o                         
   7  18   5        903.82        891.38       159.70 o                         
   8  18   5       2716.15       2889.31       307.31 o                         
   9  18   5        740.13        820.13       183.79 o                         
  10  18   5        601.20        610.34       170.29 o                         
  11  18   5       2036.44       2295.59       288.36 o                         
  12  18   5        559.66        914.38       339.96 o                         
  13  18   5       1304.60       2146.67       483.29 o                         
   0  19   5        246.54        266.71       173.45 o                         
   1  19   5       2045.32       1998.51       219.76 o                         
   2  19   5       1160.30       1089.59       170.98 o                         
   3  19   5       4907.59       4999.36       352.60 o                         
   4  19   5        550.09        493.68       139.93 o                         
   5  19   5        685.51        599.32       143.97 o                         
   6  19   5       1477.24       1267.01       190.58 o                         
   7  19   5       1785.42       1930.20       226.02 o                         
   8  19   5        785.44        788.26       179.20 o                         
   9  19   5        406.21        506.48       175.61 o                         
  10  19   5        422.63        239.90       161.29 o                         
  11  19   5        741.13        728.55       171.53 o                         
   0  20   5       4600.80       5169.55       531.40 o                         
   1  20   5        516.53        517.54       145.58 o                         
   2  20   5        410.39        576.96       146.69 o                         
   3  20   5        736.40        819.17       166.07 o                         
   4  20   5       1414.74       1587.77       207.91 o                         
   5  20   5       4925.02       5047.23       364.79 o                         
   6  20   5        241.05        268.56       134.44 o                         
   7  20   5        688.53        753.21       157.44 o                         
   8  20   5        659.66        864.28       196.74 o                         
   9  20   5       2271.10       2591.57       313.93 o                         
   0  21   5         90.71         91.31       155.73 o                         
   1  21   5        743.09        459.51       149.09 o                         
   2  21   5       2333.48       2614.97       266.97 o                         
   3  21   5       1989.10       1928.97       234.02 o                         
   4  21   5        699.34        550.09       149.65 o                         
   5  21   5        473.24        441.39       146.94 o                         
   6  21   5        951.07        718.34       162.56 o                         
   7  21   5        289.89        302.32       150.04 o                         
   0  22   5        510.87        316.09       185.08 o                         
   1  22   5        378.19        228.23       126.14 o                         
   2  22   5        280.71        412.47       140.39 o                         
   3  22   5        449.68        325.14       137.77 o                         
   5   0   6      12613.09      13109.20       801.87 o                         
   6   0   6       5213.24       3885.09       284.97 o                         
   7   0   6      26895.00      25925.13      1285.92 o                         
   8   0   6       1698.26       1512.38       109.80 o                         
   9   0   6      25227.01      22526.42       961.49 o                         
  10   0   6      19915.31      19410.84       847.68 o                         
  11   0   6      19097.70      17719.26       780.25 o                         
  12   0   6       5221.31       4637.97       318.51 o                         
  13   0   6       7259.66       6786.59       420.58 o                         
  14   0   6       6398.56       6276.14       414.56 o                         
  15   0   6       1806.35       2199.92       293.61 o                         
  16   0   6       1153.16       1253.78       252.92 o                         
  17   0   6      21397.37      20371.90      1429.33 o                         
  18   0   6       3205.96       3333.01       334.12 o                         
  19   0   6       4130.48       3786.41       477.49 o                         
  20   0   6       2379.10       2182.83       358.24 o                         
  21   0   6       1380.88       1691.99       511.21 o                         
   5   1   6       4750.53       4763.63       209.75 o                         
   6   1   6      76613.59      75100.90      2547.33 o                         
   7   1   6      20579.58      19710.29       642.41 o                         
   8   1   6       7703.44       7604.98       300.82 o                         
   9   1   6      10682.77      10173.24       392.44 o                         
  10   1   6      48894.43      47702.52      1653.55 o                         
  11   1   6      15752.16      15567.19       583.79 o                         
  12   1   6       7432.76       7247.75       283.67 o                         
  13   1   6       3295.30       3305.43       166.50 o                         
  14   1   6       4686.19       4240.93       201.87 o                         
  15   1   6       4267.26       4163.05       294.96 o                         
  16   1   6       8217.84       8785.24       508.94 o                         
  17   1   6       2028.21       1849.29       230.59 o                         
  18   1   6       5432.54       5462.23       348.90 o                         
  19   1   6       2076.68       2166.51       230.67 o                         
  20   1   6       1381.30       1367.62       268.99 o                         
  21   1   6       2668.58       3341.54       679.63 o                         
  22   1   6        657.04       1164.87       408.41 o                         
   4   2   6       6976.08       7274.91       328.48 o                         
   5   2   6      43476.54      47049.44      1743.61 o                         
   6   2   6      21097.35      17355.17       878.99 o                         
   7   2   6      17983.44      17948.61       643.46 o                         
   8   2   6      10158.59       9817.28       376.68 o                         
   9   2   6      77007.10      72527.84      2476.44 o                         
  10   2   6      28832.62      27727.30       986.65 o                         
  11   2   6      15098.40      14497.92       545.39 o                         
  12   2   6       4899.19       3973.15       239.72 o                         
  13   2   6       9099.17       8618.54       358.42 o                         
  14   2   6       8321.63       8320.91       360.17 o                         
  15   2   6       5356.62       5481.86       413.09 o                         
  16   2   6       1352.36       1434.90       217.71 o                         
  17   2   6       3785.98       4062.85       328.78 o                         
  18   2   6       2407.82       2265.18       224.06 o                         
  19   2   6       3542.77       4211.98       405.28 o                         
  20   2   6       3484.64       4189.78       524.12 o                         
  21   2   6       1512.63       1546.47       363.05 o                         
  22   2   6       1429.12       1132.15       341.76 o                         
   4   3   6      25807.06      27650.18      1147.31 o                         
   5   3   6       2315.34       2097.05       128.55 o                         
   6   3   6      41797.77      39467.81      1476.95 o                         
   7   3   6       4782.42       4599.03       216.74 o                         
   8   3   6      24911.71      24260.91       858.53 o                         
   9   3   6      27648.77      25916.84       921.20 o                         
  10   3   6      18360.76      17457.19       643.22 o                         
  11   3   6       5743.72       4407.43       299.52 o                         
  12   3   6       4657.73       4610.53       220.78 o                         
  13   3   6       8987.31       9554.10       433.25 o                         
  14   3   6       5143.75       4838.26       263.82 o                         
  15   3   6       2579.35       2628.35       265.43 o                         
  16   3   6       8158.26       8084.70       487.10 o                         
  17   3   6       7653.43       7495.82       562.63 o                         
  18   3   6       3740.69       3804.65       382.43 o                         
  19   3   6       5200.99       4610.77       533.37 o                         
  20   3   6       9246.90      10440.26       898.79 o                         
  21   3   6        240.25        240.07       250.78 o                         
  22   3   6        408.29        400.98       191.56 o                         
   2   4   6       3718.88       3905.60       259.77 o                         
   3   4   6      44351.36      45784.52      2114.50 o                         
   4   4   6       4650.98       4568.78       225.35 o                         
   5   4   6      71067.67      70314.43      2859.85 o                         
   6   4   6       5386.41       5043.14       231.78 o                         
   7   4   6      16377.71      16043.10       636.72 o                         
   8   4   6       8377.53       8195.57       293.51 o                         
   9   4   6      42028.72      40113.80      1271.33 o                         
  10   4   6       8994.42       8954.20       357.50 o                         
  11   4   6      30172.82      30816.76      1193.96 o                         
  12   4   6       6885.64       6736.90       323.88 o                         
  13   4   6      10408.91      10208.33       457.41 o                         
  14   4   6       7153.24       7107.06       348.46 o                         
  15   4   6       2039.55       1931.93       252.59 o                         
  16   4   6       7493.54       8250.52       594.50 o                         
  17   4   6       5562.39       5908.80       481.63 o                         
  18   4   6       1570.83       1442.86       271.51 o                         
  19   4   6       6109.68       6123.60       649.23 o                         
  20   4   6       2460.04       2686.97       431.66 o                         
  21   4   6       1279.03       1323.93       358.85 o                         
   0   5   6      14958.23      15249.81       863.13 o                         
   1   5   6       4750.61       4597.60       243.03 o                         
   2   5   6      32417.74      34948.68      1393.25 o                         
   3   5   6       3709.65       3803.43       172.00 o                         
   4   5   6      95371.81      95619.55      3415.70 o                         
   5   5   6       8843.39       8702.48       353.60 o                         
   6   5   6      17758.75      17590.98       618.72 o                         
   7   5   6       8047.01       7705.42       298.17 o                         
   8   5   6      19022.03      14383.91       639.77 o                         
   9   5   6      25120.82      24914.78       871.53 o                         
  10   5   6      29455.52      29594.15      1146.79 o                         
  11   5   6       9102.03       9361.79       417.21 o                         
  12   5   6      18108.23      17192.71       779.91 o                         
  13   5   6       2734.27       2762.60       206.95 o                         
  14   5   6      12892.73      12320.83       634.02 o                         
  15   5   6       8473.97       8818.55       609.55 o                         
  16   5   6      16422.21      16407.23      1003.07 o                         
  17   5   6       3271.41       3865.15       383.80 o                         
  18   5   6       4375.90       4480.79       525.42 o                         
  19   5   6       3007.62       2776.64       436.70 o                         
  20   5   6       5641.33       6440.22       679.60 o                         
  21   5   6       1136.60       1304.49       367.68 o                         
   0   6   6       3410.69       4303.90       287.48 o                         
   1   6   6     115032.67     110383.82      3833.17 o                         
   2   6   6      34170.38      31623.97      1127.40 o                         
   3   6   6      55968.89      54171.85      1767.34 o                         
   4   6   6       3869.81       4062.93       169.56 o                         
   5   6   6      16645.71      17437.09       601.56 o                         
   6   6   6       8817.66       8674.65       300.27 o                         
   7   6   6      28055.79      27824.85       877.27 o                         
   8   6   6       9483.46       8799.16       341.72 o                         
   9   6   6      19502.84      18340.46       657.04 o                         
  10   6   6       4962.93       4613.07       269.81 o                         
  11   6   6       7991.93       7786.51       403.87 o                         
  12   6   6       5140.38       5222.81       307.62 o                         
  13   6   6       4224.56       4313.97       254.13 o                         
  14   6   6       9333.95       9298.27       513.79 o                         
  15   6   6      13779.27      14673.78       747.35 o                         
  16   6   6       3187.46       3496.24       362.37 o                         
  17   6   6       2969.88       3172.10       437.28 o                         
  18   6   6       1957.41       1915.74       367.52 o                         
  19   6   6       6808.87       8197.87       781.33 o                         
  20   6   6       1844.66       1399.24       369.56 o                         
  21   6   6        702.47        904.77       326.45 o                         
   0   7   6      24019.99      24296.80      1153.32 o                         
   1   7   6      20484.77      20370.31       745.93 o                         
   2   7   6      29065.26      28391.17      1021.44 o                         
   3   7   6       7853.31       7815.61       291.54 o                         
   4   7   6      21636.83      20929.77       712.57 o                         
   5   7   6       5379.65       5256.08       214.22 o                         
   6   7   6      14910.37      15167.05       499.03 o                         
   7   7   6      30416.12      30400.05       961.18 o                         
   8   7   6      79858.88      79938.92      2886.34 o                         
   9   7   6      11572.90      11471.27       478.06 o                         
  10   7   6      22149.41      21075.69       937.32 o                         
  11   7   6       2962.00       2629.81       191.37 o                         
  12   7   6       7744.44       7612.59       373.37 o                         
  13   7   6       4710.33       4629.92       264.30 o                         
  14   7   6       6857.12       7030.69       424.60 o                         
  15   7   6       4151.71       4537.53       326.04 o                         
  16   7   6       8628.37       8581.62       776.17 o                         
  17   7   6       3654.26       3976.29       494.73 o                         
  18   7   6       3646.92       3836.57       510.07 o                         
  19   7   6       1500.14       1466.14       361.46 o                         
  20   7   6       2463.33       3275.99       503.05 o                         
  21   7   6        674.10        961.18       323.21 o                         
   0   8   6       1769.31       1915.65       142.38 o                         
   1   8   6      17373.11      16631.78       572.71 o                         
   2   8   6       7883.55       8155.75       304.23 o                         
   3   8   6      16220.54      16237.24       565.72 o                         
   4   8   6       7488.30       7204.77       279.25 o                         
   5   8   6      42643.62      40000.79      1330.27 o                         
   6   8   6       7317.40       7822.83       307.56 o                         
   7   8   6      42995.89      44769.41      1489.43 o                         
   8   8   6       8896.33       8466.91       370.59 o                         
   9   8   6       9162.51       8707.88       356.58 o                         
  10   8   6       5139.36       5344.74       278.88 o                         
  11   8   6       5245.34       5481.54       292.03 o                         
  12   8   6       7424.53       7886.91       387.58 o                         
  13   8   6       8041.32       8370.55       412.54 o                         
  14   8   6       6583.40       6904.20       425.65 o                         
  15   8   6       4012.04       3674.03       325.85 o                         
  16   8   6       9420.75      11318.45       947.81 o                         
  17   8   6       4714.60       5143.22       574.36 o                         
  18   8   6       1164.46       1291.63       355.72 o                         
  19   8   6       2766.71       3195.63       499.27 o                         
  20   8   6       1483.84       1472.32       376.04 o                         
   0   9   6      46306.89      42395.41      1979.16 o                         
   1   9   6      18891.20      17166.74       596.17 o                         
   2   9   6      88543.09      84327.67      2423.19 o                         
   3   9   6      31681.11      30293.30       954.82 o                         
   4   9   6      63215.11      57892.85      1782.99 o                         
   5   9   6      29276.11      27536.14       878.91 o                         
   6   9   6      34337.07      31444.18       998.99 o                         
   7   9   6       7730.56       7996.35       298.58 o                         
   8   9   6       4199.96       4501.17       214.84 o                         
   9   9   6       7688.96       7196.32       312.09 o                         
  10   9   6      19163.26      19243.07       711.90 o                         
  11   9   6       4136.87       4274.67       253.20 o                         
  12   9   6       5637.66       5981.12       321.24 o                         
  13   9   6       5609.96       6396.76       380.47 o                         
  14   9   6       9426.12       9660.57       616.11 o                         
  15   9   6       4198.11       4498.83       391.24 o                         
  16   9   6       6139.82       6629.96       670.08 o                         
  17   9   6        781.56        506.69       322.44 o                         
  18   9   6       4339.08       5188.71       610.58 o                         
  19   9   6       2188.83       2841.68       497.29 o                         
  20   9   6        454.69        215.98       292.14 o                         
   0  10   6      27867.59      27456.08      1317.76 o                         
   1  10   6      51720.45      54550.53      1797.06 o                         
   2  10   6      34902.18      33568.61      1218.64 o                         
   3  10   6      26059.04      25587.96       874.19 o                         
   4  10   6      14486.94      13912.72       502.42 o                         
   5  10   6      26489.75      27235.85       872.83 o                         
   6  10   6       3054.46       3339.85       157.78 o                         
   7  10   6       8996.32       9752.41       353.03 o                         
   8  10   6       8632.35       8554.90       355.31 o                         
   9  10   6      16575.42      16944.72       686.39 o                         
  10  10   6       4646.27       4576.79       250.65 o                         
  11  10   6       4457.49       4437.49       295.18 o                         
  12  10   6       4975.08       5078.27       328.00 o                         
  13  10   6       6315.68       6151.47       372.50 o                         
  14  10   6       5467.61       5840.87       448.40 o                         
  15  10   6      10182.19      11406.36       711.01 o                         
  16  10   6       2488.74       2854.63       459.42 o                         
  17  10   6       3367.32       4188.98       558.79 o                         
  18  10   6       3399.41       3936.59       558.51 o                         
  19  10   6       1538.13       1056.88       383.30 o                         
   0  11   6      37800.55      38069.30      2134.38 o                         
   1  11   6       6467.28       7229.71       315.60 o                         
   2  11   6      32351.93      31172.40      1139.87 o                         
   3  11   6      12458.06      11944.88       480.16 o                         
   4  11   6      37875.04      36529.79      1228.28 o                         
   5  11   6       5439.42       5480.11       240.31 o                         
   6  11   6       3617.45       4004.84       194.98 o                         
   7  11   6       5911.08       5681.31       253.22 o                         
   8  11   6       6754.92       6524.92       314.07 o                         
   9  11   6       4092.42       4048.53       234.32 o                         
  10  11   6       3565.66       3840.30       228.08 o                         
  11  11   6      15079.80      15042.90       722.88 o                         
  12  11   6       9757.32      10269.28       537.97 o                         
  13  11   6       6037.88       6026.37       378.70 o                         
  14  11   6       7097.90       7344.26       531.37 o                         
  15  11   6       3228.79       3464.18       353.11 o                         
  16  11   6       5147.27       6154.53       662.46 o                         
  17  11   6       2626.86       2555.28       462.52 o                         
  18  11   6        677.37        913.46       512.90 o                         
  19  11   6       2600.68       2902.20       504.25 o                         
   0  12   6       5822.18       5320.00       400.44 o                         
   1  12   6       6563.47       6650.34       333.60 o                         
   2  12   6       9009.27       8862.52       418.23 o                         
   3  12   6       5891.39       5976.09       279.91 o                         
   4  12   6       8441.06       8221.46       359.08 o                         
   5  12   6      31422.13      28283.23      1053.19 o                         
   6  12   6       6987.33       6541.50       282.18 o                         
   7  12   6       6948.81       7119.83       305.00 o                         
   8  12   6       6440.64       6247.95       308.96 o                         
   9  12   6      11331.78      10068.32       454.40 o                         
  10  12   6       4952.17       5180.42       286.91 o                         
  11  12   6       8910.95       9480.23       511.09 o                         
  12  12   6       2476.30       2269.37       223.83 o                         
  13  12   6       1567.76       1812.83       208.86 o                         
  14  12   6       3922.65       4090.80       386.45 o                         
  15  12   6       3360.24       4043.78       384.13 o                         
  16  12   6       6231.93       7483.05       747.30 o                         
  17  12   6       6305.91       7533.33       763.21 o                         
  18  12   6        655.36       1325.44       405.71 o                         
   0  13   6      12741.33      12289.70       784.46 o                         
   1  13   6       2664.57       2718.60       189.38 o                         
   2  13   6      14179.70      14280.90       630.54 o                         
   3  13   6       4328.02       4706.53       268.66 o                         
   4  13   6       7498.28       8335.78       409.61 o                         
   5  13   6       6485.08       6018.79       292.70 o                         
   6  13   6       3585.75       3588.44       208.12 o                         
   7  13   6       7075.75       7284.31       341.54 o                         
   8  13   6      10687.42      10379.71       465.13 o                         
   9  13   6       8951.93       8769.97       414.58 o                         
  10  13   6       5017.57       5174.87       295.73 o                         
  11  13   6       3779.72       4021.93       292.18 o                         
  12  13   6       3261.99       3366.12       285.20 o                         
  13  13   6       8008.12       8009.24       556.10 o                         
  14  13   6       5794.70       5699.23       462.23 o                         
  15  13   6       3044.65       4013.52       389.59 o                         
  16  13   6       9474.19      10438.32       935.44 o                         
  17  13   6       1592.97       2002.73       420.08 o                         
  18  13   6        670.32        861.18       343.71 o                         
   0  14   6       5390.78       5253.78       421.03 o                         
   1  14   6       4782.00       4904.56       283.08 o                         
   2  14   6       7082.10       7184.50       370.28 o                         
   3  14   6       5113.18       5189.98       295.67 o                         
   4  14   6       7002.97       7103.29       371.37 o                         
   5  14   6       8231.90       8203.46       415.54 o                         
   6  14   6       5638.29       6019.71       332.45 o                         
   7  14   6       6727.53       6487.49       322.31 o                         
   8  14   6       4785.34       4946.19       312.23 o                         
   9  14   6       5963.34       6791.31       387.57 o                         
  10  14   6       4527.03       4936.99       293.90 o                         
  11  14   6       6654.17       7144.65       424.98 o                         
  12  14   6       2098.58       2326.17       233.95 o                         
  13  14   6       3080.50       3491.07       350.53 o                         
  14  14   6       3015.47       3330.26       350.64 o                         
  15  14   6       1886.12       2390.34       299.14 o                         
  16  14   6       2496.39       2850.08       495.94 o                         
  17  14   6       1106.15        916.04       399.04 o                         
   0  15   6       3234.60       2696.20       291.71 o                         
   1  15   6       2200.82       2547.25       200.17 o                         
   2  15   6       3416.19       3719.09       244.79 o                         
   3  15   6       2329.36       2348.75       192.75 o                         
   4  15   6       3189.28       3401.52       239.37 o                         
   5  15   6       6088.97       6600.30       365.07 o                         
   6  15   6      11685.18      12539.31       590.31 o                         
   7  15   6       6475.04       7041.75       386.77 o                         
   8  15   6       4560.99       4704.51       350.00 o                         
   9  15   6       4179.70       4399.74       303.13 o                         
  10  15   6      18401.72      19421.11       890.60 o                         
  11  15   6       1459.72       1811.28       245.19 o                         
  12  15   6       1585.73       2145.45       241.81 o                         
  13  15   6       5354.30       5788.89       469.44 o                         
  14  15   6       5199.84       5244.50       461.43 o                         
  15  15   6       2332.52       2620.54       330.18 o                         
  16  15   6        607.35        597.55       301.99 o                         
   0  16   6        614.17        634.22       199.61 o                         
   1  16   6       7082.71       7242.08       390.63 o                         
   2  16   6       2087.48       2052.46       194.54 o                         
   3  16   6       7931.01       7901.30       418.11 o                         
   4  16   6       6896.60       6751.65       379.90 o                         
   5  16   6       7969.40       8290.61       437.10 o                         
   6  16   6       5306.96       5116.10       320.93 o                         
   7  16   6       8412.49       8555.29       453.12 o                         
   8  16   6      13220.82      14365.75       782.19 o                         
   9  16   6       3591.84       3640.56       320.95 o                         
  10  16   6       1670.48       1848.90       241.73 o                         
  11  16   6       4312.07       4563.58       379.44 o                         
  12  16   6       8969.54       9304.09       608.10 o                         
  13  16   6       5745.28       6193.11       566.57 o                         
  14  16   6       1896.61       1832.67       343.20 o                         
  15  16   6        729.66        911.59       227.13 o                         
   0  17   6      46503.76      37715.48      2186.77 o                         
   1  17   6       1524.08       1723.53       188.53 o                         
   2  17   6       3327.52       4001.98       276.62 o                         
   3  17   6       8314.21       7355.05       409.22 o                         
   4  17   6      17663.49      16413.02       751.27 o                         
   5  17   6       7012.22       6416.51       376.60 o                         
   6  17   6       4609.64       4894.40       320.36 o                         
   7  17   6       2079.47       2321.88       228.55 o                         
   8  17   6       3505.26       3195.23       291.15 o                         
   9  17   6        789.76        717.57       195.02 o                         
  10  17   6       3676.43       3942.07       340.60 o                         
  11  17   6       1586.93       1586.67       299.42 o                         
  12  17   6       3080.98       3184.11       401.54 o                         
  13  17   6       1480.27       1406.67       302.81 o                         
  14  17   6       1329.71       1386.57       332.55 o                         
   0  18   6       6910.66       6900.95       558.88 o                         
   1  18   6       4516.14       4687.89       314.80 o                         
   2  18   6       2010.12       2106.43       210.25 o                         
   3  18   6       8110.65       7425.19       419.10 o                         
   4  18   6       1452.76       1418.66       193.15 o                         
   5  18   6       4643.62       4217.41       305.05 o                         
   6  18   6       3939.39       3722.93       287.32 o                         
   7  18   6       2858.94       3159.69       265.09 o                         
   8  18   6       1941.04       1954.53       251.02 o                         
   9  18   6       3271.94       3060.03       314.39 o                         
  10  18   6       2967.91       3503.92       344.83 o                         
  11  18   6       1484.04       1417.03       291.67 o                         
  12  18   6        467.31        612.32       304.78 o                         
  13  18   6       1445.48       1387.04       419.33 o                         
   0  19   6       5438.42       5489.07       495.97 o                         
   1  19   6       3022.86       2522.48       233.87 o                         
   2  19   6       4895.49       4615.73       318.92 o                         
   3  19   6       4118.94       4550.38       315.29 o                         
   4  19   6       4156.53       4341.57       314.04 o                         
   5  19   6       1948.54       1980.24       225.31 o                         
   6  19   6       7619.34       7250.76       433.58 o                         
   7  19   6       1954.98       2090.48       269.42 o                         
   8  19   6       2714.19       2741.07       290.53 o                         
   9  19   6       4228.24       3381.99       341.20 o                         
  10  19   6       2409.16       2836.12       306.29 o                         
  11  19   6       2508.80       3290.77       417.95 o                         
   0  20   6       4825.64       3776.22       423.33 o                         
   1  20   6       2266.71       2032.16       223.20 o                         
   2  20   6       3865.49       3592.87       284.85 o                         
   3  20   6       3521.94       4068.92       313.21 o                         
   4  20   6       3658.93       3790.76       303.14 o                         
   5  20   6       4214.75       4230.58       319.60 o                         
   6  20   6       1310.33       1176.63       190.11 o                         
   7  20   6       2293.88       2687.43       308.61 o                         
   8  20   6       1562.51       1615.63       256.72 o                         
   9  20   6        285.41        282.73       192.21 o                         
   0  21   6       2691.93       2303.48       334.81 o                         
   1  21   6       2560.63       2794.18       262.42 o                         
   2  21   6       1356.17       1582.89       208.43 o                         
   3  21   6        239.70        326.86       146.14 o                         
   4  21   6       2257.02       2088.54       236.94 o                         
   5  21   6        675.99        775.46       179.19 o                         
   6  21   6        751.24        853.13       186.62 o                         
   7  21   6        598.30        482.51       187.63 o                         
   0  22   6        615.36       1060.92       257.44 o                         
   1  22   6        850.13        958.55       187.09 o                         
   2  22   6       1941.76       1764.64       224.65 o                         
   3  22   6        796.01        776.57       160.62 o                         
   2   0   7       3255.73       3588.45       359.00 o                         
   4   0   7       3683.13       3827.71       270.29 o                         
   5   0   7         90.17         72.25        32.28 o                         
   6   0   7       2870.43       3163.05       201.55 o                         
   7   0   7       1099.33       1093.23        99.47 o                         
   8   0   7       9179.64       8786.39       406.09 o                         
   9   0   7      15363.34      14134.74       630.90 o                         
  10   0   7       2220.11       2176.40       173.16 o                         
  11   0   7       7265.07       6924.34       352.87 o                         
  12   0   7        399.50        362.71        79.32 o                         
  13   0   7        139.06        141.72        65.29 o                         
  14   0   7      18408.53      17687.85       804.86 o                         
  15   0   7        510.38        529.14       107.34 o                         
  16   0   7        457.01        667.54       205.17 o                         
  17   0   7        915.00        572.19       201.89 o                         
  18   0   7       2579.20       2672.68       388.91 o                         
  19   0   7       8249.05       8362.70       736.71 o                         
  20   0   7        761.25        438.59       222.48 o                         
  21   0   7       4504.87       4399.26       552.83 o                         
  22   0   7        139.18        116.87       205.93 o                         
   3   1   7        463.79        518.45       103.31 o                         
   4   1   7       3546.44       3917.67       165.17 o                         
   5   1   7       5501.42       5471.31       214.89 o                         
   6   1   7      13360.17      12928.42       414.17 o                         
   7   1   7       1274.80       1261.14        78.25 o                         
   8   1   7        580.50        584.76        55.91 o                         
   9   1   7       8332.52       7783.22       285.21 o                         
  10   1   7      43004.86      40343.38      1286.13 o                         
  11   1   7      11698.42      10786.91       387.24 o                         
  12   1   7        918.94        716.67        70.51 o                         
  13   1   7       1365.80       1397.23       108.65 o                         
  14   1   7       3756.42       3685.79       183.26 o                         
  15   1   7       5635.02       5554.38       251.39 o                         
  16   1   7       3439.21       3381.07       288.68 o                         
  17   1   7        642.10        586.69       166.79 o                         
  18   1   7        213.18        143.72       124.19 o                         
  19   1   7        725.72        543.29       136.40 o                         
  20   1   7       1384.54       1212.23       188.33 o                         
  21   1   7        938.46        562.23       237.32 o                         
  22   1   7        386.58        571.44       213.35 o                         
   1   2   7       3548.58       3423.92       339.60 o                         
   3   2   7       5065.28       4862.96       620.79 o                         
   4   2   7       5892.89       5867.12       256.79 o                         
   5   2   7        538.40        531.22        54.89 o                         
   6   2   7      13418.19      12888.89       512.79 o                         
   7   2   7       6776.96       6845.99       274.07 o                         
   8   2   7       8443.34       7492.96       320.19 o                         
   9   2   7       6846.54       6216.07       262.80 o                         
  10   2   7      48278.57      45690.14      1580.56 o                         
  11   2   7       8416.47       7746.42       322.67 o                         
  12   2   7       3870.50       3881.51       195.63 o                         
  13   2   7       3009.87       2889.44       177.40 o                         
  14   2   7      13057.15      13137.83       519.28 o                         
  15   2   7       3432.93       3366.13       224.15 o                         
  16   2   7       2839.75       3182.37       304.56 o                         
  17   2   7       3024.43       2742.10       289.04 o                         
  18   2   7        453.13        486.44       142.10 o                         
  19   2   7        265.58        140.35       152.55 o                         
  20   2   7       2416.21       2474.57       341.85 o                         
  21   2   7       1938.88       2293.55       328.87 o                         
  22   2   7        331.42         57.95       165.45 o                         
   3   3   7       1149.99       1197.03       101.96 o                         
   4   3   7       4911.41       4388.95       219.87 o                         
   5   3   7       4358.50       4288.91       197.94 o                         
   6   3   7      16300.19      15875.01       594.16 o                         
   7   3   7       2839.03       2792.28       131.10 o                         
   8   3   7       2510.54       2365.95       120.92 o                         
   9   3   7      31553.98      30348.46      1016.76 o                         
  10   3   7       5542.32       5928.39       245.15 o                         
  11   3   7      18129.25      17558.50       621.32 o                         
  12   3   7        838.84        793.81        87.60 o                         
  13   3   7      12817.02      13071.25       534.22 o                         
  14   3   7       2911.53       2769.17       194.87 o                         
  15   3   7       4086.81       3848.11       257.96 o                         
  16   3   7       2505.30       2038.97       242.68 o                         
  17   3   7       4860.80       5247.43       403.79 o                         
  18   3   7        446.69        314.01       165.62 o                         
  19   3   7       1803.48       1396.62       253.77 o                         
  20   3   7        468.97        434.39       204.35 o                         
  21   3   7       2364.06       2135.98       322.58 o                         
  22   3   7        518.95        583.03       256.13 o                         
   0   4   7       7205.99       6954.87       638.74 o                         
   1   4   7       1876.36       2001.74       221.61 o                         
   2   4   7       2922.53       3089.13       183.42 o                         
   3   4   7       3244.45       2975.07       161.66 o                         
   4   4   7       1078.82       1085.16        93.29 o                         
   5   4   7      21535.59      21536.65       763.66 o                         
   6   4   7       3359.73       3550.56       175.67 o                         
   7   4   7       1808.75       1911.44       127.39 o                         
   8   4   7       8277.59       7801.81       280.52 o                         
   9   4   7      10517.22       9862.64       389.64 o                         
  10   4   7       7040.00       6891.43       292.28 o                         
  11   4   7       4147.41       3902.74       215.36 o                         
  12   4   7       1463.27       1439.16       134.67 o                         
  13   4   7      11899.82      11950.15       522.95 o                         
  14   4   7       3931.01       3766.28       232.93 o                         
  15   4   7       6710.89       6962.05       463.15 o                         
  16   4   7      11776.35      11440.58       743.31 o                         
  17   4   7       3640.19       3071.98       356.03 o                         
  18   4   7       1324.20       1573.30       271.26 o                         
  19   4   7       1753.70       1466.71       274.71 o                         
  20   4   7        298.42        324.25       190.39 o                         
  21   4   7       1429.98       1812.70       310.68 o                         
   0   5   7        103.53         70.34        38.83 o                         
   1   5   7      12969.38      12201.43       510.30 o                         
   2   5   7       1377.90       1414.04        93.58 o                         
   3   5   7       3793.05       3794.08       173.00 o                         
   4   5   7      37949.85      36460.80      1323.73 o                         
   5   5   7        814.54        767.90        65.42 o                         
   6   5   7        142.29        133.07        35.19 o                         
   7   5   7       3130.22       3141.39       136.50 o                         
   8   5   7      15468.00      14079.82       513.18 o                         
   9   5   7      67392.91      66401.11      2475.17 o                         
  10   5   7       2950.31       2954.20       183.45 o                         
  11   5   7      10488.05      10599.39       463.90 o                         
  12   5   7       6461.25       6246.40       310.45 o                         
  13   5   7        748.17        635.15       112.32 o                         
  14   5   7       5445.61       5121.38       309.78 o                         
  15   5   7       2055.71       1839.74       207.55 o                         
  16   5   7        454.74        241.56       150.17 o                         
  17   5   7       1196.30       1036.07       226.76 o                         
  18   5   7       3185.02       3230.19       379.65 o                         
  19   5   7       2094.89       1976.41       305.74 o                         
  20   5   7       3707.48       3015.33       370.77 o                         
  21   5   7        131.10         32.16       156.32 o                         
   0   6   7       2808.38       2721.10       169.85 o                         
   1   6   7      19116.31      18048.53       611.51 o                         
   2   6   7       8390.71       8227.76       324.60 o                         
   3   6   7      28374.80      27514.37       914.87 o                         
   4   6   7       1241.99       1261.33        73.66 o                         
   5   6   7        179.31        199.62        35.13 o                         
   6   6   7       4422.13       4783.22       183.40 o                         
   7   6   7      17270.66      17423.09       568.21 o                         
   8   6   7       6552.87       6523.85       249.66 o                         
   9   6   7      14491.29      14229.51       527.14 o                         
  10   6   7       6154.59       5628.53       279.27 o                         
  11   6   7       2505.73       2331.73       198.29 o                         
  12   6   7       7188.71       6917.40       372.03 o                         
  13   6   7       1636.34       1479.99       162.43 o                         
  14   6   7        884.34        743.07       118.84 o                         
  15   6   7       1165.13       1213.79       175.72 o                         
  16   6   7       3727.21       3394.90       376.79 o                         
  17   6   7       5848.19       5592.49       498.62 o                         
  18   6   7       2880.52       2404.65       327.16 o                         
  19   6   7        367.30        450.26       196.31 o                         
  20   6   7        797.60       1171.45       270.76 o                         
  21   6   7       2331.10       2354.16       354.62 o                         
   0   7   7        356.25        423.71        66.09 o                         
   1   7   7       1384.55       1381.76        86.77 o                         
   2   7   7      13280.70      12786.75       418.82 o                         
   3   7   7       5297.39       5155.20       191.80 o                         
   4   7   7       2311.34       2408.57       100.74 o                         
   5   7   7       3832.42       3725.39       152.44 o                         
   6   7   7      18760.16      19088.11       618.93 o                         
   7   7   7      18801.18      19863.31       646.51 o                         
   8   7   7       4830.08       4565.33       227.73 o                         
   9   7   7       2199.02       2029.43       151.00 o                         
  10   7   7       2137.23       1723.37       155.53 o                         
  11   7   7       2002.26       1892.50       183.46 o                         
  12   7   7       5333.94       5226.65       311.40 o                         
  13   7   7       1719.33       1697.37       167.25 o                         
  14   7   7       1629.28       1568.76       172.81 o                         
  15   7   7       2940.66       3396.66       300.56 o                         
  16   7   7        437.78        348.83       165.69 o                         
  17   7   7       1834.70       1846.26       295.08 o                         
  18   7   7       3618.81       3613.99       418.35 o                         
  19   7   7       2867.29       2412.96       349.13 o                         
  20   7   7       2269.73       2079.48       325.96 o                         
  21   7   7        333.52        301.37       195.62 o                         
   0   8   7       3543.20       3974.62       239.68 o                         
   1   8   7        819.43        764.68        65.63 o                         
   2   8   7       3110.23       3388.30       139.16 o                         
   3   8   7       5161.95       5111.22       194.86 o                         
   4   8   7       4359.01       4314.33       157.03 o                         
   5   8   7      33139.66      31417.02      1137.71 o                         
   6   8   7       3598.94       3597.99       169.53 o                         
   7   8   7       6362.79       6359.85       261.19 o                         
   8   8   7       5099.27       5024.39       248.16 o                         
   9   8   7       4857.19       4585.79       234.16 o                         
  10   8   7       4185.62       4067.73       253.09 o                         
  11   8   7       6874.33       6344.26       324.77 o                         
  12   8   7        482.10        459.63        94.14 o                         
  13   8   7       4267.07       4544.07       277.36 o                         
  14   8   7       1801.74       1932.00       191.28 o                         
  15   8   7       2876.85       3052.32       294.71 o                         
  16   8   7       3096.35       3133.79       366.11 o                         
  17   8   7       1119.02       1039.38       243.12 o                         
  18   8   7        489.21        303.25       189.25 o                         
  19   8   7       1640.36       1558.63       294.55 o                         
  20   8   7        117.10         32.10       169.38 o                         
   0   9   7      10854.11      10628.45       549.77 o                         
   1   9   7       4313.90       4701.89       198.17 o                         
   2   9   7      12790.03      11791.78       398.53 o                         
   3   9   7      15557.48      15924.54       485.44 o                         
   4   9   7      18425.85      17529.28       614.37 o                         
   5   9   7      34187.43      33089.89      1116.04 o                         
   6   9   7      22146.59      20868.31       726.60 o                         
   7   9   7       2838.28       2709.79       152.63 o                         
   8   9   7       8383.10       7760.69       348.37 o                         
   9   9   7       2560.66       2841.52       176.51 o                         
  10   9   7       3415.30       3324.38       227.08 o                         
  11   9   7         86.40         16.14        65.42 o                         
  12   9   7       1535.44       1631.39       161.72 o                         
  13   9   7       4012.02       4421.15       290.75 o                         
  14   9   7       3445.10       3634.64       271.09 o                         
  15   9   7       3400.28       3463.09       319.76 o                         
  16   9   7       1571.22       1376.90       210.62 o                         
  17   9   7        287.85        385.57       191.37 o                         
  18   9   7        708.45       1124.64       269.43 o                         
  19   9   7       1637.34       1368.32       282.00 o                         
  20   9   7        669.60        482.86       212.70 o                         
   0  10   7       1666.45       1882.30       170.06 o                         
   1  10   7      41606.23      40502.00      1349.04 o                         
   2  10   7      17841.95      19503.03       738.21 o                         
   3  10   7       2314.36       2479.67       117.94 o                         
   4  10   7      13143.47      12752.41       435.38 o                         
   5  10   7       1037.51       1013.40        86.51 o                         
   6  10   7       6598.89       6423.09       250.88 o                         
   7  10   7       5759.13       5478.61       224.89 o                         
   8  10   7       2282.56       2349.60       159.02 o                         
   9  10   7       2124.62       2114.56       157.62 o                         
  10  10   7        887.49        861.31       113.19 o                         
  11  10   7        910.01        916.58       128.80 o                         
  12  10   7       2384.33       2276.95       204.85 o                         
  13  10   7       7516.00       7892.30       404.92 o                         
  14  10   7       2475.73       2476.80       245.95 o                         
  15  10   7       1264.31       1196.34       198.49 o                         
  16  10   7       4948.55       5164.80       389.46 o                         
  17  10   7        250.17        271.29       191.66 o                         
  18  10   7       1622.88       1410.65       282.97 o                         
  19  10   7       1448.29       1838.11       330.48 o                         
   0  11   7       5389.75       5582.26       348.28 o                         
   1  11   7       8450.31       8244.02       319.88 o                         
   2  11   7      18962.20      17483.92       606.80 o                         
   3  11   7       8309.36       8904.67       377.21 o                         
   4  11   7       3059.83       2912.28       146.00 o                         
   5  11   7       7151.10       6999.13       269.89 o                         
   6  11   7       1056.60       1139.91        98.97 o                         
   7  11   7       1051.88        859.58        88.47 o                         
   8  11   7       3892.54       3564.31       192.16 o                         
   9  11   7        200.61        239.88        69.70 o                         
  10  11   7       1762.37       1743.75       152.18 o                         
  11  11   7       2309.08       2423.19       210.74 o                         
  12  11   7       1896.10       1952.02       195.33 o                         
  13  11   7        512.35        402.76       123.60 o                         
  14  11   7       2117.92       2217.91       232.04 o                         
  15  11   7       3723.93       3927.29       340.36 o                         
  16  11   7       1783.63       1560.30       223.46 o                         
  17  11   7       1121.39       1123.27       267.66 o                         
  18  11   7        468.07        369.19       250.86 o                         
  19  11   7        466.81        105.56       239.23 o                         
   0  12   7        363.07        456.98        98.44 o                         
   1  12   7       1288.84       1358.64       119.81 o                         
   2  12   7       1611.98       1747.15       137.23 o                         
   3  12   7        347.05        400.07        73.49 o                         
   4  12   7       2005.10       1773.26       141.58 o                         
   5  12   7       3769.71       3527.97       198.76 o                         
   6  12   7      21424.33      19776.55       658.95 o                         
   7  12   7       2772.89       2755.18       158.21 o                         
   8  12   7        600.65        540.76        90.00 o                         
   9  12   7       3506.16       3404.78       208.87 o                         
  10  12   7       1638.96       1463.08       139.59 o                         
  11  12   7       1798.46       1932.18       190.49 o                         
  12  12   7       1096.97       1255.32       168.42 o                         
  13  12   7       2600.88       2847.78       247.16 o                         
  14  12   7        687.65        623.87       157.83 o                         
  15  12   7       1275.59        955.88       183.58 o                         
  16  12   7       4442.90       4484.75       444.09 o                         
  17  12   7        651.15        965.14       308.09 o                         
  18  12   7        144.26         -4.79       208.30 o                         
   0  13   7        250.04        258.07        87.07 o                         
   1  13   7       1080.67       1106.35       105.26 o                         
   2  13   7       3413.55       3352.28       213.75 o                         
   3  13   7       8153.27       8166.94       401.24 o                         
   4  13   7       8628.03       8991.39       392.60 o                         
   5  13   7       2066.81       1984.65       158.19 o                         
   6  13   7       3310.96       3245.78       203.80 o                         
   7  13   7       1197.47       1087.87       119.74 o                         
   8  13   7       1503.40       1507.11       132.08 o                         
   9  13   7       3188.01       3476.43       221.86 o                         
  10  13   7       2639.42       2536.77       187.96 o                         
  11  13   7        483.76        521.27       119.53 o                         
  12  13   7       1414.12       1314.33       177.54 o                         
  13  13   7         44.35         26.29        98.99 o                         
  14  13   7        856.99       1037.82       215.50 o                         
  15  13   7       1298.66       1400.02       245.86 o                         
  16  13   7       6477.68       6959.39       541.37 o                         
  17  13   7        986.33       1327.47       358.70 o                         
  18  13   7        251.48        225.04       232.40 o                         
   0  14   7       6861.41       7323.84       430.10 o                         
   1  14   7       6370.32       6196.83       296.85 o                         
   2  14   7       6589.96       6528.25       309.79 o                         
   3  14   7       3908.40       3856.83       223.24 o                         
   4  14   7       2839.41       2963.71       228.65 o                         
   5  14   7       4495.74       4789.52       281.60 o                         
   6  14   7       2519.55       2343.58       184.27 o                         
   7  14   7        553.74        642.21       106.12 o                         
   8  14   7        911.96       1112.45       154.29 o                         
   9  14   7       2345.98       2358.26       223.88 o                         
  10  14   7       4529.08       4695.82       283.03 o                         
  11  14   7       4690.32       4773.15       348.93 o                         
  12  14   7        385.84        579.44       148.62 o                         
  13  14   7       2246.44       2235.85       249.39 o                         
  14  14   7       2281.11       2799.11       336.60 o                         
  15  14   7        831.15        989.29       210.08 o                         
  16  14   7        108.27        228.00       147.02 o                         
  17  14   7        201.41        370.33       263.66 o                         
   0  15   7        688.84        812.65       181.61 o                         
   1  15   7       2365.62       2260.99       175.99 o                         
   2  15   7       1888.42       1737.59       158.97 o                         
   3  15   7       5564.87       5622.98       287.10 o                         
   4  15   7       4253.78       4455.21       253.52 o                         
   5  15   7       4170.17       4549.98       261.76 o                         
   6  15   7       1802.22       1962.24       175.54 o                         
   7  15   7       1612.31       1589.39       179.96 o                         
   8  15   7       2690.04       2777.20       245.60 o                         
   9  15   7       4012.09       3975.57       306.82 o                         
  10  15   7       1468.07       1733.40       198.79 o                         
  11  15   7       1857.04       2113.41       264.05 o                         
  12  15   7       2768.99       2780.84       276.75 o                         
  13  15   7       2030.87       2548.89       276.89 o                         
  14  15   7       2103.72       2375.77       317.91 o                         
  15  15   7        459.50        480.99       189.57 o                         
  16  15   7        768.08        784.65       208.45 o                         
   0  16   7        149.73        274.03       144.62 o                         
   1  16   7       2487.41       2826.71       239.56 o                         
   2  16   7       1137.23       1190.36       159.66 o                         
   3  16   7       5261.03       5422.70       287.45 o                         
   4  16   7       8087.54       8114.20       383.21 o                         
   5  16   7       1235.72       1526.06       164.70 o                         
   6  16   7       7530.53       7565.13       369.09 o                         
   7  16   7       1072.41       1273.82       157.03 o                         
   8  16   7       6451.70       6150.88       420.76 o                         
   9  16   7       2642.81       3213.01       319.21 o                         
  10  16   7       2136.04       2234.41       233.20 o                         
  11  16   7       4140.79       4111.11       384.42 o                         
  12  16   7       8177.91       8332.68       549.22 o                         
  13  16   7       2324.17       2369.89       307.60 o                         
  14  16   7        240.36        256.31       220.58 o                         
  15  16   7        554.75        506.82       205.00 o                         
   0  17   7       1745.99       2040.21       305.80 o                         
   1  17   7       1810.34       1735.69       198.32 o                         
   2  17   7       5742.45       6058.01       355.21 o                         
   3  17   7       3018.11       2696.00       239.47 o                         
   4  17   7       8056.69       8212.62       394.68 o                         
   5  17   7       2121.27       2345.29       207.46 o                         
   6  17   7       2557.30       2502.79       232.25 o                         
   7  17   7       3686.46       3646.74       344.98 o                         
   8  17   7       2711.71       3044.08       314.72 o                         
   9  17   7        211.76        522.42       164.80 o                         
  10  17   7        542.32        439.18       168.40 o                         
  11  17   7       1439.29       1731.11       318.65 o                         
  12  17   7       1637.46       1709.10       300.01 o                         
  13  17   7        610.43       1126.55       277.48 o                         
  14  17   7        626.01        702.26       254.41 o                         
   0  18   7       3229.33       3386.37       398.25 o                         
   1  18   7        409.08        247.81       119.68 o                         
   2  18   7        787.17        872.63       156.03 o                         
   3  18   7        629.61        627.00       143.61 o                         
   4  18   7        526.53        480.89       132.55 o                         
   5  18   7       1394.18       1753.62       212.17 o                         
   6  18   7       6728.61       6583.61       390.49 o                         
   7  18   7       1794.30       1709.80       228.35 o                         
   8  18   7        593.33        452.80       156.90 o                         
   9  18   7        766.22        774.78       191.29 o                         
  10  18   7       2991.39       2953.48       330.41 o                         
  11  18   7        534.82        632.01       232.83 o                         
  12  18   7        408.34        499.48       220.95 o                         
  13  18   7        653.61        688.75       321.13 o                         
   0  19   7       2899.15       3175.64       389.31 o                         
   1  19   7       1263.97       1106.41       177.54 o                         
   2  19   7        116.57        141.36       117.73 o                         
   3  19   7       3104.19       3087.44       276.73 o                         
   4  19   7        625.32        574.10       142.56 o                         
   5  19   7       3292.94       3775.70       314.08 o                         
   6  19   7        458.50        539.52       147.96 o                         
   7  19   7       3157.39       3343.02       344.47 o                         
   8  19   7       2179.62       2169.40       277.12 o                         
   9  19   7       3233.71       3868.14       380.30 o                         
  10  19   7        495.87        604.40       174.10 o                         
  11  19   7        174.68        492.90       217.45 o                         
   0  20   7       2032.60       2016.33       332.07 o                         
   1  20   7        742.39        703.60       154.28 o                         
   2  20   7       2261.20       2102.21       235.70 o                         
   3  20   7        985.38       1010.99       179.87 o                         
   4  20   7        455.87        613.42       150.31 o                         
   5  20   7       3312.46       3099.15       286.45 o                         
   6  20   7        315.93        368.68       140.32 o                         
   7  20   7       2333.27       2186.44       278.40 o                         
   8  20   7        240.28        226.18       140.54 o                         
   9  20   7        572.69        487.74       168.10 o                         
   0  21   7       1805.25       1739.11       309.69 o                         
   1  21   7       1159.83        875.83       171.99 o                         
   2  21   7        692.89        722.09       150.10 o                         
   3  21   7       2239.93       2047.73       240.06 o                         
   4  21   7        615.54        545.32       149.56 o                         
   5  21   7        328.86        363.56       138.33 o                         
   6  21   7       1099.03       1062.36       181.00 o                         
   7  21   7        426.52        465.58       160.69 o                         
   0  22   7        381.65        283.79       199.83 o                         
   1  22   7        242.26        460.89       145.16 o                         
   2  22   7        310.43        237.24       127.39 o                         
   3  22   7        528.26        469.17       143.52 o                         
   4   0   8     102777.67     113351.82      6469.76 o                         
   5   0   8       9367.18       9060.03       475.62 o                         
   6   0   8      82399.12      82911.28      3975.89 o                         
   7   0   8      12849.55      12243.86       544.39 o                         
   8   0   8       8605.07       8069.39       383.85 o                         
   9   0   8       3947.04       3695.57       212.43 o                         
  10   0   8      81418.36      78788.99      3227.13 o                         
  11   0   8       7785.10       7514.77       380.32 o                         
  12   0   8       4769.61       4803.20       330.09 o                         
  13   0   8       2959.31       2576.07       219.52 o                         
  14   0   8       4627.27       4579.80       331.14 o                         
  15   0   8       3834.76       3788.76       304.14 o                         
  16   0   8      22433.35      23640.94      1616.09 o                         
  17   0   8       5813.87       4202.78       643.99 o                         
  18   0   8       3257.68       3081.97       393.34 o                         
  19   0   8       4612.55       4934.37       549.30 o                         
  20   0   8       1920.74       1606.42       363.70 o                         
  21   0   8        755.69        594.49       285.62 o                         
  22   0   8        749.64        411.84       336.81 o                         
   4   1   8       7262.88       7458.46       308.71 o                         
   5   1   8      64888.93      67212.41      2478.68 o                         
   6   1   8      22477.54      22195.21       715.72 o                         
   7   1   8      37235.21      36848.84      1169.80 o                         
   8   1   8       6830.65       6564.57       270.60 o                         
   9   1   8      48894.37      47054.20      1629.35 o                         
  10   1   8      16198.65      15315.20       577.47 o                         
  11   1   8       4408.38       3323.74       210.08 o                         
  12   1   8       3869.10       3708.58       175.50 o                         
  13   1   8       7050.11       6558.74       272.23 o                         
  14   1   8       3786.42       3515.45       181.10 o                         
  15   1   8       9074.99       8608.75       378.47 o                         
  16   1   8       8198.00       8054.48       477.66 o                         
  17   1   8       8365.08       8151.95       570.65 o                         
  18   1   8       4029.18       4255.64       385.21 o                         
  19   1   8       3112.05       3724.71       321.08 o                         
  20   1   8       1532.50       1543.49       213.68 o                         
  21   1   8       3179.66       3176.88       473.38 o                         
  22   1   8        123.38        311.48       328.66 o                         
   3   2   8       5374.41       5629.60       299.13 o                         
   4   2   8      29090.59      32212.57      1208.66 o                         
   5   2   8      16823.21      17045.72       662.49 o                         
   6   2   8      38923.65      38358.02      1325.21 o                         
   7   2   8       2372.24       2553.08       130.23 o                         
   8   2   8      27864.34      27146.71       959.57 o                         
   9   2   8       8104.47       7862.01       321.49 o                         
  10   2   8     104772.44     104052.09      3539.44 o                         
  11   2   8       2883.34       2663.37       152.33 o                         
  12   2   8       5051.22       4786.63       228.60 o                         
  13   2   8       8035.61       7352.47       321.11 o                         
  14   2   8      11237.15      10958.60       413.60 o                         
  15   2   8      11302.65      11559.10       469.54 o                         
  16   2   8       6789.72       6842.86       500.04 o                         
  17   2   8       7619.19       8203.50       576.13 o                         
  18   2   8       4271.63       3823.68       316.93 o                         
  19   2   8       1920.78       2038.88       302.72 o                         
  20   2   8       6236.52       6609.58       529.93 o                         
  21   2   8       2018.48       2243.74       405.21 o                         
  22   2   8        718.96        792.51       249.68 o                         
   2   3   8       3451.40       3906.84       273.80 o                         
   3   3   8      47592.30      52180.88      2128.92 o                         
   4   3   8       6338.95       5653.95       271.89 o                         
   5   3   8      75383.45      73580.62      3381.79 o                         
   6   3   8       5860.56       5558.07       252.86 o                         
   7   3   8      14743.90      14360.20       527.30 o                         
   8   3   8       8042.67       7731.15       311.58 o                         
   9   3   8      38401.32      35797.53      1256.42 o                         
  10   3   8       8751.28       8607.91       350.19 o                         
  11   3   8      26661.61      26383.79       951.16 o                         
  12   3   8       6095.03       5957.49       271.21 o                         
  13   3   8      10877.70      10736.71       478.43 o                         
  14   3   8       7088.77       7166.06       354.36 o                         
  15   3   8       2521.60       2211.49       174.59 o                         
  16   3   8       7377.59       7686.98       543.03 o                         
  17   3   8       3976.74       4582.18       504.62 o                         
  18   3   8       1737.08       1957.46       282.21 o                         
  19   3   8       5994.83       5808.64       504.02 o                         
  20   3   8       2425.51       1989.88       305.68 o                         
  21   3   8       1109.52       1096.65       319.91 o                         
   1   4   8      10766.76      10590.35       521.54 o                         
   2   4   8      31121.83      33871.88      1579.78 o                         
   3   4   8      17436.44      18658.55       897.93 o                         
   4   4   8      58724.78      60101.10      2224.95 o                         
   5   4   8       8983.33       8915.74       371.29 o                         
   6   4   8      10492.96       9298.90       429.51 o                         
   7   4   8       6898.96       7107.18       315.82 o                         
   8   4   8      33757.83      33353.34      1171.40 o                         
   9   4   8      31804.44      30443.75      1077.23 o                         
  10   4   8       7600.28       5694.67       365.41 o                         
  11   4   8       5445.58       4901.50       249.45 o                         
  12   4   8      13468.93      11945.08       516.42 o                         
  13   4   8       6483.71       5023.83       293.97 o                         
  14   4   8      10142.18       9988.26       456.81 o                         
  15   4   8       2434.44       2407.23       253.08 o                         
  16   4   8       6976.03       6746.98       634.36 o                         
  17   4   8       4675.10       4662.67       413.78 o                         
  18   4   8       7055.71       7718.15       586.50 o                         
  19   4   8       1498.49       1595.51       284.70 o                         
  20   4   8       2713.37       2938.24       459.17 o                         
  21   4   8       1140.51       1352.14       336.05 o                         
   0   5   8       3167.97       3387.94       236.95 o                         
   1   5   8      44897.69      48260.43      1575.17 o                         
   2   5   8      12304.62      12508.42       481.00 o                         
   3   5   8     143404.69     148348.44      4877.19 o                         
   4   5   8      15695.04      15556.96       547.99 o                         
   5   5   8       5797.77       5717.63       230.66 o                         
   6   5   8       1030.71        981.93        71.57 o                         
   7   5   8      20290.51      19351.20       683.89 o                         
   8   5   8      10801.87       9725.44       401.80 o                         
   9   5   8      82740.64      79757.71      2964.76 o                         
  10   5   8      12023.38      11213.73       485.63 o                         
  11   5   8      10370.49      10134.46       450.56 o                         
  12   5   8       3552.31       3336.97       202.52 o                         
  13   5   8       8600.10       8160.27       434.76 o                         
  14   5   8       4425.55       4446.01       292.80 o                         
  15   5   8      21119.59      21978.42      1190.90 o                         
  16   5   8       6610.54       7525.28       560.35 o                         
  17   5   8       2115.44       1954.15       279.02 o                         
  18   5   8       3115.99       3015.02       356.09 o                         
  19   5   8       4682.35       5391.53       499.99 o                         
  20   5   8       4373.46       5675.48       632.80 o                         
  21   5   8       1178.70       1339.60       346.13 o                         
   0   6   8      69927.30      77691.02      3561.90 o                         
   1   6   8      20975.48      20963.00       707.53 o                         
   2   6   8      46805.77      48408.73      1484.66 o                         
   3   6   8       7612.75       7289.50       255.36 o                         
   4   6   8      17273.12      17897.89       575.88 o                         
   5   6   8        889.62       1005.51        65.16 o                         
   6   6   8      16034.34      16555.37       540.82 o                         
   7   6   8      11236.05      10963.24       374.25 o                         
   8   6   8     111548.43     109957.55      3643.54 o                         
   9   6   8      14030.10      13509.38       566.03 o                         
  10   6   8       7415.44       6564.22       346.41 o                         
  11   6   8       7079.40       6888.02       369.05 o                         
  12   6   8      12081.00      11924.86       583.27 o                         
  13   6   8       5112.51       5008.80       302.74 o                         
  14   6   8       4872.90       4803.76       310.79 o                         
  15   6   8       4953.86       4881.36       336.64 o                         
  16   6   8       1947.35       2027.23       286.01 o                         
  17   6   8       4899.67       5138.39       457.13 o                         
  18   6   8       1744.85       2015.86       305.19 o                         
  19   6   8       7852.55       8795.87       824.41 o                         
  20   6   8       2413.50       2801.74       460.78 o                         
  21   6   8        291.37        434.18       294.33 o                         
   0   7   8       5611.66       6169.40       336.77 o                         
   1   7   8      48192.79      47875.80      1569.54 o                         
   2   7   8       3611.39       3493.67       141.44 o                         
   3   7   8      10548.05      11487.88       382.47 o                         
   4   7   8       4981.32       4871.60       187.68 o                         
   5   7   8      13520.44      13980.09       460.55 o                         
   6   7   8      28231.84      27715.45       876.40 o                         
   7   7   8      81909.06      84114.74      2569.67 o                         
   8   7   8       6389.10       6210.87       263.91 o                         
   9   7   8      12186.09      11928.78       569.05 o                         
  10   7   8      12973.20      12678.57       605.07 o                         
  11   7   8       3482.03       2979.79       217.60 o                         
  12   7   8       7613.49       7655.06       414.07 o                         
  13   7   8       4387.72       4133.99       268.57 o                         
  14   7   8       9352.22       8922.52       437.33 o                         
  15   7   8       5493.54       5169.08       359.15 o                         
  16   7   8       4491.38       4596.02       344.76 o                         
  17   7   8       3234.03       3151.84       374.13 o                         
  18   7   8       3777.88       4555.61       550.23 o                         
  19   7   8       2677.90       3050.96       468.24 o                         
  20   7   8       1966.42       2934.98       454.01 o                         
   0   8   8       3886.67       4418.29       263.02 o                         
   1   8   8       7105.84       7003.29       269.29 o                         
   2   8   8      20937.48      21440.38       685.29 o                         
   3   8   8       7364.40       7398.83       264.77 o                         
   4   8   8      37753.98      37650.77      1175.56 o                         
   5   8   8      21604.87      20308.97       657.78 o                         
   6   8   8     134594.58     140819.59      4555.37 o                         
   7   8   8       5756.13       5666.12       240.95 o                         
   8   8   8       9931.56      10234.82       436.21 o                         
   9   8   8      10517.01       9926.80       428.94 o                         
  10   8   8       3472.48       3343.22       225.70 o                         
  11   8   8      16819.84      16686.82       774.44 o                         
  12   8   8       2390.49       2474.86       205.30 o                         
  13   8   8       1979.19       2182.33       183.97 o                         
  14   8   8       8680.39       9068.00       451.22 o                         
  15   8   8       4223.43       4138.47       317.21 o                         
  16   8   8       5941.82       6113.72       414.63 o                         
  17   8   8       1296.61       1072.27       345.92 o                         
  18   8   8       2213.50       2810.03       445.66 o                         
  19   8   8       3161.44       3206.22       518.07 o                         
  20   8   8        490.54        498.62       319.17 o                         
   0   9   8       3973.68       4138.66       256.67 o                         
   1   9   8      56532.71      54918.11      1690.24 o                         
   2   9   8       5066.61       5892.58       221.06 o                         
   3   9   8      26623.86      31867.91      1158.34 o                         
   4   9   8      20081.58      19916.77       694.54 o                         
   5   9   8      63083.90      61254.20      2016.46 o                         
   6   9   8      11686.60      11577.86       432.69 o                         
   7   9   8      13702.47      13510.92       497.87 o                         
   8   9   8       5949.24       5793.17       279.76 o                         
   9   9   8       7295.09       6924.02       327.99 o                         
  10   9   8       2246.81       2412.74       193.62 o                         
  11   9   8      11004.02      11081.52       507.44 o                         
  12   9   8       9565.34       9662.08       462.90 o                         
  13   9   8      10984.61      11026.53       516.31 o                         
  14   9   8       4868.77       5144.73       313.98 o                         
  15   9   8       5204.21       5634.96       388.42 o                         
  16   9   8       2147.27       2396.01       295.57 o                         
  17   9   8      10494.64      12327.53      1038.34 o                         
  18   9   8       1971.70       2645.26       445.68 o                         
  19   9   8       1877.08       1899.96       416.27 o                         
  20   9   8        581.05        688.41       324.85 o                         
   0  10   8     102339.02      95779.35      4406.91 o                         
   1  10   8      15571.16      16535.62       587.85 o                         
   2  10   8      99692.92     108338.53      3793.28 o                         
   3  10   8      13345.96      12791.19       467.52 o                         
   4  10   8      16661.00      17014.23       604.56 o                         
   5  10   8       8683.12       9026.01       352.70 o                         
   6  10   8      15564.52      14696.93       535.03 o                         
   7  10   8      13403.45      13228.32       462.30 o                         
   8  10   8       6821.46       6225.70       279.84 o                         
   9  10   8       2921.74       2829.74       171.07 o                         
  10  10   8       7432.38       7389.27       371.94 o                         
  11  10   8       7039.16       7131.41       370.28 o                         
  12  10   8       3920.31       4093.02       266.40 o                         
  13  10   8       3549.21       3852.96       257.16 o                         
  14  10   8       6575.77       7144.02       426.01 o                         
  15  10   8       4294.59       4509.65       404.56 o                         
  16  10   8       2881.46       2953.61       334.27 o                         
  17  10   8       1781.74       2264.43       422.59 o                         
  18  10   8       1952.05       1999.52       411.86 o                         
  19  10   8        906.26       1094.24       358.40 o                         
   0  11   8       4627.53       5603.04       336.78 o                         
   1  11   8       7467.47       7989.21       344.78 o                         
   2  11   8       2603.76       2831.86       165.06 o                         
   3  11   8      17541.34      20531.50       780.66 o                         
   4  11   8       9898.06      10010.71       418.47 o                         
   5  11   8       9676.42       9584.68       349.46 o                         
   6  11   8       7471.33       7594.87       293.31 o                         
   7  11   8       2344.13       2369.04       149.97 o                         
   8  11   8      21606.15      20598.51       757.24 o                         
   9  11   8      12051.97      12259.05       489.23 o                         
  10  11   8       6327.63       6468.81       343.06 o                         
  11  11   8      16966.15      16103.21       771.06 o                         
  12  11   8       5698.57       5643.12       360.16 o                         
  13  11   8       5279.96       5563.27       359.72 o                         
  14  11   8       3279.79       3800.79       299.99 o                         
  15  11   8       2537.07       2814.50       314.78 o                         
  16  11   8       2291.36       2151.39       299.25 o                         
  17  11   8       3421.96       4076.13       545.74 o                         
  18  11   8       4129.44       4338.28       569.45 o                         
  19  11   8        740.81       1078.23       345.87 o                         
   0  12   8       4113.52       4360.28       352.94 o                         
   1  12   8       3182.09       3534.93       216.51 o                         
   2  12   8       9868.61       9476.70       402.24 o                         
   3  12   8       3445.41       4085.61       216.64 o                         
   4  12   8      18055.01      17274.04       674.81 o                         
   5  12   8       4049.86       4251.91       225.23 o                         
   6  12   8      12589.38      12507.59       514.53 o                         
   7  12   8       3588.98       4280.74       235.19 o                         
   8  12   8       2343.61       2271.86       166.19 o                         
   9  12   8       6438.89       7062.89       348.71 o                         
  10  12   8       2978.11       3020.54       239.78 o                         
  11  12   8       3821.03       4408.02       306.08 o                         
  12  12   8      14330.88      14403.22       720.64 o                         
  13  12   8       6687.35       6988.46       433.01 o                         
  14  12   8       2386.80       2499.86       296.18 o                         
  15  12   8       5936.39       6110.67       482.23 o                         
  16  12   8       4142.82       3945.35       396.80 o                         
  17  12   8       2267.57       2337.21       443.15 o                         
  18  12   8       1102.00       1739.72       397.74 o                         
   0  13   8       4344.68       4490.58       367.93 o                         
   1  13   8       8071.69       7731.67       385.60 o                         
   2  13   8      10241.89      11011.42       510.91 o                         
   3  13   8      13547.96      12809.23       580.30 o                         
   4  13   8      13172.06      12686.62       522.04 o                         
   5  13   8       3347.63       4111.98       226.50 o                         
   6  13   8       6422.60       6120.42       300.17 o                         
   7  13   8       7943.97       7067.45       382.42 o                         
   8  13   8       3467.53       3501.82       244.30 o                         
   9  13   8      16470.85      16073.87       677.06 o                         
  10  13   8       4478.12       5099.92       336.82 o                         
  11  13   8       4602.61       5193.07       348.37 o                         
  12  13   8       5144.10       5427.38       369.97 o                         
  13  13   8       3109.20       3312.38       276.80 o                         
  14  13   8       4622.39       5326.06       444.23 o                         
  15  13   8       6780.47       7097.43       523.94 o                         
  16  13   8       1575.16       1857.40       289.99 o                         
  17  13   8       1816.11       2138.13       436.34 o                         
   0  14   8       8893.84       8387.48       593.81 o                         
   1  14   8       5716.74       5047.94       291.47 o                         
   2  14   8       7014.67       7119.12       371.47 o                         
   3  14   8       7020.52       7380.90       382.47 o                         
   4  14   8      14370.17      13911.65       632.12 o                         
   5  14   8       6500.59       6044.49       333.90 o                         
   6  14   8       4569.31       5043.14       273.49 o                         
   7  14   8       9124.53       9023.12       464.82 o                         
   8  14   8       4927.91       5570.48       335.89 o                         
   9  14   8       2397.22       2910.26       236.83 o                         
  10  14   8       7037.31       6988.14       477.15 o                         
  11  14   8       3094.95       3397.05       284.04 o                         
  12  14   8       2050.01       2301.14       240.63 o                         
  13  14   8       6499.41       6282.84       408.05 o                         
  14  14   8       8579.45       9396.29       642.36 o                         
  15  14   8       3221.31       4083.94       519.55 o                         
  16  14   8       1182.25       1418.89       268.09 o                         
  17  14   8        685.01       1617.48       383.77 o                         
   0  15   8       3101.78       3102.66       314.82 o                         
   1  15   8      13176.57      11824.22       559.41 o                         
   2  15   8      11899.88      11310.20       540.36 o                         
   3  15   8       6351.39       5893.29       339.75 o                         
   4  15   8       2094.05       2094.02       197.24 o                         
   5  15   8      17041.04      16261.11       731.65 o                         
   6  15   8       8108.39       7845.00       419.38 o                         
   7  15   8       8125.80       7372.50       470.14 o                         
   8  15   8       4892.52       4939.17       321.34 o                         
   9  15   8       3175.38       3651.44       275.53 o                         
  10  15   8       4057.80       4325.19       362.48 o                         
  11  15   8       2385.40       2401.62       283.01 o                         
  12  15   8       5644.04       5182.88       410.24 o                         
  13  15   8       9414.46      10215.23       578.88 o                         
  14  15   8       6924.48       7137.55       543.94 o                         
  15  15   8       1259.53       1153.53       252.86 o                         
  16  15   8        818.64        918.70       229.72 o                         
   0  16   8      13066.93      13077.00       870.17 o                         
   1  16   8       4482.73       4689.20       297.44 o                         
   2  16   8       7803.10       7548.79       406.56 o                         
   3  16   8       5146.06       5272.13       322.15 o                         
   4  16   8       3753.18       3805.45       270.22 o                         
   5  16   8       6909.18       8177.17       436.59 o                         
   6  16   8       2768.38       2832.22       235.79 o                         
   7  16   8       1953.14       2292.64       255.07 o                         
   8  16   8       2449.93       2471.07       268.03 o                         
   9  16   8       1828.81       2015.63       248.45 o                         
  10  16   8       2112.62       2085.01       227.60 o                         
  11  16   8       2162.73       2224.52       274.65 o                         
  12  16   8       2298.38       2475.14       308.05 o                         
  13  16   8       1739.59       1871.62       289.57 o                         
  14  16   8       1589.28       1752.85       320.00 o                         
  15  16   8       1861.67       1691.52       292.50 o                         
   0  17   8      16440.48      16419.01      1062.37 o                         
   1  17   8       8542.51       9110.19       473.80 o                         
   2  17   8       7538.87       7488.40       414.20 o                         
   3  17   8       5136.47       5435.54       337.20 o                         
   4  17   8       7187.21       6930.05       399.29 o                         
   5  17   8       1407.67       1370.62       181.28 o                         
   6  17   8       2918.91       3288.60       258.53 o                         
   7  17   8       4538.01       4292.64       353.36 o                         
   8  17   8        553.87        809.88       186.18 o                         
   9  17   8       8553.86       9087.71       573.39 o                         
  10  17   8       2131.23       2062.63       271.05 o                         
  11  17   8       2459.32       3035.78       386.97 o                         
  12  17   8       1337.35       1682.13       328.91 o                         
  13  17   8       1405.41       1322.54       301.45 o                         
  14  17   8       1597.49       1414.26       322.33 o                         
   0  18   8       2738.18       3107.40       360.00 o                         
   1  18   8       3550.14       3501.77       271.39 o                         
   2  18   8       4081.29       4454.81       305.42 o                         
   3  18   8       2357.15       2541.99       234.58 o                         
   4  18   8       3122.56       3414.00       268.15 o                         
   5  18   8       3395.26       3142.65       267.22 o                         
   6  18   8       2727.63       2556.33       242.37 o                         
   7  18   8       3173.70       3438.07       315.63 o                         
   8  18   8       2764.87       2560.60       293.51 o                         
   9  18   8       2813.83       3002.10       312.02 o                         
  10  18   8       2518.45       2407.87       292.96 o                         
  11  18   8       2575.46       3101.58       389.28 o                         
  12  18   8       1542.20       1739.41       334.63 o                         
   0  19   8       2796.49       2607.01       344.15 o                         
   1  19   8       3613.28       3636.25       283.20 o                         
   2  19   8       2946.55       3052.84       266.91 o                         
   3  19   8       4981.25       5244.73       349.35 o                         
   4  19   8       1172.07       1211.84       195.40 o                         
   5  19   8       4826.38       5039.53       342.91 o                         
   6  19   8       8664.83       8430.19       551.19 o                         
   7  19   8       5045.66       4937.43       398.81 o                         
   8  19   8       2877.86       3081.59       307.98 o                         
   9  19   8       2988.65       3353.64       324.78 o                         
  10  19   8        936.68       1171.58       238.58 o                         
  11  19   8        750.36       1083.50       304.77 o                         
   0  20   8       1957.13       2154.71       323.46 o                         
   1  20   8       1921.56       1923.44       223.16 o                         
   2  20   8       7813.45       8298.15       472.55 o                         
   3  20   8       3699.80       3685.49       302.00 o                         
   4  20   8       3672.83       4045.28       312.33 o                         
   5  20   8       3517.55       3968.40       316.46 o                         
   6  20   8       2415.61       2222.49       275.09 o                         
   7  20   8       1419.41       1667.52       244.55 o                         
   8  20   8        287.63        481.50       195.15 o                         
   9  20   8        641.64        939.51       229.13 o                         
   0  21   8       1590.72       1332.45       292.09 o                         
   1  21   8       2959.20       2986.07       266.18 o                         
   2  21   8       1750.58       1881.70       225.32 o                         
   3  21   8        886.24       1264.51       193.48 o                         
   4  21   8       1519.20       1703.69       220.27 o                         
   5  21   8       1314.05       1273.55       203.28 o                         
   6  21   8        308.69        478.97       185.64 o                         
   0  22   8        567.72        583.94       247.14 o                         
   1  22   8        629.60        548.18       165.03 o                         
   2  22   8        591.00        667.79       164.35 o                         
   3   0   9       1783.35       2121.92       142.39 o                         
   4   0   9        110.77        137.73        29.27 o                         
   5   0   9      43127.43      49119.70      2849.69 o                         
   6   0   9      32393.51      31466.51      1750.18 o                         
   7   0   9       2155.79       1777.24       128.75 o                         
   8   0   9       6324.98       5680.52       291.63 o                         
   9   0   9      30454.31      29565.28      1249.77 o                         
  10   0   9      34177.93      31231.92      1325.16 o                         
  11   0   9       2850.54       3132.51       200.76 o                         
  12   0   9        659.58        498.71        87.14 o                         
  13   0   9       3384.14       3244.91       228.77 o                         
  14   0   9        682.60        711.77       115.31 o                         
  15   0   9        563.72        417.81       104.53 o                         
  16   0   9       2571.42       2398.92       272.55 o                         
  17   0   9      10116.80       9783.22       795.99 o                         
  18   0   9       3574.44       3791.18       463.91 o                         
  19   0   9         47.36        154.91       231.58 o                         
  20   0   9        113.24        172.02       201.35 o                         
  21   0   9       1182.34       1582.43       349.97 o                         
  22   0   9        599.46        373.90       227.56 o                         
   2   1   9       1166.17       1296.97       166.21 o                         
   3   1   9      21238.73      23178.43      1053.17 o                         
   4   1   9       1570.51       1535.81        79.64 o                         
   5   1   9      44348.44      42432.68      1423.04 o                         
   6   1   9       2658.41       2655.58       120.21 o                         
   7   1   9       7004.39       7023.24       257.91 o                         
   8   1   9       6195.84       5873.31       217.26 o                         
   9   1   9       5286.71       5383.04       208.27 o                         
  10   1   9      82847.70      79823.53      2396.49 o                         
  11   1   9       3151.58       3193.91       147.57 o                         
  12   1   9       2771.35       2544.72       139.86 o                         
  13   1   9       6806.01       6416.99       290.99 o                         
  14   1   9        731.98        899.55        96.37 o                         
  15   1   9       1034.38        963.04       106.03 o                         
  16   1   9        778.16        743.28       107.02 o                         
  17   1   9       1388.73       1400.48       229.93 o                         
  18   1   9       1509.09       1660.88       258.76 o                         
  19   1   9       1691.40       1526.68       263.52 o                         
  20   1   9        759.54        570.57       156.15 o                         
  21   1   9          8.21       -135.94       148.90 o                         
  22   1   9        378.85         76.59       293.95 o                         
   2   2   9       5150.56       4975.57       341.36 o                         
   3   2   9      15496.61      17471.71       634.29 o                         
   4   2   9        652.04        659.33        54.08 o                         
   5   2   9      25673.48      25570.04       973.90 o                         
   6   2   9       2284.29       2100.98       113.06 o                         
   7   2   9       5013.49       4679.25       203.62 o                         
   8   2   9       8897.41       8402.20       334.50 o                         
   9   2   9      55908.66      52070.65      1790.62 o                         
  10   2   9      27403.56      26418.25       939.74 o                         
  11   2   9        895.55        801.36        86.73 o                         
  12   2   9       1890.96       1860.63       142.29 o                         
  13   2   9       3601.99       3266.09       186.88 o                         
  14   2   9        508.17        453.02        75.71 o                         
  15   2   9       4097.13       4194.02       228.65 o                         
  16   2   9       4337.79       4883.22       271.41 o                         
  17   2   9       4471.03       4038.26       362.73 o                         
  18   2   9       1181.92       1162.15       228.83 o                         
  19   2   9        399.46        160.57       140.07 o                         
  20   2   9       4763.82       5312.30       511.90 o                         
  21   2   9       1225.94       1121.62       243.51 o                         
   0   3   9       2739.76       2716.44       304.45 o                         
   1   3   9      11030.59      12445.93       555.87 o                         
   2   3   9      11480.48      12955.75       559.31 o                         
   3   3   9       1011.83       1114.03        83.52 o                         
   4   3   9       1958.76       2031.60       115.28 o                         
   5   3   9      21160.53      23121.65       886.39 o                         
   6   3   9       3096.08       3119.64       155.12 o                         
   7   3   9       7271.59       6716.21       262.75 o                         
   8   3   9       6261.51       6040.44       244.42 o                         
   9   3   9      12257.24      11817.63       436.70 o                         
  10   3   9       3168.22       3029.41       158.29 o                         
  11   3   9      17887.08      17251.79       613.43 o                         
  12   3   9       2984.82       2959.75       175.42 o                         
  13   3   9       2991.17       2625.96       180.66 o                         
  14   3   9       1017.01        706.97       100.91 o                         
  15   3   9      13913.49      14744.04       604.48 o                         
  16   3   9       2082.00       2100.38       183.41 o                         
  17   3   9       4871.23       4829.53       371.22 o                         
  18   3   9         92.39        206.73       198.49 o                         
  19   3   9       1536.84       1322.42       253.52 o                         
  20   3   9       2063.39       1999.06       309.84 o                         
  21   3   9        328.43        298.54       188.63 o                         
   0   4   9         36.11         57.63        36.35 o                         
   1   4   9       2550.00       2567.70       139.88 o                         
   2   4   9       1796.07       2027.95       109.05 o                         
   3   4   9       2584.13       2967.74       147.74 o                         
   4   4   9      15276.42      14853.00       647.64 o                         
   5   4   9       1027.83       1045.81        88.90 o                         
   6   4   9        703.05        743.10        69.77 o                         
   7   4   9       7322.42       7366.51       272.74 o                         
   8   4   9      50967.03      48195.79      1656.60 o                         
   9   4   9      22866.24      22394.22       802.89 o                         
  10   4   9       6152.14       6124.39       297.62 o                         
  11   4   9       7720.02       7398.63       348.87 o                         
  12   4   9       3638.49       3558.07       212.68 o                         
  13   4   9       7722.13       7648.24       369.50 o                         
  14   4   9       8558.93       8801.54       415.57 o                         
  15   4   9       1208.31       1282.89       152.17 o                         
  16   4   9        690.92        381.77       135.27 o                         
  17   4   9        814.44       1053.45       269.78 o                         
  18   4   9       1471.27       1520.50       263.79 o                         
  19   4   9        799.29        660.58       206.39 o                         
  20   4   9        226.26        221.91       181.18 o                         
  21   4   9       2018.07       2170.47       333.20 o                         
   0   5   9      24119.80      25503.31      1054.61 o                         
   1   5   9      38797.09      39045.59      1282.63 o                         
   2   5   9      30771.52      30979.42      1047.12 o                         
   3   5   9       6943.42       8031.52       326.09 o                         
   4   5   9       2791.69       3001.34       135.05 o                         
   5   5   9      11555.38      11492.76       418.26 o                         
   6   5   9        640.36        694.37        67.06 o                         
   7   5   9      29505.60      29849.20       959.17 o                         
   8   5   9      19852.10      19369.56       648.74 o                         
   9   5   9       9070.85       9171.26       404.03 o                         
  10   5   9       2394.09       2387.77       170.23 o                         
  11   5   9       2462.43       2242.55       171.98 o                         
  12   5   9       3463.80       3458.84       219.83 o                         
  13   5   9       1660.24       1524.70       151.99 o                         
  14   5   9       3963.58       3784.55       263.72 o                         
  15   5   9       8745.83       8591.42       465.80 o                         
  16   5   9       5851.64       6348.74       457.54 o                         
  17   5   9       1916.92       1782.37       276.63 o                         
  18   5   9        247.58         13.88       147.96 o                         
  19   5   9       3013.55       3149.93       380.99 o                         
  20   5   9        640.40        599.91       226.72 o                         
  21   5   9        746.96        689.72       223.75 o                         
   0   6   9      10413.53      11684.05       499.63 o                         
   1   6   9       5125.36       5037.03       198.40 o                         
   2   6   9       4734.13       4757.29       177.44 o                         
   3   6   9       6432.12       6471.67       229.64 o                         
   4   6   9        812.74        933.48        67.52 o                         
   5   6   9        504.60        454.17        49.81 o                         
   6   6   9       2658.05       2463.63       116.17 o                         
   7   6   9       7216.34       7225.19       291.48 o                         
   8   6   9      23516.84      22735.31       804.22 o                         
   9   6   9       1742.42       1738.40       125.68 o                         
  10   6   9       2681.38       2755.71       166.68 o                         
  11   6   9       1594.62       1481.28       146.47 o                         
  12   6   9       9324.33       8745.55       453.18 o                         
  13   6   9       6274.52       5900.63       342.73 o                         
  14   6   9       4312.40       4128.39       287.67 o                         
  15   6   9       2401.73       2252.36       223.00 o                         
  16   6   9      10113.45      10259.84       574.16 o                         
  17   6   9       1807.75       2057.77       310.31 o                         
  18   6   9       1571.75       1307.74       261.90 o                         
  19   6   9       1919.43       2051.19       321.90 o                         
  20   6   9        777.74        556.26       204.89 o                         
  21   6   9        292.51        250.93       184.44 o                         
   0   7   9       5449.55       4687.54       269.46 o                         
   1   7   9       9369.95       8972.72       328.90 o                         
   2   7   9       3358.40       3261.76       135.55 o                         
   3   7   9      17040.98      16576.55       575.45 o                         
   4   7   9       5163.11       5586.66       209.67 o                         
   5   7   9      20337.08      21021.61       676.14 o                         
   6   7   9      11356.37      10857.49       372.44 o                         
   7   7   9      25136.26      25066.89       879.28 o                         
   8   7   9       4326.50       4431.14       204.95 o                         
   9   7   9        280.55        308.24        77.44 o                         
  10   7   9       6024.65       5590.03       317.68 o                         
  11   7   9       4420.69       4202.74       266.08 o                         
  12   7   9       8257.90       7865.22       423.57 o                         
  13   7   9       1982.54       1663.45       185.31 o                         
  14   7   9        654.82        776.80       141.22 o                         
  15   7   9       1684.62       1577.43       174.82 o                         
  16   7   9       2403.97       2322.42       255.01 o                         
  17   7   9       1423.47       1365.81       263.98 o                         
  18   7   9       1550.11       1612.05       291.62 o                         
  19   7   9       1030.58        687.24       218.77 o                         
  20   7   9       1090.49        812.68       237.21 o                         
   0   8   9       5944.98       6005.31       337.54 o                         
   1   8   9       6687.35       6483.29       236.63 o                         
   2   8   9      21472.03      20518.14       657.97 o                         
   3   8   9       8278.99       8032.47       285.85 o                         
   4   8   9      20410.19      20499.54       662.06 o                         
   5   8   9      31679.15      31215.47       984.75 o                         
   6   8   9      20175.99      20141.68       657.21 o                         
   7   8   9       5278.56       5022.96       245.39 o                         
   8   8   9        483.80        379.64        72.64 o                         
   9   8   9       2894.97       3091.26       222.22 o                         
  10   8   9       9624.84       8634.52       445.71 o                         
  11   8   9       7166.17       7272.73       396.38 o                         
  12   8   9        520.37        612.43       123.18 o                         
  13   8   9        955.24        806.23       139.36 o                         
  14   8   9       6605.62       6094.33       337.54 o                         
  15   8   9       4552.99       4430.83       298.33 o                         
  16   8   9       1061.78        971.98       184.65 o                         
  17   8   9       1989.25       1602.47       282.81 o                         
  18   8   9       1412.03       1093.21       258.76 o                         
  19   8   9       1760.07       1629.01       306.77 o                         
  20   8   9        391.09        343.61       186.80 o                         
   0   9   9      22432.12      22476.22      1090.09 o                         
   1   9   9       3736.87       3904.48       164.45 o                         
   2   9   9      19173.58      21154.52       788.98 o                         
   3   9   9      21220.18      21190.88       684.94 o                         
   4   9   9      10093.01      10852.53       376.37 o                         
   5   9   9       2986.58       3344.70       166.17 o                         
   6   9   9       2259.39       2015.95       131.07 o                         
   7   9   9        277.74        360.11        69.76 o                         
   8   9   9       7764.01       7760.77       349.74 o                         
   9   9   9       3434.02       3156.42       237.52 o                         
  10   9   9       6126.69       5616.56       326.16 o                         
  11   9   9       1203.44       1064.64       136.94 o                         
  12   9   9       1735.16       1706.49       172.86 o                         
  13   9   9       2201.89       2124.75       205.36 o                         
  14   9   9       1880.03       1627.25       177.64 o                         
  15   9   9       2907.29       3318.38       311.83 o                         
  16   9   9        880.72        734.60       172.98 o                         
  17   9   9       2037.22       1962.06       317.57 o                         
  18   9   9        779.48        841.56       228.52 o                         
  19   9   9       1905.29       1921.59       330.36 o                         
  20   9   9        537.88        670.14       234.36 o                         
   0  10   9      87430.58      81059.90      3739.95 o                         
   1  10   9      45002.57      48574.08      1612.78 o                         
   2  10   9      11243.93      11940.40       441.32 o                         
   3  10   9       6922.00       6950.16       280.96 o                         
   4  10   9       7788.83       8045.32       318.36 o                         
   5  10   9       6047.92       5950.23       252.41 o                         
   6  10   9       2171.62       2101.78       142.21 o                         
   7  10   9       3837.96       3521.16       203.26 o                         
   8  10   9       4714.60       4479.24       238.61 o                         
   9  10   9       2600.39       2435.83       183.44 o                         
  10  10   9        241.52        238.36        84.14 o                         
  11  10   9        908.33        804.30       125.00 o                         
  12  10   9       1403.26       1258.86       151.07 o                         
  13  10   9       1378.63       1300.57       164.19 o                         
  14  10   9       2370.76       2300.90       217.62 o                         
  15  10   9        822.27        986.99       187.64 o                         
  16  10   9       1098.37       1217.03       205.76 o                         
  17  10   9        151.68         38.41       160.37 o                         
  18  10   9        180.82         17.84       169.74 o                         
  19  10   9       1394.49       1373.12       288.76 o                         
   0  11   9       1040.47       1418.31       153.93 o                         
   1  11   9       1419.74       1547.04       127.23 o                         
   2  11   9       2769.58       2660.34       161.59 o                         
   3  11   9       6048.27       6867.44       306.13 o                         
   4  11   9       4920.72       5209.25       251.58 o                         
   5  11   9       2353.64       2219.77       137.31 o                         
   6  11   9       4193.06       3726.03       173.56 o                         
   7  11   9       4946.41       4667.43       226.91 o                         
   8  11   9       2824.27       2676.73       174.45 o                         
   9  11   9       3481.23       3517.12       215.59 o                         
  10  11   9        606.70        666.20       116.53 o                         
  11  11   9       2653.53       2699.29       226.40 o                         
  12  11   9       9930.04       9711.53       473.09 o                         
  13  11   9       5140.88       5108.09       318.07 o                         
  14  11   9        874.85        984.43       161.17 o                         
  15  11   9       2574.06       3108.42       315.61 o                         
  16  11   9       1934.37       1909.48       253.63 o                         
  17  11   9        869.16        592.32       180.33 o                         
  18  11   9        228.99        117.51       184.36 o                         
  19  11   9        738.63        705.71       241.29 o                         
   0  12   9       1991.67       2340.36       261.61 o                         
   1  12   9       1142.96       1208.58       131.41 o                         
   2  12   9       1091.32        983.96       106.16 o                         
   3  12   9       5169.57       4864.90       240.94 o                         
   4  12   9       4288.33       4036.04       216.65 o                         
   5  12   9       2264.80       2418.12       168.47 o                         
   6  12   9       7634.71       7326.18       316.14 o                         
   7  12   9       6163.16       6340.85       287.84 o                         
   8  12   9       1351.81       1371.99       132.63 o                         
   9  12   9       3078.54       2957.36       201.96 o                         
  10  12   9       2155.46       2150.79       202.03 o                         
  11  12   9       4599.95       5118.05       311.94 o                         
  12  12   9       5723.25       5453.03       319.88 o                         
  13  12   9       3184.08       3584.24       289.44 o                         
  14  12   9        889.62        712.41       141.85 o                         
  15  12   9        276.76        390.14       164.74 o                         
  16  12   9       1246.93       1389.94       227.71 o                         
  17  12   9        651.68        521.31       172.17 o                         
  18  12   9        218.85        136.02       185.90 o                         
   0  13   9       1274.48       1163.55       187.88 o                         
   1  13   9      19871.93      18748.72       717.63 o                         
   2  13   9       8949.43       9149.81       440.00 o                         
   3  13   9       7413.91       6614.85       315.14 o                         
   4  13   9       7829.05       7724.61       349.65 o                         
   5  13   9        569.68        520.99        92.79 o                         
   6  13   9       2258.32       2403.05       173.48 o                         
   7  13   9       3346.82       3189.23       232.74 o                         
   8  13   9       1160.91       1028.07       133.66 o                         
   9  13   9       1418.32       1675.01       153.80 o                         
  10  13   9        648.47        660.13       126.77 o                         
  11  13   9       4018.88       4351.12       295.32 o                         
  12  13   9       1227.56       1114.98       162.56 o                         
  13  13   9        761.76        785.33       149.21 o                         
  14  13   9        314.16        207.45       116.72 o                         
  15  13   9        407.07        538.90       162.63 o                         
  16  13   9       2723.19       3023.43       331.61 o                         
  17  13   9        259.63        319.64       180.91 o                         
   0  14   9        657.87        817.90       141.51 o                         
   1  14   9       1145.30       1122.90       142.12 o                         
   2  14   9        446.67        399.60       100.24 o                         
   3  14   9       2396.62       2623.48       218.25 o                         
   4  14   9       4370.15       4278.88       263.20 o                         
   5  14   9       5033.11       4904.00       260.45 o                         
   6  14   9       4342.25       4191.24       240.84 o                         
   7  14   9        449.77        588.21       119.55 o                         
   8  14   9       4351.02       4611.56       302.30 o                         
   9  14   9        708.70        712.08       135.07 o                         
  10  14   9       5226.72       5578.13       377.78 o                         
  11  14   9       1389.80       1253.62       169.60 o                         
  12  14   9       2073.04       1992.82       212.56 o                         
  13  14   9        502.98        398.34       137.28 o                         
  14  14   9       4485.55       5141.96       356.23 o                         
  15  14   9       2351.15       2121.46       303.21 o                         
  16  14   9        452.88        646.86       186.86 o                         
  17  14   9        144.08        231.63       167.55 o                         
   0  15   9       1116.94       1067.54       206.05 o                         
   1  15   9       1887.42       1779.28       164.37 o                         
   2  15   9       2225.11       2432.36       192.81 o                         
   3  15   9       5704.69       6577.18       359.29 o                         
   4  15   9        906.41        811.25       137.29 o                         
   5  15   9       8761.85       8607.75       438.46 o                         
   6  15   9       4754.85       4599.19       290.12 o                         
   7  15   9       4580.77       4280.74       321.23 o                         
   8  15   9       2604.51       2458.05       235.70 o                         
   9  15   9       1919.14       2205.06       223.82 o                         
  10  15   9       1496.76       1496.30       227.63 o                         
  11  15   9       1396.95       1604.15       236.81 o                         
  12  15   9        272.94        502.69       170.16 o                         
  13  15   9       1251.01       1302.93       209.04 o                         
  14  15   9       2578.58       2865.77       310.86 o                         
  15  15   9        780.11        641.31       181.57 o                         
  16  15   9        714.89        531.44       188.11 o                         
   0  16   9       3485.13       3609.67       389.53 o                         
   1  16   9        832.05        767.59       128.19 o                         
   2  16   9       1646.85       1942.31       198.75 o                         
   3  16   9       2374.01       2233.99       195.55 o                         
   4  16   9       1472.54       1454.94       162.17 o                         
   5  16   9       2630.34       2523.24       204.50 o                         
   6  16   9       9589.08      10512.11       524.53 o                         
   7  16   9       1101.19       1157.84       191.65 o                         
   8  16   9       1676.63       1755.55       239.89 o                         
   9  16   9       1450.64       1518.34       229.20 o                         
  10  16   9        382.16        338.39       156.67 o                         
  11  16   9       2832.80       2784.00       317.99 o                         
  12  16   9       1831.60       1577.76       260.22 o                         
  13  16   9        943.51        929.82       205.20 o                         
  14  16   9        995.64       1113.32       282.36 o                         
  15  16   9        900.45       1041.37       242.83 o                         
   0  17   9      10159.60      10454.14       743.59 o                         
   1  17   9       1302.51       1411.90       185.05 o                         
   2  17   9       5810.80       5613.15       312.06 o                         
   3  17   9       3722.58       3539.08       254.55 o                         
   4  17   9       1477.56       1497.52       171.42 o                         
   5  17   9       1411.44       1382.12       165.91 o                         
   6  17   9       1342.55       1560.68       198.13 o                         
   7  17   9        891.25        860.55       183.64 o                         
   8  17   9       2948.00       2558.90       293.35 o                         
   9  17   9       1347.92       1727.53       249.88 o                         
  10  17   9         53.46         63.95       161.56 o                         
  11  17   9       2171.47       3060.34       417.55 o                         
  12  17   9       1349.86       1301.07       234.70 o                         
  13  17   9        412.21        551.20       195.66 o                         
  14  17   9        172.60         84.28       191.52 o                         
   0  18   9       2364.02       2114.37       316.81 o                         
   1  18   9       2920.58       2955.79       262.78 o                         
   2  18   9       2056.62       1613.25       199.94 o                         
   3  18   9        267.18        514.38       140.06 o                         
   4  18   9       1889.86       1923.81       219.51 o                         
   5  18   9        507.59        636.05       145.87 o                         
   6  18   9       2750.92       2750.39       305.88 o                         
   7  18   9       1251.80       1425.34       223.53 o                         
   8  18   9        835.52        699.57       178.10 o                         
   9  18   9       2413.25       2836.88       323.77 o                         
  10  18   9        113.55        170.12       188.09 o                         
  11  18   9        195.36         98.37       167.86 o                         
  12  18   9        254.02        331.11       215.18 o                         
   0  19   9        141.98        497.91       203.06 o                         
   1  19   9       1994.74       1897.40       220.19 o                         
   2  19   9        974.47        910.62       171.97 o                         
   3  19   9       1524.50       1524.38       203.74 o                         
   4  19   9       1815.05       1997.07       227.03 o                         
   5  19   9       1434.03       1406.89       199.18 o                         
   6  19   9       2171.41       1812.50       255.26 o                         
   7  19   9        582.84        849.80       196.25 o                         
   8  19   9        797.91        791.01       186.91 o                         
   9  19   9       1604.26       1584.18       253.40 o                         
  10  19   9        832.04        528.16       219.24 o                         
  11  19   9        500.16        347.07       197.23 o                         
   0  20   9         37.82        150.39       179.69 o                         
   1  20   9       2110.02       2017.43       238.59 o                         
   2  20   9       2890.20       2587.25       261.88 o                         
   3  20   9       1686.12       1950.43       233.38 o                         
   4  20   9        342.33        294.86       130.10 o                         
   5  20   9        822.60        839.95       172.51 o                         
   6  20   9       1984.13       2273.06       288.25 o                         
   7  20   9       1764.06       1774.23       257.86 o                         
   8  20   9       1123.14       1492.47       246.62 o                         
   9  20   9        473.18        403.83       166.39 o                         
   0  21   9        389.44        441.37       197.31 o                         
   1  21   9         25.35        178.40       129.10 o                         
   2  21   9        650.98        838.52       170.21 o                         
   3  21   9        447.42        361.46       133.89 o                         
   4  21   9       1074.83       1170.27       189.42 o                         
   5  21   9        942.64        764.76       161.54 o                         
   6  21   9        198.26        721.69       190.17 o                         
   0  22   9        403.06        338.15       203.84 o                         
   1  22   9        727.00        982.78       259.37 o                         
   2   0  10        828.43        522.57       115.66 o                         
   3   0  10      11277.87      12090.05       527.81 o                         
   4   0  10       2563.72       2156.34       149.32 o                         
   5   0  10      18457.84      18053.29       773.23 o                         
   6   0  10      12003.14       9887.54       515.01 o                         
   7   0  10       1845.50       1809.90       130.02 o                         
   8   0  10       3475.10       2879.76       206.36 o                         
   9   0  10      30703.70      29691.42      1259.53 o                         
  10   0  10      28455.83      24051.27      1181.16 o                         
  11   0  10      12592.40      11721.56       653.25 o                         
  12   0  10       2543.70       2188.21       206.83 o                         
  13   0  10      12076.49      11655.26       666.74 o                         
  14   0  10       5423.82       5180.97       370.64 o                         
  15   0  10       6464.83       6106.70       422.37 o                         
  16   0  10       1640.38       1572.90       211.20 o                         
  17   0  10       5803.35       6354.77       577.33 o                         
  18   0  10       1002.85        726.15       325.35 o                         
  19   0  10       3298.46       4767.12       729.05 o                         
  20   0  10       3205.00       2527.88       544.15 o                         
  21   0  10       1332.57       1392.77       317.03 o                         
   2   1  10      38609.03      46315.47      2344.10 o                         
   3   1  10       4520.83       4889.25       216.71 o                         
   4   1  10      38682.64      40872.35      1406.14 o                         
   5   1  10      27400.68      28190.33       983.89 o                         
   6   1  10     100028.19     102716.98      3172.94 o                         
   7   1  10       5791.51       5453.70       213.35 o                         
   8   1  10      34445.92      33786.94      1186.82 o                         
   9   1  10      15600.96      14668.86       552.91 o                         
  10   1  10      18159.96      17157.06       642.44 o                         
  11   1  10       9195.00       8634.96       329.17 o                         
  12   1  10      11956.17      11211.47       413.18 o                         
  13   1  10       5314.47       5031.25       226.43 o                         
  14   1  10       9606.95       9787.78       380.36 o                         
  15   1  10       7064.63       7438.04       346.65 o                         
  16   1  10       6415.98       6577.30       352.45 o                         
  17   1  10       3346.55       3122.16       319.07 o                         
  18   1  10       4801.00       5408.02       448.67 o                         
  19   1  10       5110.42       5494.90       460.85 o                         
  20   1  10       4584.33       4144.93       410.25 o                         
  21   1  10       4528.80       5192.27       593.62 o                         
   0   2  10        689.10        779.52       129.01 o                         
   1   2  10      43357.16      48106.57      2973.89 o                         
   2   2  10       2022.31       2256.87       116.29 o                         
   3   2  10      26178.09      29054.56      1095.19 o                         
   4   2  10      12675.92      12330.30       493.03 o                         
   5   2  10     190132.36     197656.09      6644.75 o                         
   6   2  10       5254.25       5247.07       222.46 o                         
   7   2  10      18048.29      17538.20       638.23 o                         
   8   2  10       9090.52       8883.26       353.89 o                         
   9   2  10     106642.16     109137.94      3707.38 o                         
  10   2  10      13675.80      11635.51       549.21 o                         
  11   2  10       5337.98       4681.75       244.74 o                         
  12   2  10      13889.30      13809.51       538.38 o                         
  13   2  10      19918.10      18252.66       692.93 o                         
  14   2  10       5820.96       5840.20       277.32 o                         
  15   2  10       5832.32       5635.16       279.53 o                         
  16   2  10       2570.80       2490.50       180.11 o                         
  17   2  10       6415.75       5846.90       457.41 o                         
  18   2  10       3414.57       3668.84       368.67 o                         
  19   2  10       1642.10       1979.27       294.88 o                         
  20   2  10       4187.14       4429.95       427.10 o                         
  21   2  10        961.48        839.32       231.33 o                         
   0   3  10      15014.12      16036.60      1453.53 o                         
   1   3  10       4775.32       5201.55       291.33 o                         
   2   3  10      31546.12      34999.88      1309.56 o                         
   3   3  10       4058.03       4475.20       203.82 o                         
   4   3  10     108244.33     114227.34      4188.75 o                         
   5   3  10       8715.21       8843.09       373.69 o                         
   6   3  10      18837.73      19057.85       686.64 o                         
   7   3  10       8513.02       8509.26       336.38 o                         
   8   3  10      17774.18      14261.67       641.98 o                         
   9   3  10      24862.12      25121.45       904.73 o                         
  10   3  10      31252.66      31281.13      1114.98 o                         
  11   3  10       9086.41       9145.80       375.49 o                         
  12   3  10      16417.86      15564.53       648.80 o                         
  13   3  10       2191.20       2233.91       161.25 o                         
  14   3  10      12256.15      11993.18       536.45 o                         
  15   3  10       8434.20       8328.52       409.29 o                         
  16   3  10      16981.00      17381.69       747.56 o                         
  17   3  10       2819.55       2631.61       296.29 o                         
  18   3  10       4699.62       5030.89       535.89 o                         
  19   3  10       2827.35       2944.09       354.31 o                         
  20   3  10       5634.80       5469.84       484.44 o                         
  21   3  10       1129.70        912.32       263.04 o                         
   0   4  10       2187.67       2425.57       153.64 o                         
   1   4  10      41896.15      43698.00      1580.25 o                         
   2   4  10      11844.91      11782.34       470.01 o                         
   3   4  10     143440.33     147470.94      5388.04 o                         
   4   4  10      17243.73      17843.65       697.14 o                         
   5   4  10       6070.78       5674.25       258.01 o                         
   6   4  10       1319.98       1372.18       101.31 o                         
   7   4  10      22005.19      22011.02       791.58 o                         
   8   4  10      10241.78       8763.83       425.01 o                         
   9   4  10      76877.15      74887.97      2789.36 o                         
  10   4  10      11877.88      11170.27       484.88 o                         
  11   4  10       9761.72       9426.58       426.16 o                         
  12   4  10       3599.04       3528.05       214.08 o                         
  13   4  10       9270.93       8831.55       418.49 o                         
  14   4  10       4257.72       3874.97       235.38 o                         
  15   4  10      19560.69      20412.94       853.01 o                         
  16   4  10       7198.99       6151.63       534.93 o                         
  17   4  10       2597.79       2690.42       377.07 o                         
  18   4  10       3047.71       3152.54       428.12 o                         
  19   4  10       5102.93       5942.26       522.99 o                         
  20   4  10       4448.32       4746.34       459.47 o                         
  21   4  10       1027.62        895.78       261.75 o                         
   0   5  10      10333.42      11379.43       568.06 o                         
   1   5  10      18808.09      19807.96       669.90 o                         
   2   5  10     183312.72     192649.16      6326.30 o                         
   3   5  10       8916.79       8531.98       320.03 o                         
   4   5  10       8708.96       8801.06       330.71 o                         
   5   5  10        249.37        256.17        45.08 o                         
   6   5  10       2714.19       2734.74       137.24 o                         
   7   5  10      29211.34      28900.23       999.50 o                         
   8   5  10      57842.48      58644.26      2196.27 o                         
   9   5  10      24291.82      20488.75       899.58 o                         
  10   5  10      17946.49      16530.51       681.80 o                         
  11   5  10      14137.31      14132.87       602.26 o                         
  12   5  10      23980.79      23506.16       946.82 o                         
  13   5  10      10924.28      10757.44       487.67 o                         
  14   5  10       5490.47       5804.23       350.05 o                         
  15   5  10      10018.24      10785.68       562.52 o                         
  16   5  10      11219.07       7162.50       601.21 o                         
  17   5  10       2079.65       1880.83       343.87 o                         
  18   5  10       7009.04       7458.86       580.88 o                         
  19   5  10       6048.04       6192.43       538.76 o                         
  20   5  10       2302.80       2605.99       345.40 o                         
  21   5  10        573.29        690.41       287.83 o                         
   0   6  10      20600.51      19576.03       941.38 o                         
   1   6  10      49648.19      55947.09      1971.91 o                         
   2   6  10       4124.65       3978.71       156.60 o                         
   3   6  10      21022.50      21684.52       689.79 o                         
   4   6  10       3360.29       3406.57       141.46 o                         
   5   6  10       2887.61       2790.52       125.79 o                         
   6   6  10      19604.05      19045.36       617.72 o                         
   7   6  10      93308.47      94172.23      3129.98 o                         
   8   6  10       4854.21       4757.29       243.00 o                         
   9   6  10       5565.11       5377.41       268.26 o                         
  10   6  10       3937.29       2588.75       216.88 o                         
  11   6  10       7024.81       6204.61       337.77 o                         
  12   6  10       3826.87       3633.78       247.93 o                         
  13   6  10       5416.84       5002.66       312.06 o                         
  14   6  10       7375.11       7299.26       416.78 o                         
  15   6  10       5657.73       5537.25       351.92 o                         
  16   6  10       5786.34       5610.93       439.00 o                         
  17   6  10        923.95        642.76       241.17 o                         
  18   6  10       2481.29       2665.34       340.94 o                         
  19   6  10       2106.43       2281.14       329.20 o                         
  20   6  10       3843.37       4372.65       450.13 o                         
  21   6  10       1796.17       1906.07       295.35 o                         
   0   7  10       2587.94       2790.76       186.73 o                         
   1   7  10       6017.82       6082.48       222.85 o                         
   2   7  10      13421.70      14283.00       468.92 o                         
   3   7  10       7489.58       7644.43       272.49 o                         
   4   7  10      25967.44      26117.60       828.75 o                         
   5   7  10      34202.09      34134.18      1071.42 o                         
   6   7  10      64538.08      66908.27      2054.31 o                         
   7   7  10      29314.45      28560.56      1077.32 o                         
   7   7  10      28695.60      31135.29      2801.57 o                         
   8   7  10       6638.71       6080.41       292.82 o                         
   9   7  10       3493.14       3092.70       213.16 o                         
  10   7  10       4650.36       4571.75       281.81 o                         
  11   7  10      14288.64      14089.38       671.98 o                         
  12   7  10       5005.88       4346.64       320.71 o                         
  13   7  10       1730.57       1714.75       183.65 o                         
  14   7  10       2530.67       2400.13       223.59 o                         
  15   7  10       4705.06       4466.95       321.38 o                         
  16   7  10       5756.19       5947.86       405.06 o                         
  17   7  10       2890.43       2860.34       363.15 o                         
  18   7  10       4592.45       4537.29       468.11 o                         
  19   7  10       3645.62       3827.86       427.74 o                         
  20   7  10       1070.67       1189.20       345.92 o                         
   0   8  10       7184.94       7072.72       389.75 o                         
   1   8  10      36297.02      37218.96      1157.46 o                         
   2   8  10       5440.96       5833.66       217.59 o                         
   3   8  10      32518.23      31115.66       978.29 o                         
   4   8  10      18785.95      18537.17       605.05 o                         
   5   8  10      75864.90      80625.31      2465.96 o                         
   6   8  10       3726.55       4260.95       192.79 o                         
   7   8  10       9741.32       9594.87       412.87 o                         
   8   8  10       6063.26       6065.47       289.55 o                         
   9   8  10       4114.05       4032.00       256.80 o                         
  10   8  10       2873.30       2422.78       221.34 o                         
  11   8  10      11436.36      11372.50       566.06 o                         
  12   8  10       1598.42       1764.96       176.48 o                         
  13   8  10       9383.61       9806.22       513.78 o                         
  14   8  10       4506.24       4556.60       309.74 o                         
  15   8  10       6633.68       6549.74       363.74 o                         
  16   8  10       3587.56       3587.82       314.54 o                         
  17   8  10       1685.93       1939.80       324.25 o                         
  18   8  10       1503.46       1682.30       304.84 o                         
  19   8  10       1797.27       1737.68       386.36 o                         
  20   8  10        917.24        427.41       311.20 o                         
   0   9  10      11113.58      13195.96       803.43 o                         
   1   9  10      13616.51      14535.23       520.99 o                         
   2   9  10     140388.92     144707.92      4379.87 o                         
   3   9  10      24988.76      24300.96       780.03 o                         
   4   9  10      48694.25      51305.36      1587.03 o                         
   5   9  10      44721.96      43725.36      1458.99 o                         
   6   9  10       9045.23       8931.64       350.18 o                         
   7   9  10       3222.44       3210.83       187.36 o                         
   8   9  10       8833.39       8272.69       371.13 o                         
   9   9  10      11537.33      10711.57       534.87 o                         
  10   9  10      10282.40      10095.16       516.11 o                         
  11   9  10       6287.16       6304.10       368.65 o                         
  12   9  10      12745.44      12609.93       632.09 o                         
  13   9  10      11072.82      10967.01       568.71 o                         
  14   9  10       6064.09       6416.47       364.47 o                         
  15   9  10       7994.42       8781.43       457.24 o                         
  16   9  10       1698.30       1881.59       236.38 o                         
  17   9  10       2653.30       2919.79       303.65 o                         
  18   9  10       1648.82       2430.43       434.73 o                         
  19   9  10       2034.17       1693.22       405.86 o                         
   0  10  10      47437.68      48224.75      2263.99 o                         
   1  10  10      16344.42      17405.53       616.71 o                         
   2  10  10      19763.76      19291.52       677.73 o                         
   3  10  10      30395.13      30607.39      1123.12 o                         
   4  10  10       7589.86       7761.92       309.88 o                         
   5  10  10      16407.89      16757.72       603.06 o                         
   6  10  10       4954.22       5178.67       231.14 o                         
   7  10  10       4645.50       4752.09       248.25 o                         
   8  10  10       6656.67       6246.00       304.99 o                         
   9  10  10      10739.71      10800.19       542.03 o                         
  10  10  10       2310.42       2248.48       197.35 o                         
  11  10  10       9275.17       9630.99       510.63 o                         
  12  10  10       3660.98       3725.07       246.43 o                         
  13  10  10       4006.51       4454.97       292.63 o                         
  14  10  10       4588.01       4700.23       304.51 o                         
  15  10  10       6347.26       5791.70       407.57 o                         
  16  10  10       3484.78       3918.91       384.75 o                         
  17  10  10       1645.14       1586.91       276.16 o                         
  18  10  10       1436.09        812.65       320.03 o                         
  19  10  10       1457.91       1513.34       402.14 o                         
   0  11  10       9262.09       9359.61       513.97 o                         
   1  11  10      10393.16      10507.75       434.63 o                         
   2  11  10       7949.02       8637.14       371.20 o                         
   3  11  10       3406.01       4165.67       215.24 o                         
   4  11  10       7772.76       7716.96       341.23 o                         
   5  11  10      12130.46      12168.12       458.99 o                         
   6  11  10      12696.84      12518.26       475.06 o                         
   7  11  10      10798.32      10693.32       465.38 o                         
   8  11  10       8569.88       9008.40       409.56 o                         
   9  11  10       7016.53       6368.37       335.18 o                         
  10  11  10       3776.47       4437.21       267.74 o                         
  11  11  10       7168.32       6920.69       372.15 o                         
  12  11  10       2464.54       2474.79       220.76 o                         
  13  11  10       5196.10       5428.33       336.88 o                         
  14  11  10       8071.84       8532.22       452.27 o                         
  15  11  10       5124.15       5427.69       447.34 o                         
  16  11  10       1859.92       2171.38       303.74 o                         
  17  11  10       1127.65       1587.16       283.62 o                         
  18  11  10       1423.91       1713.72       407.76 o                         
   0  12  10       4058.33       3766.48       321.38 o                         
   1  12  10      11499.66      11741.26       532.34 o                         
   2  12  10      12538.92      12601.21       514.87 o                         
   3  12  10      17644.50      19773.03       762.94 o                         
   4  12  10       5369.31       5694.12       277.56 o                         
   5  12  10      16314.55      16992.58       671.39 o                         
   6  12  10       2696.43       2895.69       182.39 o                         
   7  12  10      10226.79       9701.89       402.32 o                         
   8  12  10       2763.80       2528.31       170.27 o                         
   9  12  10       8155.74       8945.91       431.52 o                         
  10  12  10       6865.55       6620.05       358.03 o                         
  11  12  10       2556.72       2574.59       223.86 o                         
  12  12  10       4562.50       4482.10       325.73 o                         
  13  12  10       3620.89       3685.03       299.25 o                         
  14  12  10       6137.53       6173.48       410.85 o                         
  15  12  10       1753.80       1955.59       281.42 o                         
  16  12  10       1500.61       1169.82       271.15 o                         
  17  12  10       1294.54       1857.10       287.43 o                         
  18  12  10       1628.82       1843.54       444.47 o                         
   0  13  10      17607.86      18845.59      1145.09 o                         
   1  13  10       5468.07       5904.48       319.44 o                         
   2  13  10      25846.83      26256.55      1089.18 o                         
   3  13  10       1960.85       2374.40       161.06 o                         
   4  13  10       6145.12       6171.69       299.80 o                         
   5  13  10       8872.00       8901.66       396.72 o                         
   6  13  10       6654.17       6842.18       370.93 o                         
   7  13  10       1311.48       1541.82       159.06 o                         
   8  13  10       7065.39       8134.82       431.32 o                         
   9  13  10      12610.15      12416.83       624.07 o                         
  10  13  10       7306.50       7051.75       423.79 o                         
  11  13  10       6480.03       6537.93       408.81 o                         
  12  13  10       3009.84       3152.81       282.62 o                         
  13  13  10       2288.08       2242.45       254.22 o                         
  14  13  10       6761.91       7032.75       444.26 o                         
  15  13  10       1430.21       1075.23       261.12 o                         
  16  13  10       2182.11       2125.70       295.45 o                         
  17  13  10       2153.52       2594.72       319.09 o                         
   0  14  10       7009.26       6498.15       496.01 o                         
   1  14  10       4100.10       4704.23       281.20 o                         
   2  14  10       5952.16       6014.55       332.20 o                         
   3  14  10       7403.92       7752.76       399.84 o                         
   4  14  10       5804.75       5404.30       310.59 o                         
   5  14  10       4413.12       4504.58       251.90 o                         
   6  14  10       4563.91       5116.97       310.65 o                         
   7  14  10       3029.22       2836.53       225.74 o                         
   8  14  10       4416.33       4659.03       300.80 o                         
   9  14  10       6464.55       7170.82       408.27 o                         
  10  14  10       5156.31       5127.64       398.11 o                         
  11  14  10       7027.89       7009.63       426.77 o                         
  12  14  10       3874.58       4587.65       343.88 o                         
  13  14  10       4772.28       4995.00       367.60 o                         
  14  14  10       1542.76       1723.58       231.72 o                         
  15  14  10       1981.18       2124.10       286.32 o                         
  16  14  10       2098.60       2807.39       336.76 o                         
   0  15  10       7433.33       7036.99       534.63 o                         
   1  15  10      10645.13      10444.70       510.32 o                         
   2  15  10      10083.21       9991.47       496.91 o                         
   3  15  10       4262.46       4718.86       296.56 o                         
   4  15  10       9811.38      10671.12       519.99 o                         
   5  15  10       6053.03       6218.56       356.37 o                         
   6  15  10       4641.59       4902.65       362.40 o                         
   7  15  10       5251.57       6093.90       365.26 o                         
   8  15  10      10170.65       9865.18       511.96 o                         
   9  15  10       6293.20       7161.70       418.18 o                         
  10  15  10       4309.28       4709.11       387.26 o                         
  11  15  10       3275.88       3762.25       352.37 o                         
  12  15  10       3947.35       3817.27       357.06 o                         
  13  15  10        728.14        845.19       215.17 o                         
  14  15  10       2756.21       3313.24       309.35 o                         
  15  15  10       1713.04       1661.43       277.51 o                         
   0  16  10       4680.04       4434.24       412.72 o                         
   1  16  10       9953.54      10231.01       512.48 o                         
   2  16  10       4294.60       4369.32       293.88 o                         
   3  16  10       8434.98       9220.47       474.26 o                         
   4  16  10      11402.57      11802.33       578.45 o                         
   5  16  10      27982.03      27851.57      1181.82 o                         
   6  16  10       4621.31       4678.73       358.58 o                         
   7  16  10       3387.08       3544.28       314.49 o                         
   8  16  10       1415.51       1410.31       211.10 o                         
   9  16  10       2291.85       2155.78       248.43 o                         
  10  16  10       2683.75       2912.12       298.90 o                         
  11  16  10       3853.20       3936.87       366.00 o                         
  12  16  10        965.79       1466.03       267.01 o                         
  13  16  10       2556.96       2506.00       305.22 o                         
  14  16  10       2022.56       2252.54       347.32 o                         
   0  17  10      13909.46      12878.14       880.39 o                         
   1  17  10       5532.50       5409.29       341.88 o                         
   2  17  10      13994.91      14398.55       680.40 o                         
   3  17  10       3358.51       3417.08       259.84 o                         
   4  17  10       5068.39       5070.98       328.88 o                         
   5  17  10       3820.84       3668.46       278.66 o                         
   6  17  10       1079.44       1037.46       191.79 o                         
   7  17  10       3391.31       3392.30       313.48 o                         
   8  17  10       2083.06       1672.12       236.11 o                         
   9  17  10       3356.63       3457.07       319.55 o                         
  10  17  10       1877.11       1941.29       313.50 o                         
  11  17  10       2191.01       2449.11       375.62 o                         
  12  17  10        661.95        687.41       216.62 o                         
  13  17  10       1578.47       1786.07       275.19 o                         
   0  18  10       1919.36       2143.83       307.22 o                         
   1  18  10       3874.51       4189.74       297.62 o                         
   2  18  10       4326.21       4822.99       324.09 o                         
   3  18  10       7986.11       8079.98       452.10 o                         
   4  18  10       3578.77       3580.70       281.03 o                         
   5  18  10       6895.37       6909.83       409.04 o                         
   6  18  10       2296.94       2489.38       273.98 o                         
   7  18  10       3871.47       3495.61       331.74 o                         
   8  18  10       2923.74       2930.02       302.99 o                         
   9  18  10       2749.26       2942.84       304.19 o                         
  10  18  10       1252.06        983.07       272.09 o                         
  11  18  10       2391.26       2672.96       388.93 o                         
  12  18  10       1211.61       1432.05       304.75 o                         
   0  19  10       2093.65       2576.19       353.67 o                         
   1  19  10       4990.49       5216.70       351.01 o                         
   2  19  10       1840.70       2093.48       225.35 o                         
   3  19  10       1610.49       1827.85       220.62 o                         
   4  19  10       7559.79       7437.76       437.65 o                         
   5  19  10       6536.63       6130.06       387.13 o                         
   6  19  10       2263.73       2809.69       304.78 o                         
   7  19  10       2899.48       3112.09       319.37 o                         
   8  19  10       2175.60       2021.58       277.63 o                         
   9  19  10       1928.99       2039.72       270.63 o                         
  10  19  10       1327.37       1374.78       292.02 o                         
   0  20  10       5399.43       4407.83       459.65 o                         
   1  20  10       5423.45       4691.50       336.23 o                         
   2  20  10       3411.29       3614.50       295.91 o                         
   3  20  10       2729.85       3061.38       268.49 o                         
   4  20  10       2710.44       2863.78       270.23 o                         
   5  20  10       2800.72       3410.30       333.05 o                         
   6  20  10       2510.39       2814.27       305.59 o                         
   7  20  10       1916.47       1941.62       268.09 o                         
   8  20  10        835.45        790.42       206.73 o                         
   0  21  10       1936.03       2163.88       337.06 o                         
   1  21  10       2350.28       2395.80       243.73 o                         
   2  21  10        743.38        727.77       184.89 o                         
   3  21  10        982.47       1316.09       194.80 o                         
   4  21  10        467.75        563.02       164.35 o                         
   5  21  10       1104.76        897.10       220.76 o                         
   6  21  10       1824.92       2381.28       490.90 o                         
   6  21  10        949.91       1395.02       280.27 o                         
   1   0  11       5458.08       6838.14       467.97 o                         
   2   0  11       1175.67       1247.49        89.84 o                         
   3   0  11       4384.27       4515.29       223.38 o                         
   4   0  11      19025.94      17892.34       762.77 o                         
   5   0  11       4272.59       4188.35       216.24 o                         
   6   0  11       2343.45       2113.97       141.49 o                         
   7   0  11      14227.35      13616.67       602.60 o                         
   8   0  11       2315.83       2040.91       158.59 o                         
   9   0  11      36991.39      33762.83      1431.27 o                         
  10   0  11       2632.51       2412.43       189.08 o                         
  11   0  11        281.54        241.45        72.02 o                         
  12   0  11        736.68        687.05       105.38 o                         
  13   0  11       4198.38       3780.22       244.72 o                         
  14   0  11        152.69         48.39        70.88 o                         
  15   0  11        932.05        984.57       145.79 o                         
  16   0  11       4101.67       4110.27       301.08 o                         
  17   0  11       4064.33       4012.01       475.19 o                         
  18   0  11       3520.18       3385.63       631.36 o                         
  19   0  11        788.99        493.10       315.60 o                         
  20   0  11        108.61        218.36       325.38 o                         
  21   0  11       1910.62       2040.55       382.15 o                         
   0   1  11       9155.93      11707.44       770.81 o                         
   1   1  11       2274.18       2740.60       178.13 o                         
   2   1  11       6736.90       7349.97       271.59 o                         
   3   1  11       2253.14       2507.74       100.40 o                         
   4   1  11      17526.92      18084.22       558.31 o                         
   5   1  11      19272.76      19298.34       590.27 o                         
   6   1  11       3759.51       3863.73       160.05 o                         
   7   1  11      14327.60      13326.74       456.70 o                         
   8   1  11       4055.58       3883.62       169.71 o                         
   9   1  11       9707.07       8742.97       325.92 o                         
  10   1  11       6937.62       6294.18       254.15 o                         
  11   1  11        422.64        436.23        59.26 o                         
  12   1  11       6354.64       5676.99       224.20 o                         
  13   1  11        824.85        722.67        87.00 o                         
  14   1  11       5028.88       4707.76       220.54 o                         
  15   1  11       1144.35       1061.48       111.94 o                         
  16   1  11       4925.62       4543.80       252.90 o                         
  17   1  11       2800.06       3013.91       300.74 o                         
  18   1  11        991.25        803.72       198.13 o                         
  19   1  11       3521.11       4238.19       429.50 o                         
  20   1  11        644.03        739.81       241.12 o                         
  21   1  11       1908.14       2091.86       313.23 o                         
   0   2  11        507.34        557.04       121.61 o                         
   1   2  11       3194.37       3795.56       197.24 o                         
   2   2  11       4823.72       5483.88       217.00 o                         
   3   2  11       5279.87       5807.49       238.98 o                         
   4   2  11      13121.88      13565.76       469.66 o                         
   5   2  11      33022.62      33470.07      1158.64 o                         
   6   2  11       2484.29       2353.35       114.33 o                         
   7   2  11       6855.27       6836.79       280.97 o                         
   8   2  11       7377.58       7237.52       300.97 o                         
   9   2  11      11674.79      11411.32       444.23 o                         
  10   2  11       5068.99       4663.59       220.22 o                         
  11   2  11        334.55        287.06        65.60 o                         
  12   2  11       2412.48       2264.36       159.80 o                         
  13   2  11       3031.30       2860.12       185.68 o                         
  14   2  11       1752.31       2054.22       160.74 o                         
  15   2  11       2868.11       2861.17       201.32 o                         
  16   2  11       2882.55       3222.02       210.94 o                         
  17   2  11       2991.27       2196.90       211.17 o                         
  18   2  11       1138.50       1103.94       227.08 o                         
  19   2  11       1465.88       2234.46       314.86 o                         
  20   2  11       3973.98       4650.10       578.88 o                         
  21   2  11       2731.18       2645.90       360.30 o                         
   0   3  11      13634.18      13199.25       806.40 o                         
   1   3  11       1156.60       1269.46        83.61 o                         
   2   3  11      11099.66      11461.67       453.36 o                         
   3   3  11       3212.45       3390.86       167.32 o                         
   4   3  11       6732.15       7213.73       309.43 o                         
   5   3  11       2342.30       2583.14       128.88 o                         
   6   3  11       1889.97       1810.08        97.62 o                         
   7   3  11       3132.28       2993.49       142.80 o                         
   8   3  11       5144.67       5061.50       214.72 o                         
   9   3  11      18229.34      17175.06       613.13 o                         
  10   3  11       4982.77       4955.19       222.32 o                         
  11   3  11       1989.60       1758.81       129.37 o                         
  12   3  11      18275.05      17621.75       691.07 o                         
  13   3  11       4157.61       4054.44       223.67 o                         
  14   3  11        782.71        670.26       104.87 o                         
  15   3  11       6628.20       6657.08       329.90 o                         
  16   3  11        823.00        792.28       115.62 o                         
  17   3  11       3814.48       4016.65       281.87 o                         
  18   3  11       2298.85       1736.10       341.60 o                         
  19   3  11       1874.67       2202.66       405.54 o                         
  20   3  11        293.24        492.22       196.83 o                         
  21   3  11        380.85        371.08       191.93 o                         
   0   4  11       6232.15       6950.91       362.97 o                         
   1   4  11      40163.41      39131.80      1312.12 o                         
   2   4  11      11769.66      12364.49       441.05 o                         
   3   4  11       6548.64       7078.59       305.71 o                         
   4   4  11        738.92        669.64        72.23 o                         
   5   4  11       3788.49       3872.40       194.00 o                         
   6   4  11       4731.69       4980.77       216.82 o                         
   7   4  11      10757.86       9919.27       383.78 o                         
   8   4  11       4972.80       4794.76       201.52 o                         
   9   4  11      35379.36      34626.55      1227.19 o                         
  10   4  11       2637.42       2530.39       177.92 o                         
  11   4  11       2245.20       1990.06       153.85 o                         
  12   4  11        999.05       1171.18       123.45 o                         
  13   4  11       1011.95        898.66       111.00 o                         
  14   4  11       2494.47       2363.29       196.79 o                         
  15   4  11       2168.59       2212.43       200.11 o                         
  16   4  11       1590.37       1500.92       192.25 o                         
  17   4  11       2437.66       2648.76       359.04 o                         
  18   4  11       1038.75        690.49       247.69 o                         
  19   4  11       7484.34       7185.81       567.00 o                         
  20   4  11        310.14         90.44       164.54 o                         
  21   4  11        670.73        872.81       242.89 o                         
   0   5  11       2369.31       2395.23       160.62 o                         
   1   5  11      10766.59      11805.54       366.20 o                         
   2   5  11      22543.54      24189.57       762.86 o                         
   3   5  11       6737.01       6829.06       263.06 o                         
   4   5  11       4077.64       3926.97       171.73 o                         
   5   5  11       2483.71       2310.88       123.44 o                         
   6   5  11       9789.32       9220.11       352.86 o                         
   7   5  11       8719.70       8929.54       348.42 o                         
   8   5  11      35492.80      32724.85      1163.58 o                         
   9   5  11      13044.21      13466.39       563.45 o                         
  10   5  11       5814.23       5866.57       264.37 o                         
  11   5  11      14031.10      13404.97       572.01 o                         
  12   5  11       1301.15       1085.86       124.99 o                         
  13   5  11       2456.61       2571.77       202.26 o                         
  14   5  11       2103.55       1932.42       201.01 o                         
  15   5  11       1575.60       1652.83       191.31 o                         
  16   5  11       2943.93       2551.29       247.86 o                         
  17   5  11        761.69        889.33       198.40 o                         
  18   5  11        967.11        664.16       267.03 o                         
  19   5  11       1322.84       1452.80       280.72 o                         
  20   5  11        733.93        795.08       231.94 o                         
  21   5  11        450.89        377.31       196.96 o                         
   0   6  11       7141.05       7480.55       395.25 o                         
   1   6  11       3377.20       3627.52       146.23 o                         
   2   6  11       2504.08       2609.05       115.55 o                         
   3   6  11       1400.99       1485.82        88.74 o                         
   4   6  11      11971.66      12574.57       417.32 o                         
   5   6  11       9069.79       8766.17       307.30 o                         
   6   6  11      24297.29      24159.16       845.78 o                         
   7   6  11       1096.10        990.99        90.20 o                         
   8   6  11      18382.21      17923.94       724.12 o                         
   9   6  11       2719.31       2621.12       181.76 o                         
  10   6  11       2315.46       2587.27       163.60 o                         
  11   6  11       3261.72       3072.56       183.79 o                         
  12   6  11        790.03        860.51       131.36 o                         
  13   6  11        962.39        703.01       128.79 o                         
  14   6  11       1775.30       1658.30       194.90 o                         
  15   6  11       6854.68       6536.82       389.45 o                         
  16   6  11       2020.40       2139.00       233.93 o                         
  17   6  11        385.92        223.65       138.96 o                         
  18   6  11       1762.86       1428.29       272.30 o                         
  19   6  11        741.73        899.54       243.71 o                         
  20   6  11        216.41        245.87       176.82 o                         
   0   7  11       5026.20       5228.56       252.69 o                         
   1   7  11      24077.06      23713.70       752.81 o                         
   2   7  11       7547.80       7615.49       271.40 o                         
   3   7  11       6499.83       6279.07       231.92 o                         
   4   7  11       6157.71       6387.60       237.66 o                         
   5   7  11      11371.89      11486.70       392.53 o                         
   6   7  11       2576.11       2419.85       143.99 o                         
   7   7  11       7280.47       7100.00       293.40 o                         
   8   7  11       2324.26       2378.70       170.52 o                         
   9   7  11       2209.76       2158.42       164.24 o                         
  10   7  11        100.01        176.06        77.25 o                         
  11   7  11       2613.70       2471.41       218.97 o                         
  12   7  11       6431.63       6210.36       359.78 o                         
  13   7  11       3753.93       3535.57       274.18 o                         
  14   7  11       7557.21       7316.07       422.64 o                         
  15   7  11       2753.68       2732.42       261.16 o                         
  16   7  11       2787.11       2651.52       273.50 o                         
  17   7  11       1443.71       1355.05       214.38 o                         
  18   7  11       2578.41       2433.16       344.94 o                         
  19   7  11       1705.45       1765.03       312.01 o                         
  20   7  11        209.51         21.30       158.22 o                         
   0   8  11       1336.90       1394.65       109.97 o                         
   1   8  11       3682.01       3599.65       153.30 o                         
   2   8  11      10032.54       9861.13       342.38 o                         
   3   8  11       2670.59       2594.34       126.36 o                         
   4   8  11       2286.23       2302.86       123.26 o                         
   5   8  11      49406.77      48002.69      1490.39 o                         
   6   8  11      14282.47      13842.70       515.40 o                         
   7   8  11       1087.47       1053.44        96.86 o                         
   8   8  11       7709.36       7812.96       406.58 o                         
   9   8  11       1441.32       1332.56       148.65 o                         
  10   8  11       2881.26       2908.74       227.80 o                         
  11   8  11       2510.01       2468.92       221.87 o                         
  12   8  11       1263.30       1199.26       161.60 o                         
  13   8  11       4650.19       4412.31       320.25 o                         
  14   8  11       9865.27       9847.33       523.50 o                         
  15   8  11        246.76        178.30       121.06 o                         
  16   8  11       3182.46       3357.38       320.08 o                         
  17   8  11       2507.91       2172.85       266.71 o                         
  18   8  11       2100.77       1556.12       292.74 o                         
  19   8  11       1798.62       1986.67       331.11 o                         
  20   8  11        355.60         94.82       183.95 o                         
   0   9  11      68694.87      65053.32      3018.02 o                         
   1   9  11      24392.09      23939.21       819.63 o                         
   2   9  11       9668.15       9978.19       351.39 o                         
   3   9  11      31244.60      31459.61      1063.57 o                         
   4   9  11      32497.17      32803.91      1038.62 o                         
   5   9  11       4713.72       5099.57       206.15 o                         
   6   9  11       2061.24       1841.40       145.80 o                         
   7   9  11       2348.36       2276.55       161.25 o                         
   8   9  11        689.43        683.91        97.27 o                         
   9   9  11      11436.56      10807.48       538.00 o                         
  10   9  11       1516.86       1278.54       148.14 o                         
  11   9  11        565.48        650.66       120.87 o                         
  12   9  11       4238.78       4484.67       306.09 o                         
  13   9  11       1636.08       1611.24       199.25 o                         
  14   9  11       2524.71       2726.33       262.04 o                         
  15   9  11       1504.68       1543.70       192.29 o                         
  16   9  11        142.73         31.26       120.40 o                         
  17   9  11       2086.35       1903.48       236.26 o                         
  18   9  11        771.74        795.33       220.70 o                         
  19   9  11        594.91        491.64       209.61 o                         
   0  10  11        851.77        987.66       129.97 o                         
   1  10  11       7951.05       7893.97       313.01 o                         
   2  10  11       8281.61       8205.36       322.00 o                         
   3  10  11       6933.35       6683.37       258.36 o                         
   4  10  11       5851.29       5989.53       254.22 o                         
   5  10  11       2304.13       2425.39       147.25 o                         
   6  10  11        805.64        923.71       105.23 o                         
   7  10  11        264.38        280.30        69.73 o                         
   8  10  11       4677.22       4502.00       241.23 o                         
   9  10  11       3188.65       3412.99       264.02 o                         
  10  10  11       1571.17       1626.76       185.36 o                         
  11  10  11       7967.04       8130.57       447.42 o                         
  12  10  11       2009.21       1878.96       208.84 o                         
  13  10  11       4662.76       4847.10       321.03 o                         
  14  10  11       1696.88       1809.06       200.36 o                         
  15  10  11       4935.15       4687.89       325.42 o                         
  16  10  11       4517.99       4504.02       372.87 o                         
  17  10  11       1217.37       1117.36       212.13 o                         
  18  10  11        413.72        304.59       194.52 o                         
  19  10  11        372.17        406.81       208.65 o                         
   0  11  11        730.62        827.22       122.05 o                         
   1  11  11        507.26        367.64        63.29 o                         
   2  11  11        526.55        472.90        75.76 o                         
   3  11  11       3264.59       3399.58       190.02 o                         
   4  11  11       3076.67       2861.71       174.48 o                         
   5  11  11       7753.78       7341.29       304.28 o                         
   6  11  11       2201.06       2004.28       161.12 o                         
   7  11  11       3684.06       3494.52       208.42 o                         
   8  11  11       1682.78       1422.90       142.65 o                         
   9  11  11        361.95        266.63        98.69 o                         
  10  11  11       2704.31       2780.42       243.76 o                         
  11  11  11       4803.56       4901.07       299.67 o                         
  12  11  11       8955.88       8579.96       435.39 o                         
  13  11  11       3264.51       3117.83       258.58 o                         
  14  11  11       1921.18       1839.39       204.84 o                         
  15  11  11       1069.75       1326.05       191.20 o                         
  16  11  11       2528.83       2328.83       279.04 o                         
  17  11  11       1113.97        988.03       205.39 o                         
  18  11  11        114.95        -57.10       170.43 o                         
   0  12  11       1598.45       1788.65       235.50 o                         
   1  12  11       3535.71       3435.91       200.68 o                         
   2  12  11       2654.10       2568.11       174.58 o                         
   3  12  11      11799.84      12228.71       503.64 o                         
   4  12  11        744.30        702.76        97.23 o                         
   5  12  11       2620.14       2457.89       178.57 o                         
   6  12  11        601.09        606.78       108.14 o                         
   7  12  11       3070.96       2985.97       193.22 o                         
   8  12  11        497.57        573.45        90.64 o                         
   9  12  11       1373.11       1414.70       156.88 o                         
  10  12  11       4519.65       4250.01       287.42 o                         
  11  12  11       2996.46       2918.45       238.83 o                         
  12  12  11       4889.57       5553.75       328.48 o                         
  13  12  11       4100.60       3882.40       289.03 o                         
  14  12  11       1733.93       1699.39       204.48 o                         
  15  12  11        791.10        808.64       162.67 o                         
  16  12  11       1638.95       1906.36       262.69 o                         
  17  12  11        774.02        610.40       185.89 o                         
  18  12  11        332.12        317.07       182.22 o                         
   0  13  11       5640.11       5237.32       415.35 o                         
   1  13  11       2342.52       2628.07       211.11 o                         
   2  13  11       4010.06       3988.66       244.28 o                         
   3  13  11       6114.12       5861.41       287.30 o                         
   4  13  11       3127.49       3062.98       210.18 o                         
   5  13  11       2646.36       2828.68       202.62 o                         
   6  13  11       1915.45       1971.16       187.94 o                         
   7  13  11       2536.84       2720.42       230.53 o                         
   8  13  11       2272.07       2083.35       200.34 o                         
   9  13  11       2694.51       2685.94       226.41 o                         
  10  13  11      10736.80      10290.89       493.87 o                         
  11  13  11       5367.62       5384.99       320.93 o                         
  12  13  11       2371.77       2427.55       231.40 o                         
  13  13  11        406.38        448.69       138.81 o                         
  14  13  11       1503.24       1446.56       184.89 o                         
  15  13  11       3240.28       3403.79       293.85 o                         
  16  13  11       1340.47       1561.46       236.43 o                         
  17  13  11        719.40        836.92       198.81 o                         
   0  14  11        327.37        271.81       127.43 o                         
   1  14  11       4475.30       4583.29       276.01 o                         
   2  14  11       1648.49       1912.69       183.95 o                         
   3  14  11       1004.84        973.20       138.55 o                         
   4  14  11       3661.71       3572.38       256.25 o                         
   5  14  11       2174.76       2038.69       174.82 o                         
   6  14  11        942.81        878.57       138.37 o                         
   7  14  11       6844.64       6961.42       388.06 o                         
   8  14  11       4029.11       4453.67       304.16 o                         
   9  14  11       1207.51       1187.63       198.46 o                         
  10  14  11       1272.35       1240.15       203.23 o                         
  11  14  11       4299.23       4251.40       308.50 o                         
  12  14  11       1016.32       1272.69       173.77 o                         
  13  14  11       1307.70       1365.86       191.90 o                         
  14  14  11       2674.23       2661.76       243.26 o                         
  15  14  11        579.48        769.00       174.06 o                         
  16  14  11        725.88        892.93       196.25 o                         
   0  15  11       2059.73       2512.24       315.62 o                         
   1  15  11       3436.91       3731.11       277.14 o                         
   2  15  11       1773.75       2045.26       196.71 o                         
   3  15  11       8250.66       7808.32       411.99 o                         
   4  15  11       1733.51       1684.45       186.83 o                         
   5  15  11       2670.14       2902.90       242.57 o                         
   6  15  11       3497.25       3584.33       323.00 o                         
   7  15  11       1157.91       1358.00       172.83 o                         
   8  15  11        165.63         44.92       109.40 o                         
   9  15  11        874.57       1087.57       194.96 o                         
  10  15  11       5993.99       6169.83       444.66 o                         
  11  15  11        488.17        735.18       187.35 o                         
  12  15  11        374.48        405.29       164.60 o                         
  13  15  11       3120.10       2916.77       305.25 o                         
  14  15  11        401.38        145.88       121.42 o                         
  15  15  11        790.00       1012.00       215.38 o                         
   0  16  11       1563.80       1451.81       252.59 o                         
   1  16  11       6536.55       6270.83       360.32 o                         
   2  16  11        973.99       1250.59       149.54 o                         
   3  16  11        666.83        795.49       145.02 o                         
   4  16  11       1619.12       1755.34       199.64 o                         
   5  16  11       5136.97       5082.87       325.90 o                         
   6  16  11       1186.65       1299.01       208.74 o                         
   7  16  11       4179.89       4340.14       376.55 o                         
   8  16  11       1355.30       1675.15       234.83 o                         
   9  16  11         70.64          0.41       122.72 o                         
  10  16  11       4767.71       4962.21       433.09 o                         
  11  16  11       1189.36       1260.69       228.49 o                         
  12  16  11        648.58        614.57       196.23 o                         
  13  16  11        459.80        532.58       190.78 o                         
  14  16  11        294.94        410.64       165.91 o                         
   0  17  11       6342.30       6251.28       522.17 o                         
   1  17  11       3873.76       4039.22       308.96 o                         
   2  17  11       8870.59       8505.05       454.97 o                         
   3  17  11       3117.57       3095.52       237.82 o                         
   4  17  11       6483.88       6681.11       346.64 o                         
   5  17  11        888.51        822.05       151.83 o                         
   6  17  11        550.53        523.10       161.32 o                         
   7  17  11       1203.26       1163.14       206.87 o                         
   8  17  11       3023.45       3676.62       352.41 o                         
   9  17  11       4212.78       3927.34       458.15 o                         
  10  17  11       1048.06       1252.25       273.00 o                         
  11  17  11        696.98        626.70       191.43 o                         
  12  17  11        525.60        467.76       184.79 o                         
  13  17  11       1175.13       1103.96       238.70 o                         
   0  18  11       5485.90       5062.45       491.80 o                         
   1  18  11       2395.21       2662.42       255.88 o                         
   2  18  11       1682.47       2062.62       226.46 o                         
   3  18  11       4206.55       4287.36       331.32 o                         
   4  18  11       2966.70       3166.85       281.98 o                         
   5  18  11        814.18        993.44       198.12 o                         
   6  18  11       2936.73       2707.25       304.08 o                         
   7  18  11       5402.61       5827.83       457.08 o                         
   8  18  11       2706.24       3061.27       337.54 o                         
   9  18  11       1891.04       1946.39       314.03 o                         
  10  18  11        329.57        787.54       235.58 o                         
  11  18  11        103.36        104.12       173.38 o                         
  12  18  11        756.55        673.24       245.35 o                         
   0  19  11       2449.22       2463.74       362.15 o                         
   1  19  11       1888.75       1903.69       221.02 o                         
   2  19  11        817.84        894.28       170.90 o                         
   3  19  11       1964.59       2038.02       233.46 o                         
   4  19  11       7469.24       6877.71       410.58 o                         
   5  19  11       1419.94       1806.28       258.62 o                         
   6  19  11       1204.70       1167.82       217.93 o                         
   7  19  11        741.76        924.23       204.01 o                         
   8  19  11        688.26        947.54       194.05 o                         
   9  19  11       1406.01       1385.83       298.85 o                         
  10  19  11        372.18        529.80       211.37 o                         
   0  20  11        147.49         70.94       174.17 o                         
   1  20  11        552.60        494.56       151.63 o                         
   2  20  11       2619.14       2403.41       252.14 o                         
   3  20  11        106.99        -81.77       112.21 o                         
   4  20  11        237.27        115.89       125.33 o                         
   5  20  11        259.80        386.23       153.36 o                         
   6  20  11        440.74        474.67       171.77 o                         
   7  20  11        225.11        116.97       137.73 o                         
   8  20  11        599.97        768.03       194.14 o                         
   0  21  11        773.21        473.17       202.01 o                         
   1  21  11       1085.99        880.00       178.13 o                         
   2  21  11       1122.44       1012.92       184.17 o                         
   3  21  11        224.58        134.64       116.28 o                         
   4  21  11        595.80        564.48       152.50 o                         
   5  21  11        932.78       1017.98       202.49 o                         
   0   0  12      14144.68      15653.04      1427.00 o                         
   1   0  12       3025.01       3664.60       279.07 o                         
   2   0  12       7000.29       7310.36       380.33 o                         
   3   0  12      16853.25      17688.96       750.62 o                         
   4   0  12     127502.12     137231.03      5530.79 o                         
   5   0  12      26781.81      26670.96      1124.69 o                         
   6   0  12       3574.36       3760.08       209.93 o                         
   7   0  12       4916.13       4929.54       265.89 o                         
   8   0  12      33993.38      31196.63      1497.08 o                         
   9   0  12      39112.80      34420.95      1650.70 o                         
  10   0  12      28552.97      27120.22      1173.17 o                         
  11   0  12       6087.52       5658.71       373.04 o                         
  12   0  12       4397.09       4218.41       309.56 o                         
  13   0  12        961.05        872.21       148.03 o                         
  14   0  12       4471.43       3399.78       346.64 o                         
  15   0  12       3129.90       2427.17       319.19 o                         
  16   0  12       7438.90       7207.06       491.78 o                         
  17   0  12       7960.68       7658.39       515.04 o                         
  18   0  12       1512.51       1744.18       428.14 o                         
  19   0  12       1522.53       1638.07       427.17 o                         
  20   0  12       7708.79       9086.56      1156.44 o                         
  21   0  12        471.55        679.25       406.92 o                         
   0   1  12       4874.73       5837.98       409.32 o                         
   1   1  12      24774.15      25113.96       872.20 o                         
   2   1  12       5575.30       6275.62       246.60 o                         
   3   1  12      80962.92      89231.91      3021.82 o                         
   4   1  12      14245.36      14398.27       525.43 o                         
   5   1  12      68572.28      72333.55      2465.94 o                         
   6   1  12       4819.40       5049.33       201.51 o                         
   7   1  12      35964.90      35763.39      1145.83 o                         
   8   1  12      35884.62      33794.75      1192.14 o                         
   9   1  12     117495.12     117371.80      3989.29 o                         
  10   1  12      15693.77      15283.87       628.33 o                         
  11   1  12       3150.88       3182.60       163.06 o                         
  12   1  12       7294.04       6774.10       280.00 o                         
  13   1  12       6865.25       6529.08       277.98 o                         
  14   1  12       4576.03       4271.94       233.57 o                         
  15   1  12       6315.74       6233.83       310.66 o                         
  16   1  12      11490.25      10941.11       517.15 o                         
  17   1  12       5244.08       5397.87       369.66 o                         
  18   1  12       4723.40       5633.49       462.67 o                         
  19   1  12       6400.98       6414.73       638.05 o                         
  20   1  12       1387.10       1191.76       284.24 o                         
  21   1  12        423.31        357.70       244.57 o                         
   0   2  12      17344.67      18280.98      1169.39 o                         
   1   2  12       6362.01       7218.88       276.08 o                         
   2   2  12      10046.99      11096.87       407.70 o                         
   3   2  12      35592.47      36940.12      1275.61 o                         
   4   2  12      40143.00      42411.66      1464.13 o                         
   5   2  12       5195.01       5288.87       223.73 o                         
   6   2  12      37807.12      37682.46      1312.30 o                         
   7   2  12      12142.11      11943.18       456.35 o                         
   8   2  12     110634.56     111874.37      3801.48 o                         
   9   2  12      52241.94      50549.58      1758.89 o                         
  10   2  12      20988.47      21280.70       781.77 o                         
  11   2  12       3590.68       3356.54       183.81 o                         
  12   2  12      16849.95      15760.50       605.90 o                         
  13   2  12       7930.64       8060.59       354.29 o                         
  14   2  12       5578.09       5517.82       271.02 o                         
  15   2  12       4567.72       4536.70       246.91 o                         
  16   2  12       6785.27       6556.56       318.01 o                         
  17   2  12       3302.93       3036.84       277.24 o                         
  18   2  12       2836.30       3196.99       351.48 o                         
  19   2  12       3491.32       3968.55       395.94 o                         
  20   2  12        947.10       1119.55       335.58 o                         
  21   2  12       1042.45       1055.74       300.36 o                         
   0   3  12       5062.36       5127.84       279.39 o                         
   1   3  12     115964.80     126832.92      4636.78 o                         
   2   3  12      36058.62      37927.55      1420.88 o                         
   3   3  12      56241.26      56928.50      2112.95 o                         
   4   3  12       4169.30       4521.23       195.15 o                         
   5   3  12      16566.95      17452.87       634.09 o                         
   6   3  12       9601.63      10142.07       393.14 o                         
   7   3  12      27811.60      27850.15       985.61 o                         
   8   3  12      11401.84      11318.69       443.38 o                         
   9   3  12      18103.31      17197.07       701.11 o                         
  10   3  12       5125.49       4993.42       236.65 o                         
  11   3  12       8031.85       7761.33       368.11 o                         
  12   3  12       4813.90       4715.02       260.94 o                         
  13   3  12       3999.72       3964.31       235.96 o                         
  14   3  12       8841.37       9216.22       440.05 o                         
  15   3  12      13860.06      13498.87       604.01 o                         
  16   3  12       3241.24       3044.12       203.53 o                         
  17   3  12       3158.92       2680.69       219.93 o                         
  18   3  12       1784.64       1815.31       355.28 o                         
  19   3  12       6242.33       6716.28       674.19 o                         
  20   3  12       1847.95       2206.68       404.46 o                         
  21   3  12        820.14        625.43       231.54 o                         
   0   4  12      77739.58      89542.39      3626.91 o                         
   1   4  12      19535.32      20045.40       635.79 o                         
   2   4  12      45956.41      47311.94      1586.42 o                         
   3   4  12       7398.83       7630.44       328.16 o                         
   4   4  12      18690.19      20582.13       801.74 o                         
   5   4  12       1196.73       1357.68        99.53 o                         
   6   4  12      15568.28      16135.21       594.36 o                         
   7   4  12       8920.21       6245.73       383.83 o                         
   8   4  12     120751.44     119559.83      4407.71 o                         
   9   4  12      14030.80      13729.37       577.81 o                         
  10   4  12       5966.97       5406.72       275.20 o                         
  11   4  12       6886.78       6612.71       325.74 o                         
  12   4  12      12260.71      11456.64       511.58 o                         
  13   4  12       5003.93       4679.17       265.39 o                         
  14   4  12       5294.95       5054.68       289.50 o                         
  15   4  12       4434.85       4186.05       269.97 o                         
  16   4  12       1986.36       1975.29       222.18 o                         
  17   4  12       4605.45       5245.61       420.98 o                         
  18   4  12       1987.93       2497.92       385.01 o                         
  19   4  12       7680.31       8391.61       783.27 o                         
  20   4  12       2461.18       2363.66       333.23 o                         
  21   4  12        332.09        285.41       238.68 o                         
   0   5  12      23336.14      24673.93      1174.55 o                         
   1   5  12      44476.99      49754.94      1524.75 o                         
   2   5  12       4211.58       4424.64       171.22 o                         
   3   5  12      21340.80      22655.14       786.57 o                         
   4   5  12       3247.55       3467.48       158.48 o                         
   5   5  12       2855.11       2626.27       134.53 o                         
   6   5  12      20495.29      20079.62       711.01 o                         
   7   5  12      91459.65      92866.87      3435.93 o                         
   8   5  12       5916.38       6474.36       310.94 o                         
   9   5  12       5604.47       4852.02       278.80 o                         
  10   5  12       4817.49       4568.18       243.27 o                         
  11   5  12       7088.90       6185.57       346.25 o                         
  12   5  12       4208.93       4006.38       237.15 o                         
  13   5  12       5691.25       5528.29       299.91 o                         
  14   5  12       7979.52       8083.71       450.13 o                         
  15   5  12       6220.40       6064.00       376.55 o                         
  16   5  12       6306.80       6700.50       404.22 o                         
  17   5  12       1088.25       1088.81       216.73 o                         
  18   5  12       2745.83       2544.15       426.47 o                         
  19   5  12       1991.27       2414.56       320.81 o                         
  20   5  12       3704.51       3600.90       411.59 o                         
  21   5  12       1850.97       2138.05       321.03 o                         
   0   6  12       8631.45       8719.26       456.39 o                         
   1   6  12       5363.41       5269.28       199.32 o                         
   2   6  12      34186.12      35199.37      1096.55 o                         
   3   6  12      12993.83      13075.30       435.19 o                         
   4   6  12      12743.72      13216.70       442.27 o                         
   5   6  12      24517.05      23996.94       766.07 o                         
   6   6  12      16882.96      18280.74       658.63 o                         
   7   6  12       3388.43       3150.51       185.83 o                         
   8   6  12      24024.93      24164.04       952.40 o                         
   9   6  12       5578.26       5532.02       281.47 o                         
  10   6  12       7905.10       7744.83       367.99 o                         
  11   6  12       2503.27       2520.27       174.24 o                         
  12   6  12      13312.83      13447.64       655.19 o                         
  13   6  12       6243.71       6131.49       364.36 o                         
  14   6  12       2525.25       2446.24       225.39 o                         
  15   6  12      10123.16      10418.61       552.98 o                         
  16   6  12       7991.66       5236.96       493.60 o                         
  17   6  12       2691.34       2900.61       318.62 o                         
  18   6  12       4528.98       5163.33       578.32 o                         
  19   6  12       2602.92       2384.59       330.60 o                         
  20   6  12       1247.94       1517.00       306.02 o                         
   0   7  12       8468.28       8522.07       399.71 o                         
   1   7  12      44753.50      46493.91      1436.86 o                         
   2   7  12      10871.65      10953.72       373.94 o                         
   3   7  12      14969.23      15838.33       522.40 o                         
   4   7  12      10991.14      11063.04       378.49 o                         
   5   7  12      40782.78      43161.10      1545.92 o                         
   6   7  12       3385.30       3315.95       168.10 o                         
   7   7  12      12629.48      12691.26       536.45 o                         
   8   7  12       4924.93       4952.34       259.56 o                         
   9   7  12       5871.11       5910.11       297.67 o                         
  10   7  12       3976.49       4370.39       276.23 o                         
  11   7  12       6699.89       6628.45       378.30 o                         
  12   7  12       2771.58       2957.11       231.80 o                         
  13   7  12       3840.71       3677.33       275.84 o                         
  14   7  12       5634.18       5817.00       373.91 o                         
  15   7  12      13070.62      12647.13       646.18 o                         
  16   7  12       3213.23       3255.12       290.00 o                         
  17   7  12       3374.93       3494.46       351.95 o
[truncated: 626,376 more chars]
