# Supplementary material for: A new polymorph of white phospho­rus at ambient conditions
Source: IUCrJ. 2023 Nov 1;10(Pt 6):766–71. doi: 10.1107/S2052252523009247 (PMC10619451; doi:10.1107/S2052252523009247)
Supplement: Supplementary file 3 [file m-10-00766-twin5_2sup3.hkl]

data_twin5_2                                                                    
_shelx_title ' twin4_m in P2(1)2(1)2(1)'                                        
_shelx_refln_list_code          4                                               
_shelx_F_calc_maximum      728.07                                               
_exptl_crystal_F_000      6960.00                                               
_reflns_d_resolution_high  0.8071                                               
                                                                                
loop_                                                                           
 _space_group_symop_operation_xyz                                               
 'x, y, z'                                                                      
 '-x+1/2, -y, z+1/2'                                                            
 '-x, y+1/2, -z+1/2'                                                            
 'x+1/2, -y+1/2, -z'                                                            
                                                                                
_cell_length_a    18.2980                                                       
_cell_length_b    18.2980                                                       
_cell_length_c    36.4080                                                       
_cell_angle_alpha  90.000                                                       
_cell_angle_beta   90.000                                                       
_cell_angle_gamma  90.000                                                       
                                                                                
_shelx_F_squared_multiplier     1.000                                           
                                                                                
loop_                                                                           
 _refln_index_h                                                                 
 _refln_index_k                                                                 
 _refln_index_l                                                                 
 _refln_F_squared_calc                                                          
 _refln_F_squared_meas                                                          
 _refln_F_squared_sigma                                                         
 _refln_observed_status                                                         
   0   0   2        228.32        198.10        13.51 o                         
   2   0   0       1404.76       1456.58        48.46 o                         
   0   0   6        696.72        580.16        28.07 o                         
   4   0   0     226073.22     248839.50      7615.12 o                         
   0   0  10        297.56        351.41        24.28 o                         
   6   0   0      15962.92      15615.84       504.14 o                         
   0   0  14       6762.31       5858.39       274.00 o                         
   8   0   0      64502.18      74886.90      3473.16 o                         
   0   0  18       1106.72        875.74        57.28 o                         
  10   0   0      25994.78      27021.52      1116.96 o                         
   0   0  22       2737.84       2691.34       123.89 o                         
  12   0   0      40105.54      41739.89      1573.74 o                         
   0   0  26          2.52         21.82        70.40 o                         
  14   0   0       7072.20       7183.33       457.11 o                         
   0   0  30         72.36         65.35       121.56 o                         
  16   0   0      31854.98      28615.63      1375.05 o                         
   0   0  34       1894.76       2078.75       189.56 o                         
  18   0   0      10835.95      10140.70       545.76 o                         
   0   0  38       3879.20       3709.39       266.95 o                         
  20   0   0      23953.84      26355.43      1356.69 o                         
   0   0  42         13.88        200.06       193.47 o                         
  22   0   0       1289.06       1284.64       197.41 o                         
   0   0   2        173.05        137.71        12.36 o                         
   1   1   0        314.36        307.52        11.62 o                         
   2   1   0        109.36        113.33         8.32 o                         
   3   1   0       3599.68       3586.70        79.23 o                         
   4   1   0       5844.33       5624.73       129.17 o                         
   5   1   0     112001.75     119756.09      2738.05 o                         
   6   1   0       2057.03       2069.87        55.15 o                         
   7   1   0      17468.10      18660.75       479.01 o                         
   8   1   0       5202.40       4834.47       132.92 o                         
   9   1   0      20383.34      20443.33       511.97 o                         
  10   1   0       2890.18       2757.48        85.19 o                         
  11   1   0      19617.89      21281.51       613.79 o                         
  12   1   0       3061.18       3112.89       107.20 o                         
  13   1   0      10238.99       9580.93       326.34 o                         
  14   1   0       6950.63       6402.19       252.67 o                         
  15   1   0       4224.85       4134.39       227.89 o                         
  16   1   0       2647.57       2741.27       148.29 o                         
  17   1   0       3899.69       3811.64       188.82 o                         
  18   1   0       5678.52       5520.56       238.56 o                         
  19   1   0       3919.50       4329.96       213.12 o                         
  20   1   0       3038.98       3106.30       178.21 o                         
  21   1   0       3028.62       3051.00       228.67 o                         
  22   1   0       1012.15        886.94       131.56 o                         
   0   2   0       1127.84       1231.38        43.01 o                         
   1   2   0        114.45         84.73         7.98 o                         
   2   2   0      30070.18      32104.79       635.85 o                         
   3   2   0       2114.17       2479.64        57.70 o                         
   4   2   0      10851.63      11451.05       239.71 o                         
   5   2   0       2581.87       2910.97        75.85 o                         
   6   2   0       6127.20       5527.85       121.13 o                         
   7   2   0      12941.13      13176.08       305.45 o                         
   8   2   0      39421.34      41644.48      1239.29 o                         
   9   2   0       8859.71       8622.12       222.97 o                         
  10   2   0      28083.14      25770.73       642.78 o                         
  11   2   0       8858.12       7920.19       242.28 o                         
  12   2   0       7178.83       7153.06       228.08 o                         
  13   2   0       5256.39       5065.37       184.01 o                         
  14   2   0      24251.63      23458.66       785.90 o                         
  15   2   0       6025.64       5904.63       266.61 o                         
  16   2   0       1868.11       1983.01       122.15 o                         
  17   2   0       8898.97       9460.25       376.67 o                         
  18   2   0        901.45       1033.73       116.61 o                         
  19   2   0       3435.71       3295.72       182.28 o                         
  20   2   0       3538.05       3568.89       184.20 o                         
  21   2   0        706.47        680.96       126.97 o                         
  22   2   0        187.73        239.83       116.84 o                         
   0   0   6        528.06        397.86        22.95 o                         
   1   3   0       4710.50       4874.95       102.64 o                         
   2   3   0       2597.02       2697.84        61.56 o                         
   4   3   0       3149.93       3186.28        75.84 o                         
   5   3   0      11333.20      12112.55       246.25 o                         
   6   3   0       6759.64       6738.91       147.53 o                         
   7   3   0      30225.52      31229.67       830.17 o                         
   8   3   0       1908.00       1898.02        64.94 o                         
   9   3   0      24823.46      22268.53       567.94 o                         
  10   3   0      21346.84      20173.01       506.05 o                         
  11   3   0      30222.85      29166.03       744.62 o                         
  12   3   0       4146.43       3976.02       150.14 o                         
  13   3   0      12555.03      11848.55       375.56 o                         
  14   3   0       4476.51       4234.60       174.58 o                         
  15   3   0       1447.63       1738.00       110.85 o                         
  16   3   0        993.65       1115.81       108.60 o                         
  17   3   0      18809.58      18208.97       620.41 o                         
  18   3   0       4362.33       4333.75       196.80 o                         
  19   3   0       3906.45       3750.68       185.20 o                         
  20   3   0       2704.63       2503.20       154.69 o                         
  21   3   0       1282.81       1192.49       137.72 o                         
  22   3   0        774.30        548.08       142.62 o                         
   0   4   0     216310.11     235567.09      7221.87 o                         
   1   4   0       6463.10       6265.59       151.62 o                         
   2   4   0      21312.53      22764.99       467.72 o                         
   3   4   0       3582.68       3467.39        90.34 o                         
   4   4   0     103186.50     107801.96      2209.16 o                         
   5   4   0       6780.76       7016.69       171.93 o                         
   6   4   0      85417.00      88700.40      2119.31 o                         
   7   4   0       9079.12       8139.62       254.43 o                         
   8   4   0       5102.86       4448.86       118.98 o                         
   9   4   0       4932.84       5589.40       151.85 o                         
  10   4   0      81562.80      81759.19      1947.25 o                         
  11   4   0       7219.98       6956.78       190.93 o                         
  12   4   0       4982.99       4903.86       164.90 o                         
  13   4   0       4914.51       4745.61       168.48 o                         
  14   4   0       4206.58       4429.99       185.69 o                         
  15   4   0       3740.36       3874.81       159.51 o                         
  16   4   0      13717.78      13391.19       494.60 o                         
  17   4   0       6300.49       6082.12       244.63 o                         
  18   4   0       4344.17       4434.47       198.40 o                         
  19   4   0       3246.51       3255.35       166.06 o                         
  20   4   0       1942.27       1884.20       142.40 o                         
  21   4   0        863.61        668.28       117.71 o                         
  22   4   0        849.02        809.17       141.41 o                         
   0   0  10        225.53        205.28        25.29 o                         
   1   5   0     181562.91     203233.92      4805.82 o                         
   2   5   0       1123.40       1169.52        38.25 o                         
   3   5   0      13168.36      14018.57       306.52 o                         
   4   5   0       2890.64       2897.57        68.72 o                         
   5   5   0      17987.28      16682.53       346.32 o                         
   6   5   0      16069.56      15897.53       392.22 o                         
   7   5   0       1934.96       1878.42        61.79 o                         
   8   5   0       4109.23       4089.80       110.36 o                         
   9   5   0      33662.72      36385.21       911.41 o                         
  10   5   0      32059.30      31420.09       774.22 o                         
  11   5   0       8723.13       8139.73       236.02 o                         
  12   5   0       1954.01       1867.51        89.78 o                         
  13   5   0      12228.58      11936.84       371.23 o                         
  14   5   0       3972.86       3925.94       160.67 o                         
  15   5   0       6270.16       5998.43       214.68 o                         
  16   5   0       2296.19       2027.24       126.55 o                         
  17   5   0       4645.70       5075.39       207.68 o                         
  18   5   0        795.92        724.33       103.07 o                         
  19   5   0       2604.55       2612.52       150.14 o                         
  20   5   0       2172.07       1837.08       135.70 o                         
  21   5   0       1806.72       1904.01       164.10 o                         
  22   5   0        294.96        320.46       121.30 o                         
   0   6   0      12886.03      11901.97       367.61 o                         
   1   6   0       1728.72       1831.74        47.92 o                         
   2   6   0       6690.64       6570.03       143.86 o                         
   3   6   0      14430.68      14313.24       315.09 o                         
   4   6   0     117457.28     127616.36      3944.19 o                         
   5   6   0      20656.30      20794.81       489.23 o                         
   6   6   0       3222.67       3693.65       105.80 o                         
   7   6   0       4545.04       4803.74       125.46 o                         
   8   6   0      51819.34      50440.14      1340.41 o                         
   9   6   0      48651.75      44132.79      1184.60 o                         
  10   6   0      26078.58      25601.79       642.99 o                         
  11   6   0       4303.90       3557.88       139.98 o                         
  12   6   0       3179.97       3063.41       125.34 o                         
  13   6   0        944.42        940.41        75.03 o                         
  14   6   0       7412.90       7331.13       257.83 o                         
  15   6   0       3117.55       3302.48       160.93 o                         
  16   6   0      11388.99      10747.22       397.35 o                         
  17   6   0       8855.15       9089.41       341.15 o                         
  18   6   0       2118.61       1828.26       136.38 o                         
  19   6   0       2140.93       2063.50       147.63 o                         
  20   6   0       5337.10       6000.67       316.43 o                         
  21   6   0        375.68        646.14       128.26 o                         
   0   0  14       5125.30       4741.53       209.47 o                         
   1   7   0       9267.65       9703.06       246.32 o                         
   2   7   0      12017.58      12254.49       301.79 o                         
   3   7   0      23545.59      23272.09       596.61 o                         
   4   7   0       5373.97       5350.86       145.67 o                         
   5   7   0       2043.60       2104.93        67.46 o                         
   6   7   0       3129.34       3564.31       102.02 o                         
   7   7   0     258916.88     267383.88      7602.60 o                         
   8   7   0       9652.05      11248.75       286.93 o                         
   9   7   0      46297.86      46427.86      1172.89 o                         
  10   7   0       2478.32       2509.20        86.51 o                         
  11   7   0      13715.38      13883.58       380.72 o                         
  12   7   0       8914.38       8545.15       272.66 o                         
  13   7   0       1305.97       1533.55       104.98 o                         
  14   7   0       1931.68       1798.63       101.16 o                         
  15   7   0       1430.64       1521.20       106.85 o                         
  16   7   0       2242.18       2465.41       136.76 o                         
  17   7   0       3394.85       3374.89       168.47 o                         
  18   7   0       2286.43       2079.68       141.90 o                         
  19   7   0        748.84        588.49       126.55 o                         
  20   7   0       2059.50       1869.80       165.82 o                         
  21   7   0        440.77        331.04       140.03 o                         
   0   8   0      58487.28      57382.21      2095.05 o                         
   1   8   0       4921.09       4650.65       122.32 o                         
   2   8   0      61184.50      61240.55      1579.28 o                         
   3   8   0       4373.79       4168.89       122.77 o                         
   4   8   0       7380.95       6585.08       180.29 o                         
   5   8   0       5310.51       5090.65       136.29 o                         
   6   8   0      76449.91      77243.15      2108.56 o                         
   7   8   0      10753.99      10354.56       264.02 o                         
   8   8   0      10825.25      11007.43       291.69 o                         
   9   8   0       4407.16       4396.50       137.30 o                         
  10   8   0       1917.37       1794.84        76.62 o                         
  11   8   0       3217.57       3536.67       125.17 o                         
  12   8   0       1775.45       1972.99        97.85 o                         
  13   8   0       1990.58       1806.72       106.41 o                         
  14   8   0       4095.74       3913.20       167.68 o                         
  15   8   0       2225.88       1799.71       122.95 o                         
  16   8   0       5434.71       5272.09       220.80 o                         
  17   8   0       1571.30       1652.30       136.51 o                         
  18   8   0       3202.72       3676.09       217.77 o                         
  19   8   0       1385.00       1597.73       167.30 o                         
  20   8   0       2532.09       2407.08       198.50 o                         
  21   8   0       1070.34       1017.86       179.19 o                         
   0   0  18        838.81        660.52        53.07 o                         
   1   9   0      23861.93      23231.53       550.30 o                         
   2   9   0       9330.11       9093.49       226.64 o                         
   3   9   0      31746.81      29691.16       731.87 o                         
   4   9   0       8802.22       8683.30       228.94 o                         
   5   9   0      28809.88      28945.69       692.98 o                         
   6   9   0      55988.78      55401.58      1458.56 o                         
   7   9   0      46584.38      48042.82      1211.96 o                         
   8   9   0       3098.67       3298.46       111.65 o                         
   9   9   0       2344.97       2532.65        94.86 o                         
  10   9   0       5526.04       5115.67       166.06 o                         
  11   9   0       4230.06       3925.41       158.06 o                         
  12   9   0       3836.03       3679.69       162.82 o                         
  13   9   0       2462.61       2708.64       125.73 o                         
  14   9   0       4562.79       4761.11       186.87 o                         
  15   9   0       3054.72       3108.64       169.15 o                         
  16   9   0       2352.14       2373.37       162.30 o                         
  17   9   0       1877.65       1890.19       158.56 o                         
  18   9   0       1437.67       1492.42       158.25 o                         
  19   9   0       1114.33       1111.13       266.70 o                         
  20   9   0       3195.96       3427.85       247.33 o                         
   0  10   0      39609.38      40254.75      1470.76 o                         
   1  10   0       3786.60       4005.18       124.33 o                         
   2  10   0      37044.43      35647.66       852.37 o                         
   3  10   0      17980.89      17402.38       431.01 o                         
   4  10   0      54521.79      52854.74      1252.92 o                         
   5  10   0      40254.18      38756.91       981.38 o                         
   6  10   0      19955.98      19852.03       508.04 o                         
   7  10   0       3270.35       3201.61       101.52 o                         
   8  10   0       1857.69       1902.15        79.31 o                         
   9  10   0       3766.85       3619.33       123.66 o                         
  10  10   0      26595.56      26495.47       771.69 o                         
  11  10   0       3014.02       3093.05       137.44 o                         
  12  10   0       8183.50       7590.48       260.03 o                         
  13  10   0       3206.37       3208.01       161.59 o                         
  14  10   0      17277.42      16548.06       558.78 o                         
  15  10   0       2341.84       2041.56       141.73 o                         
  16  10   0       3594.25       3399.06       197.90 o                         
  17  10   0       1931.48       1678.21       169.75 o                         
  18  10   0       3159.81       2748.29       221.54 o                         
  19  10   0       1297.08       1409.53       194.40 o                         
  20  10   0        340.11        357.77       154.88 o                         
   0   0  22       2075.07       2187.43       112.76 o                         
   1  11   0      19832.67      19755.81       518.29 o                         
   2  11   0      10367.20      10298.03       289.96 o                         
   3  11   0      22754.46      22356.13       574.77 o                         
   4  11   0       8151.12       8451.46       229.50 o                         
   5  11   0       7799.72       7201.83       199.14 o                         
   6  11   0       3890.28       3439.26       115.43 o                         
   7  11   0      28280.56      26383.80       663.94 o                         
   8  11   0       2295.54       2489.02        93.75 o                         
   9  11   0       4917.74       4403.94       163.05 o                         
  10  11   0       3948.24       3799.91       174.86 o                         
  11  11   0       1653.34       1543.89       109.52 o                         
  12  11   0       2284.55       2300.56       132.41 o                         
  13  11   0       7087.23       6874.24       272.91 o                         
  14  11   0       6745.66       6474.68       268.92 o                         
  15  11   0       5275.74       5223.17       249.57 o                         
  16  11   0       3967.70       3619.86       213.65 o                         
  17  11   0       1898.07       1771.85       179.56 o                         
  18  11   0       2455.14       2904.39       292.91 o                         
  19  11   0        889.11       1111.46       180.56 o                         
   0  12   0      32791.02      36508.48      1537.36 o                         
   1  12   0       3706.54       4048.89       127.51 o                         
   2  12   0       5183.49       4708.10       147.12 o                         
   3  12   0       3665.37       3498.43       121.01 o                         
   4  12   0       7658.02       7110.32       220.63 o                         
   5  12   0       1944.95       1982.05        85.50 o                         
   6  12   0       3925.01       3734.51       135.86 o                         
   7  12   0       7567.47       7285.18       238.89 o                         
   8  12   0       2234.65       2123.14       103.62 o                         
   9  12   0       9011.22       8657.68       308.87 o                         
  10  12   0       6393.46       6255.83       232.64 o                         
  11  12   0       1844.03       1603.48       131.79 o                         
  12  12   0      13865.67      13918.33       498.64 o                         
  13  12   0       6715.66       6871.31       293.42 o                         
  14  12   0       8199.41       8211.88       324.60 o                         
  15  12   0       1455.28       1516.15       154.97 o                         
  16  12   0       4718.64       4278.38       251.82 o                         
  16  12   0       5234.27       3620.02       766.48 o                         
  17  12   0       1492.38       1307.24       218.18 o                         
  17  12   0       2331.04        604.72       606.04 o                         
  18  12   0       1027.94        768.61       176.76 o                         
  19  12   0        829.25       1058.74       555.21 o                         
  19  12   0        712.14        756.20       176.05 o                         
   0   0  26          1.91        161.61        65.21 o                         
   1  13   0       9930.23       9128.76       270.43 o                         
   2  13   0       2587.82       2425.30       102.71 o                         
   3  13   0       9331.71       8378.34       293.49 o                         
   4  13   0       5595.42       5190.57       217.82 o                         
   5  13   0      22967.15      21851.33       637.98 o                         
   6  13   0       1642.07       1516.73        96.85 o                         
   7  13   0       1174.10       1173.57        91.92 o                         
   8  13   0       1724.77       1524.63        98.95 o                         
   9  13   0       3115.81       2706.70       135.32 o                         
  10  13   0       5533.26       5032.35       206.96 o                         
  11  13   0       3865.73       4268.29       208.88 o                         
  12  13   0       5457.12       5374.94       249.56 o                         
  13  13   0       2701.20       2799.95       164.95 o                         
  14  13   0       1677.02       1909.93       156.01 o                         
  15  13   0       9847.49       9678.07       406.92 o                         
  16  13   0       4280.02       4448.40       271.25 o                         
  16  13   0       4933.58       4608.13       781.26 o                         
  17  13   0       1206.09       1448.37       220.70 o                         
  18  13   0        954.84        840.45       185.98 o                         
  18  13   0       1625.81        906.61       650.22 o                         
   0  14   0       5469.88       5861.66       270.96 o                         
   1  14   0       7371.43       7020.31       279.21 o                         
   2  14   0      12754.92      11789.79       423.19 o                         
   3  14   0       4516.21       4195.14       174.03 o                         
   4  14   0       6244.28       5858.68       224.93 o                         
   5  14   0       4286.00       4108.48       175.82 o                         
   6  14   0       7054.54       6997.97       243.32 o                         
   7  14   0       2067.54       1812.95       104.21 o                         
   8  14   0       3322.82       3182.09       144.84 o                         
   9  14   0       6317.32       6803.76       256.80 o                         
  10  14   0      17863.43      16765.64       567.32 o                         
  11  14   0       7108.70       7174.43       311.93 o                         
  12  14   0       5174.06       5541.29       265.15 o                         
  13  14   0       2195.98       2246.06       171.22 o                         
  13  14   0       2411.81       3842.17       748.15 o                         
  14  14   0      20327.56      19517.83       710.15 o                         
  15  14   0       2087.56       2288.80       198.78 o                         
  15  14   0       2488.59       2347.90       673.21 o                         
  16  14   0       2202.51       2735.38       229.93 o                         
  17  14   0       1082.75       1694.37       257.73 o                         
  17  14   0       2310.35        292.13       549.85 o                         
   0   0  30         54.85        289.66       110.70 o                         
   1  15   0       4144.07       4310.17       212.62 o                         
   2  15   0      11077.55      10734.82       397.65 o                         
   3  15   0       1141.03       1150.14        99.88 o                         
   4  15   0       5183.96       5508.21       213.56 o                         
   5  15   0       4583.23       4631.22       180.62 o                         
   6  15   0       5669.81       5521.99       208.72 o                         
   7  15   0       2176.70       2088.35       122.73 o                         
   8  15   0       1867.89       1793.17       114.74 o                         
   9  15   0       3570.81       3145.50       155.01 o                         
  10  15   0       3549.57       3013.15       157.85 o                         
  11  15   0       5252.08       5683.19       265.05 o                         
  12  15   0       1598.73       1604.90       150.10 o                         
  13  15   0       7693.00       7772.80       364.30 o                         
  13  15   0       7955.12       7689.96      1125.67 o                         
  14  15   0       3948.89       3910.74       232.47 o                         
  14  15   0       5025.72       5397.48       891.78 o                         
  15  15   0       1256.69       1938.36       258.01 o                         
  16  15   0        293.15        555.83       158.30 o                         
  16  15   0        823.78        -46.46       512.12 o                         
   0  16   0      24246.16      22230.21      1160.32 o                         
   1  16   0       3385.86       3191.04       166.13 o                         
   2  16   0       2031.62       2467.16       136.17 o                         
   3  16   0       1201.47       1358.24       107.91 o                         
   4  16   0      13988.40      13491.60       445.87 o                         
   5  16   0       1999.20       1898.18       118.11 o                         
   6  16   0       7857.64       8093.72       289.58 o                         
   7  16   0       2053.94       2284.28       146.13 o                         
   8  16   0       3649.03       3608.05       179.73 o                         
   9  16   0       3696.55       3678.93       183.81 o                         
  10  16   0       6344.02       5949.09       237.56 o                         
  11  16   0       3403.57       3664.40       207.47 o                         
  12  16   0       4788.36       4796.34       248.36 o                         
  13  16   0       3112.88       3132.61       226.59 o                         
  13  16   0       3776.74       3560.12       736.35 o                         
  14  16   0       1826.76       2221.94       197.01 o                         
  15  16   0        428.86        916.25       164.52 o                         
  15  16   0        582.52       -116.97       618.85 o                         
  16  16   0        504.52       -444.31       444.31 o                         
  16  16   0         64.75        689.43       176.90 o                         
   0   0  34       1436.08       1575.79       170.12 o                         
   1  17   0       5851.70       5373.10       238.96 o                         
   2  17   0       7057.12       7065.92       291.61 o                         
   3  17   0      17280.12      16179.17       584.06 o                         
   4  17   0       5899.30       5802.90       237.96 o                         
   5  17   0       4256.21       4303.58       195.33 o                         
   6  17   0      10033.23       9655.84       354.02 o                         
   7  17   0       4153.71       3865.00       186.87 o                         
   8  17   0       1655.94       1762.21       129.47 o                         
   9  17   0       2128.62       2202.81       148.95 o                         
  10  17   0       2557.89       2671.16       185.82 o                         
  11  17   0       2154.04       2219.37       182.87 o                         
  12  17   0       1411.01       1829.19       205.59 o                         
  13  17   0       1355.07       1452.76       185.19 o                         
  14  17   0       1455.49       1460.79       163.26 o                         
   0  18   0      15332.68      14759.85       725.90 o                         
   1  18   0       6395.14       6324.64       258.07 o                         
   2  18   0       1768.10       2061.92       148.20 o                         
   3  18   0       6569.37       6482.37       280.12 o                         
   4  18   0       4680.14       4813.94       231.98 o                         
   5  18   0        885.15        965.91       126.71 o                         
   6  18   0       1531.69       1403.86       136.19 o                         
   7  18   0       1783.67       1778.80       140.86 o                         
   8  18   0       2362.87       2635.06       169.21 o                         
   9  18   0       1932.99       1946.30       154.59 o                         
  10  18   0       1710.59       2096.40       230.83 o                         
  11  18   0       2179.43       2388.77       224.88 o                         
  12  18   0       1056.07       1158.05       171.15 o                         
  12  18   0       1093.67        554.30       598.16 o                         
  13  18   0       1465.71       1264.29       200.64 o                         
  13  18   0       2120.50       2310.83       718.75 o                         
   0   0  38       2940.13       2966.39       236.93 o                         
   1  19   0       3224.20       3200.14       171.43 o                         
   2  19   0       3634.29       3507.33       181.46 o                         
   3  19   0       3748.44       3860.12       207.66 o                         
   4  19   0       3442.38       3117.34       182.13 o                         
   5  19   0       3107.96       3542.92       194.03 o                         
   6  19   0       1978.90       2083.72       169.42 o                         
   7  19   0        719.76        668.34       160.69 o                         
   8  19   0       1905.66       1922.52       213.20 o                         
   9  19   0       1922.46       2068.28       170.25 o                         
  10  19   0       1494.17       1646.99       181.76 o                         
  11  19   0        806.29        893.43       156.25 o                         
  12  19   0        815.79        976.69       201.60 o                         
  12  19   0       1144.00       1957.07       962.81 o                         
   0  20   0      17382.67      17599.23       965.22 o                         
   1  20   0       3257.71       3026.67       173.07 o                         
   2  20   0       3940.42       4089.40       203.97 o                         
   3  20   0       3499.07       3097.61       200.10 o                         
   4  20   0       1782.55       1605.73       183.29 o                         
   5  20   0       2341.99       2207.93       198.67 o                         
   6  20   0       4582.59       5022.17       285.57 o                         
   7  20   0       3117.51       3439.95       266.75 o                         
   8  20   0       1980.46       2458.82       188.16 o                         
   9  20   0       2004.18       2065.62       174.02 o                         
  10  20   0        369.76        466.21       161.00 o                         
   0   0  42         10.52        448.08       172.68 o                         
   1  21   0       2992.90       3080.43       192.71 o                         
   2  21   0        635.78       1111.10       154.82 o                         
   3  21   0       2293.82       2294.27       190.98 o                         
   4  21   0        922.60       1011.63       166.03 o                         
   5  21   0       2221.96       2245.92       191.05 o                         
   6  21   0        617.62        778.03       147.71 o                         
   7  21   0        358.10        539.14       153.87 o                         
   8  21   0       1641.91       1637.21       176.47 o                         
   0  22   0       1118.09       1696.77       212.76 o                         
   1  22   0       1306.05       1468.47       140.86 o                         
   2  22   0        193.18        671.39       122.91 o                         
   3  22   0        544.72        947.25       128.61 o                         
   4  22   0        730.19        920.84       141.05 o                         
   5  22   0        343.78        547.42       132.07 o                         
   5  22   0        567.71        717.29       392.17 o                         
   1   0   1         12.98         15.37         3.54 o                         
   2   0   1         80.20         78.16         5.59 o                         
   3   0   1        617.50        434.84        15.36 o                         
   4   0   1       8150.25       9441.47       202.89 o                         
   5   0   1      15755.19      16367.58       346.70 o                         
   6   0   1       1482.07       1478.25        39.89 o                         
   7   0   1       2524.83       2634.64        68.79 o                         
   8   0   1        956.56        735.08        36.05 o                         
   9   0   1       1008.28       1385.43        49.96 o                         
  10   0   1       9322.02       8537.80       437.62 o                         
  11   0   1     200657.56     191556.67      4825.33 o                         
  12   0   1       4383.74       4443.92       138.47 o                         
  13   0   1       1111.05       1032.25        65.45 o                         
  14   0   1       7683.05       6825.93       262.21 o                         
  15   0   1       5714.58       6238.25       259.01 o                         
  16   0   1       6291.98       6105.39       245.74 o                         
  17   0   1       3254.14       3250.61       172.77 o                         
  18   0   1        648.97        577.33        86.32 o                         
  19   0   1       1172.35        912.31       101.41 o                         
  20   0   1        239.82         27.12        81.53 o                         
  21   0   1       1015.13       1079.51       135.44 o                         
  22   0   1        104.33        260.05        91.25 o                         
   0   1   1         31.81         15.14         4.09 o                         
   1   1   1         19.95         13.58         2.40 o                         
   2   1   1         26.84         32.10         3.76 o                         
   3   1   1       1361.25       1771.76        28.44 o                         
   4   1   1       3381.37       3820.62        58.51 o                         
   5   1   1       1199.81       1199.92        23.62 o                         
   6   1   1       1423.50       1610.90        29.77 o                         
   7   1   1      22050.21      21783.03       352.38 o                         
   8   1   1       4578.91       4802.69        92.67 o                         
   9   1   1      15373.33      15066.53       272.29 o                         
  10   1   1      10389.64       9053.28       225.62 o                         
  11   1   1      10851.41      11427.85       219.14 o                         
  12   1   1       2510.63       2242.38        60.06 o                         
  13   1   1       5254.19       5605.76       141.90 o                         
  14   1   1        997.43        957.53        56.33 o                         
  15   1   1       2646.51       2400.75       102.76 o                         
  16   1   1       2314.45       2397.73        96.81 o                         
  17   1   1        425.85        409.98        56.46 o                         
  18   1   1        954.23        958.22        69.27 o                         
  19   1   1       1751.50       1546.23        86.42 o                         
  20   1   1       2632.42       2436.82       112.85 o                         
  21   1   1        587.49        598.37        75.22 o                         
  22   1   1        259.02        426.81        68.81 o                         
   0   2   1        180.56        202.15         8.37 o                         
   1   2   1         33.41         42.93         4.35 o                         
   2   2   1        416.43        589.74        11.94 o                         
   3   2   1       3243.82       3604.84        52.62 o                         
   4   2   1       2309.84       2573.70        41.80 o                         
   5   2   1       3974.50       4172.16        64.12 o                         
   6   2   1       8510.62       8810.76       130.69 o                         
   7   2   1      22189.26      21325.11       339.77 o                         
   8   2   1       3191.38       3584.73        70.60 o                         
   9   2   1       3024.03       2665.49        56.33 o                         
  10   2   1      15149.42      15011.10       305.82 o                         
  11   2   1      15894.90      15797.99       350.11 o                         
  12   2   1       2506.53       2533.04        67.78 o                         
  13   2   1       5422.99       5217.21       130.27 o                         
  14   2   1       3853.46       3623.92       111.20 o                         
  15   2   1       1107.02       1230.73        66.72 o                         
  16   2   1       4756.11       4190.12       135.72 o                         
  17   2   1        884.87        748.19        64.78 o                         
  18   2   1       2698.50       2956.46       122.48 o                         
  19   2   1        627.22        606.59        64.33 o                         
  20   2   1        467.09        515.79        66.62 o                         
  21   2   1        701.09        587.62        69.32 o                         
  22   2   1        631.75        399.17        67.66 o                         
   0   3   1        293.39        184.51        12.11 o                         
   1   3   1        697.10        910.14        17.32 o                         
   2   3   1       5146.47       5843.05        85.55 o                         
   3   3   1      12066.86      12812.30       182.10 o                         
   4   3   1      15320.53      15962.56       220.73 o                         
   5   3   1       4260.81       4460.65        65.15 o                         
   6   3   1      17289.29      16468.39       249.59 o                         
   7   3   1       3750.17       3637.70        68.47 o                         
   8   3   1       7691.43       6569.17       128.62 o                         
   9   3   1       1841.25       1622.00        41.03 o                         
  10   3   1      29469.41      31827.41       776.72 o                         
  11   3   1       6048.47       6298.33       123.52 o                         
  12   3   1       9314.97       8741.14       183.17 o                         
  13   3   1        228.90        441.68        32.85 o                         
  14   3   1      21243.35      20275.54       449.85 o                         
  15   3   1       1315.44       1411.00        66.81 o                         
  16   3   1        460.43        562.83        55.68 o                         
  17   3   1       4322.77       4510.58       146.68 o                         
  18   3   1       4187.31       3892.08       130.65 o                         
  19   3   1       1868.21       1862.34        88.10 o                         
  20   3   1       1061.47        978.39        74.25 o                         
  21   3   1        665.54        852.19        75.81 o                         
  22   3   1        423.62        466.77        69.58 o                         
   0   4   1       3291.90       3387.77        76.45 o                         
   1   4   1       2276.21       2470.07        39.23 o                         
   2   4   1       4929.37       5847.30        88.57 o                         
   3   4   1      10621.58      10949.65       158.86 o                         
   4   4   1        953.27        807.65        17.89 o                         
   5   4   1       9164.62       9054.94       129.99 o                         
   6   4   1      18427.64      17354.76       294.34 o                         
   7   4   1       4616.54       4131.01        72.97 o                         
   8   4   1       1811.91       1922.77        43.97 o                         
   9   4   1       8402.00       8136.57       146.24 o                         
  10   4   1      76256.23      74419.33      1250.42 o                         
  11   4   1       2301.78       2401.13        59.88 o                         
  12   4   1       1096.50        981.43        42.61 o                         
  13   4   1       4708.04       4364.64       111.90 o                         
  14   4   1       8250.74       8977.51       212.70 o                         
  15   4   1       2074.90       2103.98        80.86 o                         
  16   4   1       3594.06       3434.76       113.87 o                         
  17   4   1       1898.45       2220.40        88.38 o                         
  18   4   1        333.68        509.23        58.09 o                         
  19   4   1       5177.00       5363.73       166.44 o                         
  20   4   1       1372.91       1257.70        81.61 o                         
  21   4   1        234.59        277.19        61.36 o                         
  22   4   1         70.44        115.01        62.63 o                         
   0   5   1       8842.07       9583.52       204.02 o                         
   1   5   1        565.18        586.03        15.53 o                         
   2   5   1       6966.77       7527.18       110.92 o                         
   3   5   1       5464.25       6094.47        90.56 o                         
   4   5   1      19443.45      19014.71       275.29 o                         
   5   5   1       2019.16       2092.99        38.63 o                         
   6   5   1      11521.76      12166.31       191.90 o                         
   7   5   1       5852.71       6141.06       101.13 o                         
   8   5   1       7763.28       7587.43       153.27 o                         
   9   5   1      33276.89      30622.11       527.17 o                         
  10   5   1      90623.58      90371.38      1614.55 o                         
  11   5   1       2713.22       2959.74        68.96 o                         
  12   5   1       1374.80       1584.50        53.91 o                         
  13   5   1       9661.88       9513.27       212.82 o                         
  14   5   1       1336.11       1470.87        61.15 o                         
  15   5   1      10688.48      10495.00       256.11 o                         
  16   5   1       1836.35       1718.67        78.06 o                         
  17   5   1       4327.56       4355.08       136.54 o                         
  18   5   1       2727.85       2418.67        97.18 o                         
  19   5   1        598.08        457.61        59.37 o                         
  20   5   1        225.38        192.01        56.66 o                         
  21   5   1        544.01        454.46        67.03 o                         
  22   5   1        528.31        501.92        71.19 o                         
   0   6   1       3674.58       3700.37        83.50 o                         
   1   6   1       1385.12       1564.34        29.41 o                         
   2   6   1      10874.21      10568.18       170.26 o                         
   3   6   1      12476.16      12365.00       176.83 o                         
   4   6   1      10359.21       9938.79       154.59 o                         
   5   6   1      10955.01      11117.95       179.53 o                         
   6   6   1        844.78        873.17        26.92 o                         
   7   6   1       8832.26       7615.35       131.32 o                         
   8   6   1      25356.40      24672.16       411.15 o                         
   9   6   1      24070.46      23641.61       424.03 o                         
  10   6   1       2372.40       1808.71        58.24 o                         
  11   6   1       2258.48       2303.66        59.15 o                         
  12   6   1       3625.60       3581.13        89.24 o                         
  13   6   1       1868.11       1894.32        64.41 o                         
  14   6   1       2437.41       2448.93        78.16 o                         
  15   6   1       1589.12       1696.00        72.29 o                         
  16   6   1       5492.68       5816.40       151.66 o                         
  17   6   1        986.67       1136.98        65.57 o                         
  18   6   1       1000.52        908.13        66.81 o                         
  19   6   1        655.87        642.59        64.34 o                         
  20   6   1       2028.51       1622.95        89.47 o                         
  21   6   1        431.31        322.82        62.41 o                         
   0   7   1       1211.14       1327.30        42.36 o                         
   1   7   1      28579.48      28328.08       460.01 o                         
   2   7   1      10722.06      10364.15       172.52 o                         
   3   7   1       9449.97       9664.11       166.88 o                         
   4   7   1       5006.70       4667.83        85.28 o                         
   5   7   1       2396.37       2524.40        52.02 o                         
   6   7   1       5431.06       4652.52        84.34 o                         
   7   7   1      23780.74      21329.94       462.29 o                         
   8   7   1       5628.88       5267.17        98.11 o                         
   9   7   1       9400.67      10104.57       191.19 o                         
  10   7   1       2908.47       2528.42        63.02 o                         
  11   7   1       5793.14       5489.87       115.25 o                         
  12   7   1       3822.75       3724.82        93.46 o                         
  13   7   1       3228.06       3235.56        93.47 o                         
  14   7   1        686.10        698.46        45.62 o                         
  15   7   1       1269.99       1106.16        58.21 o                         
  16   7   1       1505.47       1612.84        73.02 o                         
  17   7   1       3510.37       3617.57       114.23 o                         
  18   7   1        594.43        627.28        60.08 o                         
  19   7   1        122.14        130.58        56.93 o                         
  20   7   1       1407.05       1319.70        85.06 o                         
  21   7   1        139.10        100.78        62.77 o                         
   0   8   1        606.26        575.13        34.01 o                         
   1   8   1       2642.39       2433.12        49.68 o                         
   2   8   1       2243.94       2225.19        47.56 o                         
   3   8   1       4275.86       4027.57        76.65 o                         
   4   8   1       1520.90       1506.59        39.11 o                         
   5   8   1       3062.13       2974.37        61.07 o                         
   6   8   1      13310.72      13013.06       221.72 o                         
   7   8   1      12137.10      12840.62       246.90 o                         
   8   8   1       3918.50       3839.42        82.93 o                         
   9   8   1       5072.54       5424.56       104.84 o                         
  10   8   1       3150.72       2879.38        69.59 o                         
  11   8   1       1314.76       1349.29        52.01 o                         
  12   8   1         97.69        272.25        32.37 o                         
  13   8   1       2101.56       2162.51        75.03 o                         
  14   8   1       1562.34       1689.74        65.73 o                         
  15   8   1       2239.38       2255.61        86.32 o                         
  16   8   1       1916.57       1926.61        84.39 o                         
  17   8   1       2476.04       2768.59       111.78 o                         
  18   8   1        617.27        564.15        67.65 o                         
  19   8   1        993.40       1121.39        94.13 o                         
  20   8   1        819.08        512.81        85.75 o                         
  21   8   1        192.69        263.20        83.11 o                         
   0   9   1       1288.07       1478.19        54.12 o                         
   1   9   1       6279.89       6196.37       112.74 o                         
   2   9   1       3521.18       3367.79        63.86 o                         
   3   9   1       2619.47       2242.46        49.20 o                         
   4   9   1      15990.37      15820.96       270.51 o                         
   5   9   1      59357.30      55192.61      1006.83 o                         
   6   9   1      10832.91       9957.18       179.58 o                         
   7   9   1      21755.61      22231.54       368.96 o                         
   8   9   1       6088.17       6396.90       118.59 o                         
   9   9   1        832.58        931.33        35.41 o                         
  10   9   1       6015.81       5613.99       128.62 o                         
  11   9   1       4358.16       4310.75       105.64 o                         
  12   9   1       1639.55       1537.18        64.44 o                         
  13   9   1       3394.65       3484.16       100.92 o                         
  14   9   1       2788.05       2905.56        93.69 o                         
  15   9   1       1055.23       1155.44        65.25 o                         
  16   9   1        199.57        397.32        57.53 o                         
  17   9   1       2136.12       1993.74       105.01 o                         
  18   9   1        506.28        503.94        77.33 o                         
  19   9   1       1396.83       1410.18       125.27 o                         
  20   9   1        285.43        327.40        81.82 o                         
   0  10   1       4199.94       3624.26       122.62 o                         
   1  10   1      10868.23      10897.26       208.94 o                         
   2  10   1      11038.78      10494.37       179.54 o                         
   3  10   1      22956.99      23621.50       412.51 o                         
   4  10   1      72665.34      75126.43      1277.41 o                         
   5  10   1      38448.56      37065.26       635.85 o                         
   6  10   1       1272.17       1167.78        36.54 o                         
   7  10   1       2573.08       2497.06        61.75 o                         
   8  10   1       4833.01       4397.47        92.06 o                         
   9  10   1      15479.21      15858.76       307.19 o                         
  10  10   1       2279.88       2281.30        66.77 o                         
  11  10   1       3107.97       3076.56        88.94 o                         
  12  10   1       3190.06       3048.23        97.92 o                         
  13  10   1       3156.16       3496.86       112.03 o                         
  14  10   1       4607.17       4208.41       129.50 o                         
  15  10   1       1178.61       1107.12        74.89 o                         
  16  10   1       4878.27       4654.65       158.13 o                         
  17  10   1       1097.35       1176.49        94.13 o                         
  18  10   1       1680.17       1710.54       114.40 o                         
  19  10   1        608.29        851.38       101.64 o                         
  20  10   1        334.80        261.83        82.42 o                         
   0  11   1     133833.97     129739.97      3105.50 o                         
   1  11   1      10405.68       9994.92       172.00 o                         
   2  11   1       8913.02       8868.66       167.21 o                         
   3  11   1      11168.64      11250.24       201.02 o                         
   4  11   1       3545.18       3847.02        83.23 o                         
   5  11   1       3933.14       3827.40        80.53 o                         
   6  11   1       2547.72       2565.17        67.60 o                         
   7  11   1      10417.61      10227.38       194.84 o                         
   8  11   1        598.69        714.54        33.79 o                         
   9  11   1       1966.20       1873.22        59.30 o                         
  10  11   1       7589.90       7804.79       173.37 o                         
  11  11   1        416.22        539.86        45.09 o                         
  12  11   1       1091.74       1349.32        71.63 o                         
  13  11   1       2072.11       1907.88        87.14 o                         
  14  11   1       4807.17       4247.70       139.27 o                         
  15  11   1        298.22        276.74        63.46 o                         
  16  11   1        645.93        542.77        70.47 o                         
  17  11   1        835.77        961.48        89.06 o                         
  18  11   1        653.11        500.67        95.32 o                         
  19  11   1        166.39        192.51        81.04 o                         
   0  12   1       3625.06       3726.56       115.17 o                         
   1  12   1       2520.11       2349.88        59.71 o                         
   2  12   1       2312.97       2549.04        67.98 o                         
   3  12   1       7323.75       6893.25       141.76 o                         
   4  12   1       1825.83       1910.74        55.56 o                         
   5  12   1        561.98        620.51        33.23 o                         
   6  12   1       2371.68       2515.03        71.27 o                         
   7  12   1       3749.17       3507.61        87.77 o                         
   8  12   1        214.30        414.00        37.35 o                         
   9  12   1        918.01        900.86        47.07 o                         
  10  12   1       2834.11       3038.05        93.86 o                         
  11  12   1        926.62        991.32        61.91 o                         
  12  12   1        885.07       1105.45        70.93 o                         
  13  12   1       4176.03       4446.83       148.50 o                         
  14  12   1       1310.17       1255.55        79.61 o                         
  15  12   1       1393.96       1529.81        91.51 o                         
  16  12   1       1575.24       1374.94        96.76 o                         
  17  12   1        485.30        496.62        84.15 o                         
  18  12   1        232.60        282.83        83.81 o                         
  19  12   1         64.36        170.94        77.59 o                         
   0  13   1        519.80        582.27        46.79 o                         
   1  13   1       2281.22       2398.06        69.08 o                         
   2  13   1       4254.42       4062.51        97.39 o                         
   3  13   1        513.80        509.12        35.96 o                         
   4  13   1       6365.99       6121.58       142.55 o                         
   5  13   1       5929.66       5878.95       142.59 o                         
   6  13   1       2217.74       2138.79        73.83 o                         
   7  13   1       2461.33       2357.34        78.82 o                         
   8  13   1       1569.67       1429.11        61.30 o                         
   9  13   1       2675.44       2741.77        89.41 o                         
  10  13   1       1567.08       1634.36        73.19 o                         
  11  13   1       1473.06       1460.90        76.28 o                         
  12  13   1       5772.23       6172.25       181.01 o                         
  13  13   1       1023.37       1192.28        79.54 o                         
  14  13   1       1469.75       1607.36        89.56 o                         
  15  13   1       1618.36       1426.98        95.00 o                         
  16  13   1        551.38        521.89        75.86 o                         
  17  13   1       1098.06       1024.40       100.24 o                         
  18  13   1         40.31         14.23        72.18 o                         
   0  14   1       3006.88       2887.88       120.43 o                         
   1  14   1        598.42        532.90        40.31 o                         
   2  14   1       2932.47       2862.49        87.86 o                         
   3  14   1      15270.34      14955.21       334.74 o                         
   4  14   1       4070.61       3967.65       108.19 o                         
   5  14   1       2366.71       2427.35        86.76 o                         
   6  14   1       1336.25       1391.75        61.91 o                         
   7  14   1       1596.40       1589.21        70.12 o                         
   8  14   1       1965.84       2141.63        76.06 o                         
   9  14   1       2426.36       2401.25        87.78 o                         
  10  14   1       6005.39       5507.40       152.65 o                         
  11  14   1       3087.19       3149.90       122.94 o                         
  12  14   1       2126.41       2219.51       104.15 o                         
  13  14   1       2150.71       2030.61       102.99 o                         
  14  14   1       1352.21       1280.71        88.07 o                         
  15  14   1        667.44        587.73        79.08 o                         
  16  14   1        342.96        452.84        80.24 o                         
  17  14   1        240.91         19.26        74.96 o                         
   0  15   1       2167.96       2090.45       118.92 o                         
   1  15   1       1259.34       1277.48        64.21 o                         
   2  15   1       2252.75       2753.00        96.52 o                         
   3  15   1       1508.31       1556.99        70.65 o                         
   4  15   1       2212.91       2396.17        85.39 o                         
   5  15   1       4145.08       3976.54       115.07 o                         
   6  15   1       2134.70       2079.26        80.80 o                         
   7  15   1        532.76        458.52        47.91 o                         
   8  15   1       1311.75       1355.93        67.23 o                         
   9  15   1       1102.79       1119.86        64.05 o                         
  10  15   1       1524.42       1510.90        76.12 o                         
  11  15   1        142.94        241.09        59.78 o                         
  12  15   1        548.31        547.51        64.87 o                         
  13  15   1       1397.64       1332.04        90.18 o                         
  14  15   1        634.62        717.47        76.58 o                         
  15  15   1        952.29        911.00        97.65 o                         
  16  15   1        408.97        474.51        82.34 o                         
   0  16   1       2535.85       2656.95       140.21 o                         
   1  16   1       3595.02       4446.08       142.65 o                         
   2  16   1       3075.55       3138.33       114.45 o                         
   3  16   1        590.20        654.10        57.07 o                         
   4  16   1       2431.46       2316.01        92.53 o                         
   5  16   1        711.72        599.31        55.69 o                         
   6  16   1       6514.03       6563.19       174.42 o                         
   7  16   1       1446.65       1564.20        76.48 o                         
   8  16   1       1579.02       1686.13        78.58 o                         
   9  16   1        379.01        504.74        56.84 o                         
  10  16   1       2492.88       2482.50        97.76 o                         
  11  16   1       1258.55       1186.70        79.98 o                         
  12  16   1       3280.44       3305.23       131.44 o                         
  13  16   1       1156.93       1467.23        97.16 o                         
  14  16   1        317.59        391.72        76.77 o                         
  15  16   1        225.45        233.66        69.42 o                         
  16  16   1        168.89        252.31        94.66 o                         
   0  17   1       7052.51       6908.24       286.22 o                         
   1  17   1        798.30        772.47        68.05 o                         
   2  17   1       1587.18       1474.50        81.92 o                         
   3  17   1       4441.48       4633.09       149.58 o                         
   4  17   1       2810.23       2930.77       112.72 o                         
   5  17   1       2291.35       2233.45        99.56 o                         
   6  17   1       1461.57       1580.59        82.75 o                         
   7  17   1       7364.72       7205.39       191.64 o                         
   8  17   1       1442.93       1311.96        75.55 o                         
   9  17   1       1949.01       1830.85        88.21 o                         
  10  17   1       1232.64       1415.73        84.19 o                         
  11  17   1       1123.83       1286.08        85.21 o                         
  12  17   1        247.88        362.78        72.03 o                         
  13  17   1       1830.72       1947.08       111.84 o                         
  14  17   1        266.84        402.79        73.56 o                         
   0  18   1        368.00        499.29        91.99 o                         
   1  18   1       2341.46       2425.18       108.60 o                         
   2  18   1       1959.93       1844.41        93.73 o                         
   3  18   1       4843.39       4814.05       159.69 o                         
   4  18   1        330.82        439.41        64.47 o                         
   5  18   1       1750.69       1859.83        92.66 o                         
   6  18   1        462.53        450.45        65.54 o                         
   7  18   1        326.83        385.45        61.19 o                         
   8  18   1       1304.30       1091.58        80.05 o                         
   9  18   1       1033.28       1083.29        75.34 o                         
  10  18   1       1339.60       1265.65        99.58 o                         
  11  18   1        918.27       1058.13        91.52 o                         
  12  18   1        155.84        126.26        65.32 o                         
  13  18   1         55.40        155.68        70.24 o                         
   0  19   1        442.67        444.81        88.03 o                         
   1  19   1       1669.76       1664.34        91.60 o                         
   2  19   1        864.52        944.92        77.93 o                         
   3  19   1       3145.83       3146.25       128.05 o                         
   4  19   1       2313.24       2199.37       105.21 o                         
   5  19   1        447.09        511.23        69.05 o                         
   6  19   1        547.74        570.44        69.10 o                         
   7  19   1        290.86        272.35        65.63 o                         
   8  19   1        648.05        645.28        87.04 o                         
   9  19   1       2008.60       1834.97        98.12 o                         
  10  19   1        408.92        546.38        76.34 o                         
  11  19   1        229.30        367.70        80.95 o                         
  12  19   1         48.51        152.67        75.04 o                         
   0  20   1        132.84        210.33        89.94 o                         
   1  20   1       2270.13       1991.68        99.99 o                         
   2  20   1        945.36       1127.91        79.90 o                         
   3  20   1        453.23        501.31        69.06 o                         
   4  20   1       1956.93       1809.86       116.43 o                         
   5  20   1        134.77        225.33        65.65 o                         
   6  20   1       2882.57       2547.47       119.98 o                         
   7  20   1       1442.05       1506.20        98.35 o                         
   8  20   1       1944.40       1574.24        96.67 o                         
   9  20   1        162.26        202.18        67.37 o                         
  10  20   1        483.72        360.37        80.75 o                         
   0  21   1       1956.60       1655.85       136.70 o                         
   1  21   1       1364.11       1379.80        93.89 o                         
   2  21   1        615.93        549.03        73.47 o                         
   3  21   1        425.35        324.19        71.32 o                         
   4  21   1        172.48        365.77        69.48 o                         
   5  21   1        660.68        687.29        77.75 o                         
   6  21   1        315.96        330.28        66.69 o                         
   7  21   1        230.89        408.13        73.71 o                         
   8  21   1        242.53        221.06        69.37 o                         
   0  22   1        270.52        333.60        92.14 o                         
   1  22   1        170.97        273.98        63.66 o                         
   2  22   1        389.27        527.55        68.97 o                         
   3  22   1        322.34        430.11        65.66 o                         
   4  22   1        105.22        191.69        66.08 o                         
   5  22   1        725.87        667.77        76.15 o                         
   0   0   2        303.63        250.87        16.39 o                         
   1   0   2        366.77        377.77        11.62 o                         
   2   0   2        122.62         84.64         7.92 o                         
   3   0   2       4346.13       4389.21        99.90 o                         
   4   0   2       8350.51       8401.95       208.88 o                         
   5   0   2     174146.34     185066.94      4501.88 o                         
   6   0   2       2657.99       2589.28        63.61 o                         
   7   0   2       9581.97      10728.96       283.36 o                         
   8   0   2       3713.13       3709.53       107.81 o                         
   9   0   2      14668.58      14120.18       357.56 o                         
  10   0   2       5025.05       4823.47       137.67 o                         
  11   0   2      29992.57      34014.55       929.52 o                         
  12   0   2       2807.36       2886.92       115.49 o                         
  13   0   2       9639.15       9087.40       297.53 o                         
  14   0   2       7110.54       7196.95       278.36 o                         
  15   0   2       5033.14       4812.73       248.81 o                         
  16   0   2       3526.86       3790.01       177.51 o                         
  17   0   2       3392.88       3317.29       178.33 o                         
  18   0   2       6068.96       5742.65       250.32 o                         
  19   0   2       4388.84       3867.98       196.65 o                         
  20   0   2       4203.69       4384.53       218.71 o                         
  21   0   2       1847.36       1648.00       179.39 o                         
  22   0   2       1877.26       1793.22       146.76 o                         
   0   1   2        279.63        270.48        10.17 o                         
   1   1   2         11.61         21.25         4.02 o                         
   2   1   2       3179.43       3450.10        53.68 o                         
   3   1   2        545.78        538.88        13.80 o                         
   5   1   2       1244.70       1360.53        26.82 o                         
   6   1   2      49184.05      53773.11       836.48 o                         
   7   1   2       7849.98       7757.11       143.27 o                         
   8   1   2      73319.40      75434.89      1404.14 o                         
   9   1   2       9487.34       7416.08       205.83 o                         
  10   1   2      31394.26      29489.26       530.24 o                         
  11   1   2      19800.97      20816.70       393.79 o                         
  12   1   2       9660.65       9918.98       205.20 o                         
  13   1   2       1155.11       1283.62        57.29 o                         
  14   1   2       9774.15       9006.98       247.23 o                         
  15   1   2       4177.80       3904.44       138.15 o                         
  16   1   2      10330.33      11472.13       307.15 o                         
  17   1   2       2802.23       2807.64       110.29 o                         
  18   1   2       7471.60       7121.70       205.26 o                         
  19   1   2       1376.67       1368.18        89.52 o                         
  20   1   2       3111.06       2909.87       119.76 o                         
  21   1   2       1848.52       1706.65       113.76 o                         
  22   1   2        845.79        636.36        89.58 o                         
   0   2   2         88.79         68.79         7.51 o                         
   1   2   2       3161.89       3518.68        55.49 o                         
   2   2   2        331.45        305.31        10.03 o                         
   3   2   2      62893.32      68756.76      1049.95 o                         
   4   2   2       4680.65       4650.86        72.03 o                         
   5   2   2      32600.30      34283.37       515.87 o                         
   6   2   2       6083.38       6265.30        98.76 o                         
   7   2   2      64765.86      63590.48      1053.08 o                         
   8   2   2       3936.94       4450.32        93.44 o                         
   9   2   2      11951.57      11399.70       215.69 o                         
  10   2   2      29468.25      27139.50       495.14 o                         
  11   2   2      46080.17      42077.59       775.22 o                         
  12   2   2       4708.87       4568.01       110.36 o                         
  13   2   2      15524.33      14261.14       317.82 o                         
  14   2   2       2381.60       2577.69        90.97 o                         
  15   2   2      12808.33      12305.44       306.53 o                         
  16   2   2      10244.05      10319.34       277.13 o                         
  17   2   2       4444.58       4886.29       153.30 o                         
  18   2   2       3669.14       3453.52       124.02 o                         
  19   2   2       4229.38       4441.16       147.19 o                         
  20   2   2       1853.90       1840.09        96.34 o                         
  21   2   2       1603.58       1582.91       121.86 o                         
  22   2   2        707.96        597.27        98.40 o                         
   0   3   2       3316.05       3162.49        68.50 o                         
   1   3   2        617.71        648.65        15.44 o                         
   2   3   2      40658.53      44816.28       693.77 o                         
   3   3   2       2767.58       2962.81        47.93 o                         
   4   3   2     126936.30     138809.39      2266.34 o                         
   5   3   2       3609.34       3581.50        57.58 o                         
   6   3   2      75052.28      73276.25      1145.77 o                         
   7   3   2      18280.68      17582.87       366.06 o                         
   8   3   2       8010.26       8165.23       148.90 o                         
   9   3   2      10336.68       9456.57       175.18 o                         
  10   3   2      53892.13      58527.59      1194.66 o                         
  11   3   2       9257.88       9101.30       182.50 o                         
  12   3   2       8498.89       8511.15       178.10 o                         
  13   3   2       3585.07       3868.80       106.32 o                         
  14   3   2       6422.80       6204.65       157.33 o                         
  15   3   2       3991.69       3979.95       123.08 o                         
  16   3   2       6638.60       6202.29       181.60 o                         
  17   3   2       2803.31       2641.92       107.06 o                         
  18   3   2       4591.12       4578.29       144.38 o                         
  19   3   2       1624.09       1725.57        90.70 o                         
  20   3   2       1498.65       1436.07        92.01 o                         
  21   3   2       2175.74       2031.78       123.97 o                         
  22   3   2        621.88        630.51        94.53 o                         
   0   4   2       7965.06       7854.02       177.09 o                         
   2   4   2       5397.21       5612.60        84.22 o                         
   3   4   2     154614.19     166934.98      2776.97 o                         
   4   4   2       5870.00       5632.73        88.69 o                         
   5   4   2      51494.45      53865.42       772.54 o                         
   6   4   2      16687.98      15556.50       253.60 o                         
   7   4   2      35049.94      36346.55       593.40 o                         
   8   4   2       4679.21       4202.35        84.94 o                         
   9   4   2      40492.08      41564.70       715.52 o                         
  10   4   2      14489.45      14476.03       252.49 o                         
  11   4   2       7860.16       7937.13       163.07 o                         
  12   4   2       3930.50       4083.48        93.42 o                         
  13   4   2       5017.28       5569.80       136.03 o                         
  14   4   2       4958.70       5049.87       155.45 o                         
  15   4   2       6606.96       6162.48       168.27 o                         
  16   4   2       4895.36       4866.14       146.91 o                         
  17   4   2       9641.20       9565.83       246.86 o                         
  18   4   2       3933.33       4223.96       131.21 o                         
  19   4   2       3280.96       3430.90       122.69 o                         
  20   4   2       1590.52       1290.29        93.04 o                         
  21   4   2       3232.23       3092.84       126.16 o                         
  22   4   2        493.45        625.48       101.36 o                         
   0   5   2     110108.02     115591.59      2710.35 o                         
   1   5   2       1939.98       2083.93        37.46 o                         
   2   5   2      35808.54      37879.89       561.85 o                         
   3   5   2       4957.62       4942.42        77.63 o                         
   4   5   2      49955.62      50733.03       738.10 o                         
   5   5   2      22525.67      22137.16       361.11 o                         
   6   5   2      99825.00     100556.30      1761.66 o                         
   7   5   2       5995.75       5551.08       106.29 o                         
   8   5   2      39109.92      38932.33       669.78 o                         
   9   5   2      14843.49      14686.33       261.64 o                         
  10   5   2      15271.00      16077.90       294.40 o                         
  11   5   2       8935.29       8499.43       176.95 o                         
  12   5   2      12439.96      11848.26       243.56 o                         
  13   5   2       6556.47       6344.34       144.77 o                         
  14   5   2       8813.14       8742.35       212.97 o                         
  15   5   2       5381.65       5573.82       157.16 o                         
  16   5   2       5002.76       5018.73       150.35 o                         
  17   5   2       4036.46       4234.65       138.43 o                         
  18   5   2       3094.53       2936.86       113.83 o                         
  19   5   2       5632.62       5368.38       163.05 o                         
  20   5   2       4435.92       4231.09       146.77 o                         
  21   5   2       3078.11       3098.60       129.76 o                         
  22   5   2        627.66        961.12        97.36 o                         
   0   6   2       2005.09       2035.98        52.82 o                         
   1   6   2      39343.11      40784.36       699.23 o                         
   2   6   2       4645.68       4518.29        72.51 o                         
   3   6   2      83875.40      83003.95      1225.59 o                         
   4   6   2      16870.91      16495.44       274.11 o                         
   5   6   2      70138.53      70877.49      1283.54 o                         
   6   6   2       4914.71       5322.20        94.58 o                         
   7   6   2      36903.98      35613.02       607.91 o                         
   8   6   2      30371.50      28457.32       535.91 o                         
   9   6   2      95972.50      96505.53      1701.41 o                         
  10   6   2      17052.76      16670.75       319.84 o                         
  11   6   2       3565.00       3761.08        88.26 o                         
  12   6   2       6154.28       5622.93       139.50 o                         
  13   6   2       7674.70       7728.11       174.87 o                         
  14   6   2       2872.75       2815.86        89.45 o                         
  15   6   2       4702.10       4644.24       136.07 o                         
  16   6   2       7639.15       7635.45       209.27 o                         
  17   6   2       4838.28       4574.21       139.20 o                         
  18   6   2       3982.36       3939.00       132.79 o                         
  19   6   2       5190.83       5543.62       169.46 o                         
  20   6   2       1525.03       1499.62       112.86 o                         
  21   6   2        381.57        302.06        90.25 o                         
   0   7   2      12032.37      12188.37       315.55 o                         
   1   7   2      10589.32      10619.25       200.55 o                         
   2   7   2      89359.01      89272.52      1477.44 o                         
   3   7   2      21307.62      20566.37       377.71 o                         
   4   7   2      47843.09      47801.28       777.03 o                         
   5   7   2       4663.17       4376.37        83.77 o                         
   6   7   2      45382.73      45520.23       729.89 o                         
   7   7   2       9012.63       9552.90       199.13 o                         
   8   7   2      40485.54      41685.61       776.29 o                         
   9   7   2      14450.33      15174.40       280.82 o                         
  10   7   2       5999.54       6257.78       132.13 o                         
  11   7   2       4785.87       4856.00       111.40 o                         
  12   7   2       5576.25       5180.30       129.04 o                         
  13   7   2       1771.45       1675.92        78.68 o                         
  14   7   2       3963.12       4004.69       115.60 o                         
  15   7   2       3409.28       3561.35       118.39 o                         
  16   7   2       6724.35       6821.28       192.70 o                         
  17   7   2       2570.57       2483.69       108.93 o                         
  18   7   2       3859.65       4098.57       144.60 o                         
  19   7   2       2019.68       1923.48       115.86 o                         
  20   7   2       2862.25       2794.34       148.86 o                         
  21   7   2        947.67        882.82       110.65 o                         
   0   8   2       5671.26       5659.80       160.41 o                         
   1   8   2      67823.04      65870.33      1232.89 o                         
   2   8   2       3442.44       3370.29        67.78 o                         
   3   8   2       9455.55       9495.58       177.65 o                         
   4   8   2       3919.82       3763.79        79.75 o                         
   5   8   2      46368.54      46182.75       828.89 o                         
   6   8   2      30236.57      27297.58       510.44 o                         
   7   8   2      46888.55      47367.25       801.48 o                         
   8   8   2      15634.52      14587.01       268.98 o                         
   9   8   2      30789.48      30729.59       570.33 o                         
  10   8   2       2498.64       2799.42        72.04 o                         
  11   8   2      20678.42      20391.80       407.97 o                         
  12   8   2       4493.06       4256.25       118.31 o                         
  13   8   2      10237.48      11108.76       256.88 o                         
  14   8   2       1791.01       1882.65        79.55 o                         
  15   8   2       1215.63       1199.36        74.52 o                         
  16   8   2       4630.60       4893.49       151.11 o                         
  17   8   2       2519.49       2546.83       111.62 o                         
  18   8   2       2209.95       2138.94       113.27 o                         
  19   8   2       4522.84       4412.03       176.73 o                         
  20   8   2       1962.39       2020.97       142.31 o                         
  21   8   2        747.31        894.47       258.98 o                         
  21   8   2        925.06        977.03       132.01 o                         
   0   9   2      19679.92      19323.57       494.34 o                         
   1   9   2      10960.65      11453.58       245.88 o                         
   2   9   2      14554.91      13914.25       232.70 o                         
   3   9   2       8827.04       8417.46       152.13 o                         
   4   9   2      37807.12      36342.30       636.23 o                         
   5   9   2      17150.22      17149.01       307.52 o                         
   6   9   2     122610.91     120030.66      1967.44 o                         
   7   9   2      11711.11      11772.67       212.05 o                         
   8   9   2      26381.76      26440.44       487.40 o                         
   9   9   2       5331.51       5379.00       116.48 o                         
  10   9   2      11111.94      11758.65       240.83 o                         
  11   9   2       5021.74       5206.95       128.33 o                         
  12   9   2      10310.80      10107.04       259.18 o                         
  13   9   2       4689.93       4693.94       126.28 o                         
  14   9   2       2254.94       2155.27        90.82 o                         
  15   9   2       6214.20       6501.22       182.55 o                         
  16   9   2       2356.70       2469.57       112.06 o                         
  17   9   2       1483.21       1400.85       107.04 o                         
  18   9   2       1583.24       1401.13       114.44 o                         
  19   9   2       2764.24       2669.17       201.36 o                         
  20   9   2        393.21        451.68       107.77 o                         
   0  10   2       3231.67       3167.14        98.30 o                         
   1  10   2      39561.09      37935.89       666.54 o                         
   2  10   2      48908.89      47800.70       861.48 o                         
   3  10   2      49191.20      47838.45       941.21 o                         
   4  10   2      20099.95      19872.99       373.67 o                         
   5  10   2      25736.26      26959.54       469.80 o                         
   6  10   2      20713.54      21080.76       378.77 o                         
   7  10   2       9529.53       9692.43       177.97 o                         
   8  10   2       2222.73       2469.85        63.76 o                         
   9  10   2       9303.69       9083.55       186.14 o                         
  10  10   2      15776.64      15746.18       350.73 o                         
  11  10   2       3850.23       3931.22       117.08 o                         
  12  10   2       2685.40       2689.78        96.20 o                         
  13  10   2       5651.97       5562.74       155.14 o                         
  14  10   2       5362.27       5268.38       164.05 o                         
  15  10   2       3463.75       3406.78       131.81 o                         
  16  10   2       2590.38       2922.34       131.67 o                         
  17  10   2       5902.76       5523.69       199.30 o                         
  18  10   2       2514.52       2706.93       147.18 o                         
  19  10   2       1284.92       1548.53       135.93 o                         
  20  10   2        806.10        641.26       118.99 o                         
   0  11   2      24748.51      25966.89       672.36 o                         
   1  11   2      17233.54      17757.89       327.60 o                         
   2  11   2      29459.04      26889.23       469.97 o                         
   3  11   2      10972.37      10437.33       191.11 o                         
   4  11   2       6193.96       5919.33       121.70 o                         
   5  11   2       8101.58       7602.19       149.30 o                         
   6  11   2       4557.34       4540.72       109.80 o                         
   7  11   2       3985.16       4348.26        97.36 o                         
   8  11   2      21722.07      21739.04       407.79 o                         
   9  11   2       5144.02       5404.29       136.25 o                         
  10  11   2       3425.70       3545.34       109.72 o                         
  11  11   2       3928.06       3518.09       122.83 o                         
  12  11   2       5338.04       5660.45       159.58 o                         
  13  11   2       2969.47       2971.39       110.73 o                         
  14  11   2       5807.52       5403.92       165.03 o                         
  15  11   2       2921.49       2944.66       130.28 o                         
  16  11   2       2151.44       2038.49       120.56 o                         
  17  11   2       2099.62       2232.64       133.00 o                         
  18  11   2       1658.35       1663.31       188.20 o                         
  19  11   2       1090.75       1124.97       125.08 o                         
   0  12   2       3592.94       3451.42       120.63 o                         
   1  12   2      11531.17      11534.29       231.65 o                         
   2  12   2       4655.67       4430.93        96.12 o                         
   3  12   2       6103.98       5953.57       128.05 o                         
   4  12   2       7030.87       6838.11       145.23 o                         
   5  12   2      11493.79      11283.96       225.59 o                         
   6  12   2       4420.50       4318.97       108.43 o                         
   7  12   2       7120.02       6920.71       161.21 o                         
   8  12   2       5916.18       5708.42       145.30 o                         
   9  12   2       9569.90       9326.47       225.57 o                         
  10  12   2       2591.16       2653.50        93.83 o                         
  11  12   2       5627.81       6020.60       170.74 o                         
  12  12   2      12778.43      13018.46       339.70 o                         
  13  12   2       4078.61       3977.64       143.18 o                         
  14  12   2       5566.98       5558.34       178.44 o                         
  15  12   2       5864.22       5736.02       193.61 o                         
  15  12   2       7117.60       6961.03      1027.48 o                         
  16  12   2       3093.21       2786.04       491.89 o                         
  16  12   2       2727.55       2658.04       142.15 o                         
  17  12   2       3989.55       3905.38       218.08 o                         
  17  12   2       5040.70       4546.70       592.30 o                         
  18  12   2        256.01        288.79       112.59 o                         
  19  12   2       1129.88       1350.14       139.42 o                         
  19  12   2       1231.80       1563.44       583.76 o                         
   0  13   2      16700.11      16671.67       506.81 o                         
   1  13   2       1712.61       1881.16        59.54 o                         
   2  13   2      10607.38       9841.14       221.04 o                         
   3  13   2       4945.52       4952.42       130.10 o                         
   4  13   2       6949.33       6639.59       170.95 o                         
   5  13   2       9737.49       9179.88       205.13 o                         
   6  13   2       6308.03       6266.97       158.11 o                         
   7  13   2       1936.49       2054.37        79.65 o                         
   8  13   2       6648.23       7320.90       171.47 o                         
   9  13   2       4387.82       4135.32       124.24 o                         
  10  13   2      10679.36      10492.36       268.12 o                         
  11  13   2       2195.58       2485.42       104.47 o                         
  12  13   2       3467.64       3579.11       139.46 o                         
  13  13   2       6193.60       5756.14       183.08 o                         
  14  13   2       2317.98       2518.36       120.76 o                         
  14  13   2       3242.80       2447.82      1022.37 o                         
  15  13   2       3129.15       3397.71       148.84 o                         
  15  13   2       3375.96        766.07       641.61 o                         
  16  13   2       5115.50       4884.03       214.61 o                         
  16  13   2       6969.83       6184.54       938.94 o                         
  17  13   2       3154.59       3848.51       789.04 o                         
  17  13   2       2085.50       2008.70       160.12 o                         
  18  13   2       1715.34       1706.03       152.47 o                         
  18  13   2       1974.75       2544.79       505.69 o                         
   0  14   2      13931.79      13940.51       463.04 o                         
   1  14   2      11859.71      11073.89       290.34 o                         
   2  14   2       4388.97       4432.20       131.67 o                         
   3  14   2       6018.88       5922.55       167.88 o                         
   4  14   2       3545.15       3546.56       112.03 o                         
   5  14   2       4925.51       4934.49       137.52 o                         
   6  14   2       4261.85       3949.09       120.42 o                         
   7  14   2       3496.32       3460.80       111.24 o                         
   8  14   2       2819.24       3174.52       102.15 o                         
   9  14   2       2357.95       2354.89        95.28 o                         
  10  14   2       5120.36       5231.00       160.08 o                         
  11  14   2       5865.28       5735.29       186.29 o                         
  12  14   2       3879.01       3866.07       151.09 o                         
  13  14   2       3280.62       3366.10       136.89 o                         
  14  14   2       5939.71       5652.42       195.44 o                         
  14  14   2       7030.68       5524.38      1284.14 o                         
  15  14   2       7492.76       7367.26       261.85 o                         
  15  14   2       7800.95       6989.81       583.59 o                         
  16  14   2       2672.04       2984.00       170.41 o                         
  17  14   2       1569.25       1610.77       154.35 o                         
  17  14   2       2442.49       1750.72       600.65 o                         
   0  15   2       2926.52       3300.49       156.73 o                         
   1  15   2       4141.92       3957.48       124.93 o                         
   2  15   2       8816.67       8506.15       228.95 o                         
   3  15   2       5036.90       4701.67       143.74 o                         
   4  15   2       7629.69       7152.31       184.29 o                         
   5  15   2       5015.98       4475.44       130.49 o                         
   6  15   2       6037.71       5467.45       152.71 o                         
   7  15   2       5206.82       4904.79       144.46 o                         
   8  15   2       1445.73       1545.83        78.27 o                         
   9  15   2       5032.75       5307.40       160.08 o                         
  10  15   2       3241.87       3213.31       121.78 o                         
  11  15   2       3567.76       3647.07       144.25 o                         
  12  15   2       5357.07       5300.64       183.29 o                         
  13  15   2       4989.92       6160.99       697.00 o                         
  13  15   2       4467.43       4804.76       185.03 o                         
  14  15   2       9713.62       9218.94       297.43 o                         
  14  15   2      10016.78      10350.99      1084.98 o                         
  15  15   2       1644.23       1794.89       146.61 o                         
  15  15   2       4860.52       4732.51       894.05 o                         
  16  15   2       1190.27       1460.56       127.16 o                         
  16  15   2       1710.92        152.35       478.97 o                         
   0  16   2       6805.74       7358.99       277.96 o                         
   1  16   2      13615.13      13854.86       346.73 o                         
   2  16   2      11777.88      11513.49       294.57 o                         
   3  16   2       7379.22       7049.03       192.06 o                         
   4  16   2       4552.87       4352.63       130.50 o                         
   5  16   2       6263.16       5992.06       176.05 o                         
   6  16   2       8916.44       8911.40       239.68 o                         
   7  16   2       5318.15       5484.66       157.90 o                         
   8  16   2       5109.98       5486.01       156.78 o                         
   9  16   2       1860.38       1945.84        97.19 o                         
  10  16   2       3982.97       4178.40       143.24 o                         
  11  16   2       1956.34       2092.87       111.31 o                         
  12  16   2       2677.11       2491.47       126.97 o                         
  13  16   2       5946.67       5538.76       213.27 o                         
  14  16   2       1659.57       2060.15       143.70 o                         
  15  16   2       1882.36       2251.87       142.92 o                         
  15  16   2       2670.61       2184.10       527.20 o                         
   0  17   2       4516.19       4218.92       206.14 o                         
   1  17   2       2446.79       2646.70       111.46 o                         
   2  17   2       8296.06       8941.04       240.68 o                         
   3  17   2       2006.88       2247.57        98.52 o                         
   4  17   2       8930.64       8469.73       238.96 o                         
   5  17   2       3115.98       3203.57       123.79 o                         
   6  17   2       4344.18       4125.39       135.08 o                         
   7  17   2       2033.60       2067.45       101.59 o                         
   8  17   2       2548.78       2361.43       108.70 o                         
   9  17   2       1184.86       1449.30        92.10 o                         
  10  17   2       4645.33       4435.68       156.25 o                         
  11  17   2       3414.54       3448.66       147.81 o                         
  12  17   2       2780.70       2972.06       169.34 o                         
  12  17   2       3576.60       4191.19       784.82 o                         
  13  17   2       2692.36       2695.38       734.93 o                         
  13  17   2       1465.90       1807.42       145.76 o                         
  14  17   2       1740.03       1804.52       137.41 o                         
  14  17   2       1814.17       2603.34       744.19 o                         
   0  18   2       4305.58       4426.56       214.48 o                         
   1  18   2       6313.88       6018.71       186.18 o                         
   2  18   2       4319.43       3998.43       137.99 o                         
   3  18   2       4845.91       4866.84       159.11 o                         
   4  18   2       4564.11       4869.69       155.55 o                         
   5  18   2       3850.92       3537.66       130.36 o                         
   6  18   2       5363.52       5472.22       170.74 o                         
   7  18   2       3088.22       3331.33       133.46 o                         
   8  18   2       1836.47       2001.25       111.57 o                         
   9  18   2       1736.82       1816.55       105.55 o                         
  10  18   2       2856.57       2819.90       178.46 o                         
  11  18   2       1614.76       1728.21       140.26 o                         
  12  18   2        374.10        599.92       107.83 o                         
  13  18   2       2833.73       3225.81       175.89 o                         
  13  18   2       3117.00       1943.55       692.61 o                         
   0  19   2       3660.86       4307.35       210.57 o                         
   1  19   2       1195.41       1469.11        94.42 o                         
   2  19   2       3658.06       4017.66       143.96 o                         
   3  19   2       2066.58       2042.87       103.57 o                         
   4  19   2       3430.80       3575.07       137.92 o                         
   5  19   2       3763.01       4035.12       149.79 o                         
   6  19   2       3628.58       3687.36       142.94 o                         
   7  19   2       1664.78       1902.95       122.19 o                         
   8  19   2       4454.51       4343.43       198.73 o                         
   9  19   2       3142.45       3021.70       139.67 o                         
  10  19   2       1543.49       2025.78       138.59 o                         
  11  19   2       1206.37       1648.89       130.96 o                         
  12  19   2       1087.91       1533.97       143.66 o                         
  12  19   2       1565.08       2168.48       985.05 o                         
   0  20   2       2941.37       2954.18       169.96 o                         
   1  20   2       4453.32       4734.43       154.95 o                         
   2  20   2       2181.87       2164.05       108.40 o                         
   3  20   2       2582.76       2497.56       130.84 o                         
   4  20   2       1283.15       1319.01       130.90 o                         
   5  20   2       3805.49       3794.40       177.86 o                         
   6  20   2       1535.99       1793.27       114.34 o                         
   7  20   2       5193.46       5206.70       212.50 o                         
   8  20   2       1739.18       1953.08       125.06 o                         
   9  20   2        483.00        692.47       103.53 o                         
  10  20   2        821.94        656.50       112.30 o                         
   0  21   2       2347.14       2403.40       192.06 o                         
   1  21   2       1682.79       1621.29       120.22 o                         
   2  21   2       1585.43       1962.62       128.04 o                         
   3  21   2       1829.18       2064.48       131.14 o                         
   4  21   2       2678.07       2892.54       147.32 o                         
   5  21   2       3105.06       3276.47       157.80 o                         
   6  21   2        404.12        915.38       103.78 o                         
   7  21   2       1457.12       2056.22       131.61 o                         
   8  21   2        853.79       1085.72       112.97 o                         
   0  22   2        755.83       1001.21       132.40 o                         
   1  22   2        869.40       1109.63        95.21 o                         
   2  22   2        457.64        736.90        90.26 o                         
   3  22   2        970.82       1326.45        96.48 o                         
   4  22   2        452.01        843.43        99.08 o                         
   5  22   2       1009.19       1324.12        90.91 o                         
   1   0   3         91.18         88.20         5.82 o                         
   2   0   3        380.03        400.11        13.13 o                         
   3   0   3        809.19        958.31        27.57 o                         
   4   0   3        850.75        936.08        28.34 o                         
   5   0   3      15357.18      15421.17       326.70 o                         
   6   0   3       1723.86       1852.85        54.20 o                         
   7   0   3      32821.59      32861.07       766.83 o                         
   8   0   3       5266.86       5481.32       151.11 o                         
   9   0   3       8519.46       8601.50       233.95 o                         
  10   0   3       2991.38       3394.03       110.06 o                         
  11   0   3       2190.21       2105.03        81.37 o                         
  12   0   3       2030.36       2350.59        94.46 o                         
  13   0   3       6520.10       6123.83       213.61 o                         
  14   0   3       1907.21       1761.21       102.38 o                         
  15   0   3        524.63        732.06        75.01 o                         
  16   0   3       2412.51       2485.29       141.79 o                         
  17   0   3       1154.41        887.39        95.62 o                         
  18   0   3         19.91        -30.23        72.10 o                         
  19   0   3        793.88        543.36        97.14 o                         
  20   0   3       1231.87        958.38       107.57 o                         
  21   0   3        532.19        643.65        93.46 o                         
  22   0   3         81.90        106.58        80.78 o                         
   0   1   3        242.90        250.69         9.06 o                         
   1   1   3         28.00         22.68         3.47 o                         
   2   1   3        146.60        151.73         6.28 o                         
   3   1   3       7101.71       7835.52       115.99 o                         
   4   1   3      38119.48      42148.19       622.10 o                         
   5   1   3       1813.44       1728.37        31.01 o                         
   6   1   3       4143.84       4009.04        94.42 o                         
   7   1   3      88301.45      87207.50      1478.16 o                         
   8   1   3       1793.89       2192.19        50.33 o                         
   9   1   3      15111.70      14279.93       257.89 o                         
  10   1   3      21711.52      21406.79       384.76 o                         
  11   1   3       8387.93       8933.05       178.24 o                         
  12   1   3       1093.95       1006.17        39.97 o                         
  13   1   3       6951.58       6916.98       160.81 o                         
  14   1   3       3552.11       3566.50       106.19 o                         
  15   1   3       1027.31       1166.27        65.67 o                         
  16   1   3       2436.46       2522.62       100.82 o                         
  17   1   3       1461.41       1471.09        80.74 o                         
  18   1   3       7666.20       8244.79       238.55 o                         
  19   1   3       4204.19       4261.97       149.15 o                         
  20   1   3       1232.87       1177.85        80.05 o                         
  21   1   3        759.39        483.07        72.70 o                         
  22   1   3        384.18        370.21        64.57 o                         
   0   2   3       1012.28        937.00        24.11 o                         
   1   2   3        339.28        338.16         9.50 o                         
   2   2   3       3059.07       2837.30        43.35 o                         
   3   2   3        831.47       1052.18        18.73 o                         
   4   2   3      15713.74      17164.12       241.95 o                         
   5   2   3       1154.59       1253.14        23.21 o                         
   6   2   3       3179.10       3548.92        54.84 o                         
   7   2   3       3608.61       3850.90        71.68 o                         
   8   2   3       4961.84       3426.73        91.37 o                         
   9   2   3       1961.08       2141.63        57.93 o                         
  10   2   3      17503.30      17662.30       330.83 o                         
  11   2   3       5599.09       5579.82       115.94 o                         
  12   2   3       3866.60       3514.95        86.98 o                         
  13   2   3       2062.36       2043.69        67.64 o                         
  14   2   3       1453.89       1657.43        69.53 o                         
  15   2   3       2175.72       2121.48        83.24 o                         
  16   2   3       2658.34       2397.26        95.60 o                         
  17   2   3        894.78        992.59        70.18 o                         
  18   2   3       4314.13       4020.21       133.74 o                         
  19   2   3        544.52        480.27        60.72 o                         
  20   2   3        504.19        488.59        64.34 o                         
  21   2   3         27.61         -7.12        60.85 o                         
  22   2   3        218.32        102.23        61.74 o                         
   0   3   3       2143.54       2542.26        52.96 o                         
   1   3   3       4175.63       4547.42        68.02 o                         
   2   3   3       1407.33       1671.84        29.26 o                         
   3   3   3       3360.86       3365.46        52.87 o                         
   4   3   3       3329.13       3538.18        54.21 o                         
   5   3   3       6004.99       6444.29        95.17 o                         
   6   3   3      10787.84      11044.43       184.68 o                         
   7   3   3       5226.83       4934.22        85.01 o                         
   8   3   3      11077.10      10879.80       190.24 o                         
   9   3   3       6760.64       6515.86       122.38 o                         
  10   3   3      11093.87      11701.50       229.01 o                         
  11   3   3       8991.71       8385.35       166.82 o                         
  12   3   3       3987.70       3995.24        94.92 o                         
  13   3   3        391.46        425.02        35.80 o                         
  14   3   3       1019.62       1289.09        59.78 o                         
  15   3   3       2718.54       2556.56        90.63 o                         
  16   3   3       1048.67        938.60        61.18 o                         
  17   3   3       1242.88       1185.30        70.81 o                         
  18   3   3       6707.95       6828.52       192.64 o                         
  19   3   3       1788.48       1752.89        89.44 o                         
  20   3   3        845.17        821.17        71.26 o                         
  21   3   3       1699.06       1591.93        96.10 o                         
  22   3   3        296.75        341.12        66.36 o                         
   0   4   3       2049.78       2306.31        54.64 o                         
   1   4   3      21241.04      23450.73       346.36 o                         
   2   4   3      12297.34      13476.90       195.80 o                         
   3   4   3       3645.66       3795.50        60.22 o                         
   4   4   3       8197.01       8954.88       132.68 o                         
   5   4   3      25901.58      25070.12       371.63 o                         
   6   4   3      51243.71      53107.48       813.81 o                         
   7   4   3       5196.62       5456.37        92.04 o                         
   8   4   3       8658.09       8024.22       136.21 o                         
   9   4   3       6037.48       6996.25       144.81 o                         
  10   4   3      46622.86      47292.00       798.73 o                         
  11   4   3       1142.69       1174.33        42.37 o                         
  12   4   3       4828.40       4550.64       101.98 o                         
  13   4   3       1094.69       1214.22        50.51 o                         
  14   4   3       4528.77       4324.88       128.21 o                         
  15   4   3       1267.68       1310.38        63.86 o                         
  16   4   3       1552.68       1541.78        75.85 o                         
  17   4   3       3651.19       3672.00       126.04 o                         
  18   4   3       1266.60       1205.84        72.46 o                         
  19   4   3       1634.04       1724.96        85.16 o                         
  20   4   3       1090.04        863.28        71.48 o                         
  21   4   3         97.03         77.04        57.69 o                         
  22   4   3        135.35         90.51        62.78 o                         
   0   5   3      16290.39      15581.66       327.03 o                         
   1   5   3       4294.35       4034.47        67.27 o                         
   2   5   3       1427.89       1451.86        27.07 o                         
   3   5   3       2807.50       2892.35        46.27 o                         
   4   5   3      35822.54      34605.90       518.95 o                         
   5   5   3       4349.20       4778.71        77.71 o                         
   6   5   3        561.21        814.35        23.10 o                         
   7   5   3       9900.13       9143.69       152.56 o                         
   8   5   3      20931.37      20076.68       357.11 o                         
   9   5   3      23469.37      21924.63       385.32 o                         
  10   5   3      10106.20      10494.37       193.33 o                         
  11   5   3       1409.09       1482.32        45.84 o                         
  12   5   3       1696.36       1632.26        51.92 o                         
  13   5   3        730.81        912.55        46.12 o                         
  14   5   3       2263.44       2182.70        76.26 o                         
  15   5   3       1228.03       1067.26        58.03 o                         
  16   5   3        852.76       1046.21        63.54 o                         
  17   5   3        623.62        599.19        56.46 o                         
  18   5   3       5538.45       5048.91       154.37 o                         
  19   5   3        800.35        742.48        66.02 o                         
  20   5   3        668.30        704.64        69.90 o                         
  21   5   3        326.32        352.27        60.71 o                         
  22   5   3        751.79        548.19        81.72 o                         
   0   6   3       1344.44       1159.14        44.90 o                         
   1   6   3       1768.76       1756.12        42.51 o                         
   2   6   3       6309.76       7144.50       120.48 o                         
   3   6   3      10117.54       9965.68       148.57 o                         
   4   6   3      23677.55      24331.19       399.92 o                         
   5   6   3       1090.23       1013.36        28.66 o                         
   6   6   3       6315.16       6101.31       119.03 o                         
   7   6   3       6007.80       5816.86       100.67 o                         
   8   6   3      49101.60      46159.78       763.00 o                         
   9   6   3      20799.98      19913.09       387.25 o                         
  10   6   3       1493.39       1475.88        44.15 o                         
  11   6   3       2787.50       2791.46        70.36 o                         
  12   6   3       8301.12       8171.04       168.30 o                         
  13   6   3        954.32       1045.73        49.32 o                         
  14   6   3       7070.77       7220.90       166.62 o                         
  15   6   3       3784.09       3812.55       109.49 o                         
  16   6   3       3443.60       3555.04       116.88 o                         
  17   6   3       4104.76       3849.08       124.15 o                         
  18   6   3        579.01        580.21        60.15 o                         
  19   6   3       1940.77       1671.45        85.19 o                         
  20   6   3       1449.38       1338.79        86.51 o                         
  21   6   3         40.06         85.77        58.67 o                         
   0   7   3      20148.34      20024.06       460.59 o                         
   1   7   3      63597.65      61289.38       964.23 o                         
   2   7   3       1375.88       1451.35        33.85 o                         
   3   7   3      11149.12      11354.61       188.36 o                         
   4   7   3       7014.39       6857.64       116.84 o                         
   5   7   3       7438.82       7280.06       130.04 o                         
   6   7   3      11482.35      12293.32       214.04 o                         
   7   7   3      20931.51      21636.90       381.61 o                         
   8   7   3      29995.12      29664.11       501.03 o                         
   9   7   3      19838.01      19233.15       333.73 o                         
  10   7   3       2036.03       1922.48        53.84 o                         
  11   7   3       5577.64       5468.79       115.44 o                         
  12   7   3       5110.39       5108.20       114.74 o                         
  13   7   3       3210.83       2846.77        85.36 o                         
  14   7   3       4195.53       4247.30       113.38 o                         
  15   7   3       2651.73       2794.67        93.56 o                         
  16   7   3       1994.77       2036.87        83.75 o                         
  17   7   3       1734.10       1734.64        84.46 o                         
  18   7   3       1968.76       1873.81        87.93 o                         
  19   7   3       1487.51       1483.04        86.62 o                         
  20   7   3        891.77        947.95        81.33 o                         
  21   7   3        154.62        113.26        69.67 o                         
   0   8   3       2007.08       2021.71        62.32 o                         
   1   8   3       1071.75       1275.07        32.84 o                         
   2   8   3       3403.13       3151.35        66.55 o                         
   3   8   3      12103.61      11568.06       205.21 o                         
   4   8   3      10175.03       9885.78       176.97 o                         
   5   8   3      11024.22      10175.57       182.14 o                         
   6   8   3      28026.11      27447.16       462.87 o                         
   7   8   3      28207.91      28400.57       497.59 o                         
   8   8   3       7057.90       7038.35       127.83 o                         
   9   8   3       3498.87       3449.10        77.52 o                         
  10   8   3       1258.22       1379.68        44.94 o                         
  11   8   3      11039.89      10285.51       214.59 o                         
  12   8   3       3314.61       3795.42        97.09 o                         
  13   8   3        997.33       1010.23        51.27 o                         
  14   8   3       1326.27       1569.45        61.89 o                         
  15   8   3       1200.02       1123.72        61.37 o                         
  16   8   3       2297.83       2255.65        92.40 o                         
  17   8   3        996.93        902.14        67.74 o                         
  18   8   3        300.49        208.82        59.64 o                         
  19   8   3       1389.14       1300.91        93.87 o                         
  20   8   3        653.42        503.51        84.65 o                         
  21   8   3        178.51        149.61        80.51 o                         
   0   9   3       4320.28       3724.93       101.26 o                         
   1   9   3      16383.64      15289.69       257.97 o                         
   2   9   3       1188.43       1299.83        32.06 o                         
   3   9   3       4010.60       4199.42        80.31 o                         
   4   9   3       7095.91       7442.85       134.92 o                         
   5   9   3      35631.15      35136.26       687.19 o                         
   6   9   3       8107.51       7907.90       141.07 o                         
   7   9   3      10352.84      10067.52       178.31 o                         
   8   9   3       2112.64       2002.88        55.22 o                         
   9   9   3       1229.74       1365.77        45.60 o                         
  10   9   3       4254.97       4106.27        89.72 o                         
  11   9   3       2149.46       2269.49        68.91 o                         
  12   9   3        991.22        973.49        51.10 o                         
  13   9   3       1311.29       1461.32        62.24 o                         
  14   9   3       1003.99       1063.28        60.96 o                         
  15   9   3       1756.19       1664.09        78.44 o                         
  16   9   3       3491.74       3516.86       132.87 o                         
  17   9   3       1259.00       1153.71        86.54 o                         
  18   9   3        890.76        753.52        85.74 o                         
  19   9   3        724.96        653.44        98.99 o                         
  20   9   3        678.12        643.84        91.46 o                         
   0  10   3       7762.23       7435.84       220.14 o                         
   1  10   3      18675.97      18386.93       346.91 o                         
   2  10   3      20024.39      20293.29       344.59 o                         
   3  10   3      20129.76      19084.90       335.71 o                         
   4  10   3      33347.88      33644.62       593.27 o                         
   5  10   3       7123.98       7566.18       143.21 o                         
   6  10   3       2188.08       2069.06        53.33 o                         
   7  10   3       3443.43       3301.65        72.12 o                         
   8  10   3       1065.47       1080.51        39.63 o                         
   9  10   3       8666.75       8153.23       161.64 o                         
  10  10   3       4720.32       4510.12       101.59 o                         
  11  10   3       5640.33       5683.83       134.94 o                         
  12  10   3        745.51        818.34        54.42 o                         
  13  10   3       1149.07       1311.82        68.33 o                         
  14  10   3       3812.90       3718.66       119.92 o                         
  15  10   3        487.01        681.39        67.90 o                         
  16  10   3       2043.70       1966.57       101.82 o                         
  17  10   3        753.54        802.55        83.98 o                         
  18  10   3        402.20        513.65        78.82 o                         
  19  10   3       2259.14       2228.17       130.70 o                         
  20  10   3        301.18        328.75        87.49 o                         
   0  11   3       1264.24       1479.58        58.75 o                         
   1  11   3       8518.02       8218.48       151.99 o                         
   2  11   3      13080.28      13038.22       231.83 o                         
   3  11   3       4144.16       4125.97        83.89 o                         
   4  11   3       1759.75       1839.78        50.12 o                         
   5  11   3       2594.45       2829.56        68.32 o                         
   6  11   3       1853.80       2040.39        55.07 o                         
   7  11   3       8735.26       8413.90       161.22 o                         
   8  11   3      13670.59      13147.53       249.05 o                         
   9  11   3       1313.66       1548.29        55.93 o                         
  10  11   3       2680.34       2524.31        74.43 o                         
  11  11   3        103.73        151.38        40.39 o                         
  12  11   3       3127.41       3193.98       108.59 o                         
  13  11   3       2688.66       2519.40       100.26 o                         
  14  11   3        438.68        532.78        60.78 o                         
  15  11   3       5705.77       5624.67       171.74 o                         
  16  11   3       2165.23       2030.49       106.94 o                         
  17  11   3        592.06        541.26        79.02 o                         
  18  11   3        832.36        669.13        94.58 o                         
  19  11   3        503.92        630.35        92.67 o                         
   0  12   3       4692.48       4686.21       137.20 o                         
   1  12   3       1523.99       1538.94        50.86 o                         
   2  12   3       1673.49       1789.33        52.26 o                         
   3  12   3       2208.41       2151.91        59.82 o                         
   4  12   3       1953.37       1838.10        55.91 o                         
   5  12   3       1360.66       1299.77        50.79 o                         
   6  12   3      11593.16      10742.69       217.60 o                         
   7  12   3       2531.49       2414.48        71.05 o                         
   8  12   3       1737.85       2007.97        65.10 o                         
   9  12   3       1128.64       1229.97        54.20 o                         
  10  12   3       1941.01       2132.48        76.54 o                         
  11  12   3       5408.04       5255.78       139.50 o                         
  12  12   3         44.80        117.80        49.13 o                         
  13  12   3       1059.27       1016.37        72.42 o                         
  14  12   3       1343.74       1186.08        75.39 o                         
  15  12   3        172.55        215.34        59.63 o                         
  16  12   3       1437.23       1535.93        97.29 o                         
  17  12   3        666.88        849.70        88.77 o                         
  18  12   3        748.44        684.03        88.30 o                         
  19  12   3         16.77         23.76        77.99 o                         
   0  13   3       3787.99       3623.75       122.29 o                         
   1  13   3       3309.27       3474.26        84.15 o                         
   2  13   3       4628.79       4351.22       102.13 o                         
   3  13   3        734.91        790.74        43.02 o                         
   4  13   3       1568.95       2019.47        67.41 o                         
   5  13   3        280.43        343.20        37.08 o                         
   6  13   3        870.37        894.52        48.84 o                         
   7  13   3       2947.03       2986.34        87.79 o                         
   8  13   3       1160.90       1169.68        55.40 o                         
   9  13   3       1239.61       1075.32        57.24 o                         
  10  13   3       1140.30       1211.47        62.83 o                         
  11  13   3       1210.26        965.22        63.10 o                         
  12  13   3       2044.07       2281.42       101.46 o                         
  13  13   3        497.15        622.42        67.37 o                         
  14  13   3       2787.36       2709.17       118.79 o                         
  15  13   3       2421.53       2283.93       113.51 o                         
  16  13   3       4524.13       4405.05       170.81 o                         
  17  13   3        274.97        212.52        76.54 o                         
  18  13   3        638.31        708.17        94.63 o                         
   0  14   3       4720.85       4431.97       164.38 o                         
   1  14   3       2710.06       2765.22        91.07 o                         
   2  14   3        845.47        866.84        51.06 o                         
   3  14   3       1955.03       2169.39        74.39 o                         
   4  14   3       8053.85       7297.58       180.86 o                         
   5  14   3       3760.39       3429.90       105.31 o                         
   6  14   3       6300.46       6156.05       157.29 o                         
   7  14   3       4787.20       4807.52       129.34 o                         
   8  14   3       1186.20       1347.14        65.11 o                         
   9  14   3        475.48        428.64        50.06 o                         
  10  14   3       2896.66       2808.26       103.72 o                         
  11  14   3        281.11        339.97        52.75 o                         
  12  14   3       3035.81       2990.98       118.68 o                         
  13  14   3       3071.37       3120.81       128.33 o                         
  14  14   3        601.54        656.66        75.58 o                         
  15  14   3       6574.44       6103.49       201.19 o                         
  16  14   3        680.77        850.82        93.66 o                         
  17  14   3        436.80        496.53        83.97 o                         
   0  15   3        332.48        325.40        61.22 o                         
   1  15   3        720.61        807.05        55.16 o                         
   2  15   3       5029.33       4820.81       135.78 o                         
   3  15   3       3491.57       3166.82       100.28 o                         
   4  15   3       1417.68       1444.12        67.92 o                         
   5  15   3       2720.29       2610.78        95.91 o                         
   6  15   3       6489.84       6446.88       165.87 o                         
   7  15   3       1336.50       1598.00        71.93 o                         
   8  15   3       3052.57       3212.23       106.92 o                         
   9  15   3       3646.82       3737.04       121.39 o                         
  10  15   3        678.78        883.19        67.85 o                         
  11  15   3       3398.05       2848.45       110.66 o                         
  12  15   3        282.94        317.19        60.76 o                         
  13  15   3       1528.67       1441.31        88.24 o                         
  14  15   3       2943.37       2808.84       126.01 o                         
  15  15   3       4445.79       4319.17       174.01 o                         
  16  15   3        289.22        312.82        76.45 o                         
   0  16   3       1135.59       1160.35        98.22 o                         
   1  16   3       4191.22       4669.71       139.29 o                         
   2  16   3       3743.27       3449.32       115.65 o                         
   3  16   3       2526.91       2425.57       100.17 o                         
   4  16   3       1602.55       1709.54        78.96 o                         
   5  16   3        843.27        892.02        61.71 o                         
   6  16   3       7284.07       7179.08       182.17 o                         
   7  16   3       1324.75       1428.64        73.11 o                         
   8  16   3       1125.15       1088.07        67.43 o                         
   9  16   3       1318.97       1323.37        75.12 o                         
  10  16   3        948.64        916.09        68.81 o                         
  11  16   3        982.44        871.21        71.41 o                         
  12  16   3       2963.30       3058.63       127.29 o                         
  13  16   3       5158.18       5356.72       182.84 o                         
  14  16   3        360.03        465.26        77.05 o                         
  15  16   3        226.88        213.80        73.56 o                         
   0  17   3       2936.19       2509.78       153.73 o                         
   1  17   3       1087.84       1315.38        78.62 o                         
   2  17   3        753.56        783.33        67.57 o                         
   3  17   3        828.47       1429.22        77.11 o                         
   4  17   3       4590.95       4541.26       146.00 o                         
   5  17   3        255.40        238.00        52.04 o                         
   6  17   3       1917.34       1696.01        82.42 o                         
   7  17   3       2577.07       2428.31        97.68 o                         
   8  17   3       2551.91       2337.70       100.33 o                         
   9  17   3       3287.57       2697.98       105.07 o                         
  10  17   3       1591.55       1569.03        87.95 o                         
  11  17   3       1129.60       1164.69        83.94 o                         
  12  17   3        589.64        862.10        86.32 o                         
  13  17   3        496.69        528.45        79.69 o                         
  14  17   3        391.04        515.06        77.31 o                         
   0  18   3         46.27        -13.66        78.43 o                         
   1  18   3       3168.81       3236.11       129.19 o                         
   2  18   3       4007.91       3985.11       145.84 o                         
   3  18   3       6453.42       6371.40       182.49 o                         
   4  18   3        664.72        641.33        66.29 o                         
   5  18   3       2599.73       2475.93       104.54 o                         
   6  18   3        560.85        520.21        66.56 o                         
   7  18   3       1321.77       1288.49        84.66 o                         
   8  18   3        790.16        748.41        69.98 o                         
   9  18   3        530.39        549.11        65.17 o                         
  10  18   3        969.78       1174.40        91.36 o                         
  11  18   3       1669.22       1504.80       105.65 o                         
  12  18   3        519.61        503.29        79.67 o                         
  13  18   3        411.99        582.33        79.40 o                         
   0  19   3        391.45        254.78        91.91 o                         
   1  19   3       3033.93       3172.03       131.32 o                         
   2  19   3        519.36        499.38        67.39 o                         
   3  19   3       4464.05       4379.21       154.16 o                         
   4  19   3       2433.12       2487.22       113.24 o                         
   5  19   3       1868.28       1836.26        95.82 o                         
   6  19   3       2031.44       2063.50       101.45 o                         
   7  19   3        668.25        596.69        72.58 o                         
   8  19   3       1605.44       1405.52       102.79 o                         
   9  19   3       1727.66       1959.79       112.87 o                         
  10  19   3       1305.03       1215.52       100.70 o                         
  11  19   3        521.21        594.07        83.72 o                         
  12  19   3         23.09        171.20        72.06 o                         
   0  20   3       2956.85       3019.94       178.93 o                         
   1  20   3       1987.55       2093.59       106.56 o                         
   2  20   3        323.44        318.64        65.51 o                         
   3  20   3        762.75        761.90        78.19 o                         
   4  20   3       1121.58       1100.82        94.20 o                         
   5  20   3       1079.86       1049.94        86.52 o                         
   6  20   3        583.63        601.93        74.70 o                         
   7  20   3        531.94        513.76        74.13 o                         
   8  20   3        259.96        278.41        72.21 o                         
   9  20   3        266.81        356.04        70.79 o                         
  10  20   3        176.44        239.12        75.69 o                         
   0  21   3        262.54        379.62       100.48 o                         
   1  21   3       1195.35       1258.41        91.66 o                         
   2  21   3         65.07        194.84        68.34 o                         
   3  21   3       1288.60       1242.09        88.38 o                         
   4  21   3        231.21        255.12        66.78 o                         
   5  21   3        572.54        591.46        76.14 o                         
   6  21   3         54.93         92.89        60.90 o                         
   7  21   3        254.11        460.78        77.20 o                         
   8  21   3        439.83        449.07        73.95 o                         
   0  22   3        173.66        227.50        86.91 o                         
   1  22   3        169.25        246.00        65.23 o                         
   2  22   3        137.65        238.25        62.00 o                         
   3  22   3        214.95        303.46        67.06 o                         
   4  22   3         90.70        188.16        66.88 o                         
   5  22   3       1236.70       1081.71        96.09 o                         
   0   0   4       1063.62       1209.85        43.72 o                         
   1   0   4         88.23         59.04         8.54 o                         
   2   0   4      30050.27      33304.05       694.54 o                         
   3   0   4       2086.43       2219.78        51.41 o                         
   4   0   4      13123.64      13052.92       312.83 o                         
   5   0   4       1363.44       1511.48        43.83 o                         
   6   0   4       6597.13       6276.33       140.77 o                         
   7   0   4       8501.57       8338.59       222.00 o                         
   8   0   4      54473.42      57591.30      1558.39 o                         
   9   0   4       7880.86       8171.32       224.89 o                         
  10   0   4      33062.14      31483.39       839.64 o                         
  11   0   4       6349.87       6437.34       197.68 o                         
  12   0   4       4399.34       3986.94       144.81 o                         
  13   0   4       3451.09       3408.60       130.54 o                         
  14   0   4      14200.54      13377.52       453.56 o                         
  15   0   4       6088.89       5689.21       253.37 o                         
  16   0   4       2822.60       3171.94       162.41 o                         
  17   0   4       6494.30       6635.17       282.96 o                         
  18   0   4        796.55       1125.70       118.44 o                         
  19   0   4       5462.36       5050.10       231.62 o                         
  20   0   4       4116.80       4228.33       200.95 o                         
  21   0   4        666.99        744.45       136.09 o                         
  22   0   4        271.67        420.76       115.62 o                         
   0   1   4        108.60         90.17         8.02 o                         
   1   1   4       3169.72       3568.61        54.15 o                         
   2   1   4        291.00        280.27         9.75 o                         
   3   1   4      38139.44      40326.32       665.61 o                         
   4   1   4       3163.15       3064.41        51.83 o                         
   5   1   4      36188.00      38940.03       582.00 o                         
   6   1   4       4857.49       4725.02        76.44 o                         
   7   1   4      96646.94      97326.38      1688.84 o                         
   8   1   4       3403.35       3682.05        77.23 o                         
   9   1   4      13911.07      13347.71       247.61 o                         
  10   1   4      31434.92      30187.11       552.33 o                         
  11   1   4      38180.79      35604.23       691.17 o                         
  12   1   4       5187.54       5191.72       123.35 o                         
  13   1   4      15439.27      14582.30       330.02 o                         
  14   1   4       2304.55       2321.98        82.69 o                         
  15   1   4      10592.36      10185.62       281.37 o                         
  16   1   4       9919.86       9646.53       269.46 o                         
  17   1   4       4734.60       4679.96       150.64 o                         
  18   1   4       4796.11       4778.21       148.85 o                         
  19   1   4       4163.34       4373.36       142.32 o                         
  20   1   4       2641.62       2695.47       113.86 o                         
  21   1   4       1961.73       2007.69       119.94 o                         
  22   1   4        711.82        705.41        87.71 o                         
   0   2   4      29788.66      32687.99       693.11 o                         
   1   2   4        293.96        294.96        10.67 o                         
   2   2   4      35246.19      39896.20       644.63 o                         
   3   2   4       6033.71       6482.20        99.36 o                         
   4   2   4     235658.34     257355.19      4275.90 o                         
   5   2   4       2009.19       2303.88        38.86 o                         
   6   2   4      20758.12      23111.25       352.91 o                         
   7   2   4       6090.30       6795.72       128.97 o                         
   8   2   4      33599.87      33345.01       583.19 o                         
   9   2   4       6241.55       6609.84       129.34 o                         
  10   2   4      46928.66      48265.58       864.25 o                         
  11   2   4       9531.82       9174.08       182.05 o                         
  12   2   4       9074.83       9096.07       193.63 o                         
  13   2   4      11730.55      11526.70       259.70 o                         
  14   2   4       7065.83       7281.33       190.77 o                         
  15   2   4       3582.35       3433.88       111.27 o                         
  16   2   4       1402.67       1935.53        88.29 o                         
  17   2   4       7144.27       7436.36       207.14 o                         
  18   2   4       4590.89       4567.45       144.45 o                         
  19   2   4       3285.97       3542.18       126.98 o                         
  20   2   4       3104.87       2978.89       118.79 o                         
  21   2   4       2134.57       1975.85       129.37 o                         
  22   2   4        622.73        576.32        90.26 o                         
   0   3   4       3915.99       3741.25        91.73 o                         
   1   3   4      52443.45      58240.96      1039.82 o                         
   2   3   4       6362.81       7114.11       108.12 o                         
   3   3   4     475220.56     517253.28      9295.62 o                         
   4   3   4       6110.98       6330.79        98.59 o                         
   5   3   4      27210.03      29708.80       464.70 o                         
   5   3   4      20517.01      24118.08      2770.08 o                         
   6   3   4      19821.27      18793.79       320.25 o                         
   7   3   4      23075.87      22688.94       453.63 o                         
   8   3   4       9863.73       9120.77       167.73 o                         
   9   3   4      73878.97      74649.66      1308.62 o                         
  10   3   4      27752.13      28820.52       519.30 o                         
  11   3   4      17749.33      17893.68       377.63 o                         
  12   3   4       5653.48       5691.30       126.68 o                         
  13   3   4      14641.70      14129.83       308.93 o                         
  14   3   4       6855.46       6758.55       197.84 o                         
  15   3   4       4520.41       4610.45       135.57 o                         
  16   3   4       2078.80       2014.76        86.38 o                         
  17   3   4       3880.79       4252.53       136.83 o                         
  18   3   4       2827.21       2673.24       107.00 o                         
  19   3   4       3398.23       3457.34       126.38 o                         
  20   3   4       2947.73       3400.28       131.86 o                         
  21   3   4       2389.07       2131.84       122.29 o                         
  22   3   4       1250.99       1131.94       108.85 o                         
   0   4   4      12226.65      12684.95       276.11 o                         
   1   4   4       4035.12       3969.08        64.51 o                         
   2   4   4     215410.78     240217.55      3901.08 o                         
   3   4   4       4713.35       4844.65        76.22 o                         
   4   4   4      29856.21      31872.15       582.55 o                         
   5   4   4      10829.95      11131.68       194.94 o                         
   6   4   4      48403.42      49427.33       914.45 o                         
   7   4   4       1594.72       1556.56        38.15 o                         
   8   4   4      27549.21      25715.13       451.16 o                         
   9   4   4      10125.99      11148.62       222.44 o                         
  10   4   4     107054.72     112376.02      2131.84 o                         
  11   4   4       3487.02       3423.95        82.99 o                         
  12   4   4       5237.19       4806.80       115.58 o                         
  13   4   4       7260.86       7229.92       175.39 o                         
  14   4   4       8808.40       8640.73       255.99 o                         
  15   4   4      10068.75      10257.59       256.64 o                         
  16   4   4       8082.39       8156.33       213.13 o                         
  17   4   4       7642.87       8234.28       223.88 o                         
  18   4   4       6518.41       6200.57       178.53 o                         
  19   4   4       1707.21       1542.13        92.96 o                         
  20   4   4       5599.07       5750.92       195.87 o                         
  21   4   4       2155.37       1894.36       105.58 o                         
  22   4   4        682.89        855.95       105.53 o                         
   0   5   4       1702.64       1938.19        46.94 o                         
   1   5   4      37332.25      39739.50       622.63 o                         
   2   5   4       2387.17       2734.18        47.20 o                         
   3   5   4      40320.43      45175.06       724.20 o                         
   4   5   4      12619.29      12619.53       212.69 o                         
   5   5   4     182269.23     180432.56      2886.35 o                         
   6   5   4       5522.10       5460.21       102.24 o                         
   7   5   4      22674.72      22279.62       366.08 o                         
   8   5   4       7580.20       6748.10       121.27 o                         
   9   5   4     125846.16     132091.62      2309.65 o                         
  10   5   4      15560.84      15145.80       285.57 o                         
  11   5   4       8557.77       8289.37       181.04 o                         
  12   5   4      13257.66      13065.85       273.35 o                         
  13   5   4      18907.25      17932.39       383.22 o                         
  14   5   4       5708.60       6021.46       158.25 o                         
  15   5   4       6032.91       6291.50       165.01 o                         
  16   5   4       3328.37       3667.06       116.71 o                         
  17   5   4       7107.66       6534.76       185.54 o                         
  18   5   4       3299.68       3264.61       121.45 o                         
  19   5   4       1468.18       1461.56        91.62 o                         
  20   5   4       3536.06       3306.76       126.94 o                         
  21   5   4       1016.40        965.23        96.88 o                         
  22   5   4        518.99        549.03       314.27 o                         
  22   5   4        313.17        563.77       216.98 o                         
   0   6   4      14790.84      14501.71       318.57 o                         
   1   6   4       5545.69       5225.33        82.73 o                         
   2   6   4      17226.08      19446.49       311.61 o                         
   3   6   4      30524.88      28458.93       551.83 o                         
   4   6   4      33867.61      33198.93       556.95 o                         
   5   6   4       4233.79       3967.34        77.44 o                         
   6   6   4      36792.64      37342.35       648.04 o                         
   7   6   4      10346.16      10524.18       189.20 o                         
   8   6   4     133039.27     142873.38      2673.05 o                         
   9   6   4      43881.82      43498.80       764.80 o                         
  10   6   4      14119.23      14674.15       279.44 o                         
  11   6   4       3083.60       3263.00        83.80 o                         
  12   6   4      17337.39      16892.65       358.37 o                         
  13   6   4       7146.18       7408.90       189.65 o                         
  14   6   4       7927.25       8142.37       204.45 o                         
  15   6   4       4227.00       4481.26       130.44 o                         
  16   6   4       5903.88       6277.37       176.01 o                         
  17   6   4       2812.55       2889.54       114.62 o                         
  18   6   4       2722.67       2942.34       117.94 o                         
  19   6   4       2108.11       2195.94       109.59 o                         
  20   6   4       1084.89       1146.83       120.19 o                         
  21   6   4       1109.21        883.13        99.22 o                         
   0   7   4       7810.33       7853.33       207.52 o                         
   1   7   4      65492.61      65154.61      1080.12 o                         
   2   7   4       7138.00       7149.27       132.61 o                         
   3   7   4      19690.48      19952.95       363.87 o                         
   4   7   4       1906.04       1789.70        41.71 o                         
   5   7   4      16367.77      15504.35       266.76 o                         
   6   7   4      14397.92      14183.37       244.29 o                         
   7   7   4     112984.64     110912.41      1883.27 o                         
   8   7   4      20037.88      18467.69       346.16 o                         
   9   7   4      49013.12      50559.04       922.18 o                         
  10   7   4       6542.25       5371.58       128.26 o                         
  11   7   4       4966.07       4859.62       114.98 o                         
  12   7   4       6949.18       6579.16       152.57 o                         
  13   7   4       3104.99       3149.55       101.35 o                         
  14   7   4       3093.09       3306.15       109.15 o                         
  15   7   4       8897.49       8956.66       225.99 o                         
  16   7   4       5089.43       5124.18       152.02 o                         
  17   7   4       3164.68       3096.83       121.29 o                         
  18   7   4       5012.22       5038.80       163.44 o                         
  19   7   4       1806.58       1563.24       118.25 o                         
  20   7   4       2667.14       2373.70       139.88 o                         
  21   7   4        656.18        447.33       112.60 o                         
   0   8   4      39220.25      38174.39      1028.49 o                         
   1   8   4       5771.02       5865.74       109.99 o                         
   2   8   4      37713.38      36876.45       641.56 o                         
   3   8   4       5778.53       5644.12       112.23 o                         
   4   8   4      15504.20      14368.10       262.41 o                         
   5   8   4       7948.80       7511.09       136.02 o                         
   6   8   4     103414.52     101265.70      1789.01 o                         
   7   8   4      29811.28      27285.12       482.63 o                         
   8   8   4      22313.31      21331.14       373.72 o                         
   9   8   4       5811.24       5271.95       113.03 o                         
  10   8   4      10847.84      10063.10       202.75 o                         
  11   8   4      11346.83      10969.52       235.31 o                         
  12   8   4       7007.60       7084.25       168.39 o                         
  13   8   4       2773.85       2951.38        95.21 o                         
  14   8   4       5942.83       5930.13       151.82 o                         
  15   8   4       3400.61       3768.88       129.09 o                         
  16   8   4       6713.42       6671.13       193.86 o                         
  17   8   4       5010.17       5103.01       177.73 o                         
  18   8   4       1729.70       1891.25       114.52 o                         
  19   8   4       3273.94       2809.00       147.75 o                         
  20   8   4       2252.80       1941.00       138.18 o                         
  21   8   4        621.72        483.98       102.26 o                         
   0   9   4      12584.56      13011.05       340.11 o                         
   1   9   4      12719.86      11780.13       211.70 o                         
   2   9   4       7126.20       7429.76       138.86 o                         
   3   9   4      67910.05      66993.88      1181.91 o                         
   4   9   4      15252.30      16032.00       313.46 o                         
   5   9   4     129027.55     132918.78      2421.25 o                         
   6   9   4      60993.71      58294.38       971.08 o                         
   7   9   4      30207.19      29827.64       524.51 o                         
   8   9   4       6468.15       6018.13       124.26 o                         
   9   9   4      16726.34      16028.56       310.20 o                         
  10   9   4      14691.71      14417.21       290.77 o                         
  11   9   4       7831.64       7590.48       176.89 o                         
  12   9   4       3369.44       3167.40        98.65 o                         
  13   9   4       3883.71       4036.98       121.25 o                         
  14   9   4       2554.43       2783.79       105.79 o                         
  15   9   4       5743.48       5833.17       176.05 o                         
  16   9   4       4680.56       4846.32       170.37 o                         
  17   9   4       4149.31       3920.44       153.16 o                         
  18   9   4       1232.03       1232.33       114.74 o                         
  19   9   4       2356.48       2610.64       188.72 o                         
  20   9   4       1222.58       1295.61       123.50 o                         
   0  10   4      69466.85      68755.61      1698.87 o                         
   1  10   4      29962.05      28162.36       481.99 o                         
   2  10   4      84370.45      85768.02      1457.56 o                         
   3  10   4      35350.79      34418.07       621.65 o                         
   4  10   4     150411.69     155818.36      2818.44 o                         
   5  10   4      24205.53      22543.67       411.21 o                         
   6  10   4      17928.46      17824.06       338.76 o                         
   7  10   4       5618.90       5231.31       113.48 o                         
   8  10   4      12686.49      11506.71       213.04 o                         
   9  10   4      13215.74      12513.95       252.64 o                         
  10  10   4       6148.84       6369.50       160.21 o                         
  11  10   4       3584.88       3679.90       124.73 o                         
  12  10   4       6239.97       5959.54       163.90 o                         
  13  10   4       2292.14       2041.14        86.80 o                         
  14  10   4       1862.74       1921.10        92.33 o                         
  15  10   4       5133.19       5316.03       168.23 o                         
  16  10   4       3402.09       3128.41       137.97 o                         
  17  10   4       4500.72       4203.20       167.11 o                         
  18  10   4       6433.58       6515.69       244.89 o                         
  19  10   4       1997.04       1734.51       128.74 o                         
  20  10   4        513.89        499.23       118.73 o                         
   0  11   4       8242.64       8121.35       213.16 o                         
   1  11   4      45289.55      42050.13       737.83 o                         
   2  11   4       7327.91       7257.66       137.82 o                         
   3  11   4      23297.88      24171.22       441.66 o                         
   4  11   4       7011.30       6608.11       135.49 o                         
   5  11   4       6632.41       6698.24       142.51 o                         
   6  11   4       3644.70       3535.60        87.09 o                         
   7  11   4       5219.23       5100.83       116.89 o                         
   8  11   4       9264.35       8872.68       188.44 o                         
   9  11   4      11429.25      11120.48       251.83 o                         
  10  11   4       3722.86       3564.70       110.35 o                         
  11  11   4       2521.56       2495.84        95.53 o                         
  12  11   4       4115.21       4582.82       134.84 o                         
  13  11   4       8586.21       8705.24       229.96 o                         
  14  11   4       3599.68       3547.16       129.05 o                         
  15  11   4       3348.88       3522.74       136.66 o                         
  16  11   4       1703.92       1766.14       113.91 o                         
  17  11   4       6406.58       6291.73       222.58 o                         
  18  11   4       3572.64       3201.07       201.71 o                         
  19  11   4       1894.31       1842.98       142.56 o                         
   0  12   4       4391.89       4014.15       124.54 o                         
   1  12   4       4557.81       4700.17       106.48 o                         
   2  12   4      11157.93      11033.28       216.02 o                         
   3  12   4       6457.61       6462.33       146.91 o                         
   4  12   4       5498.26       5350.41       126.92 o                         
   5  12   4      11793.07      10612.35       228.82 o                         
   6  12   4      20887.82      20361.94       449.84 o                         
   7  12   4       8011.77       7522.06       182.68 o                         
   8  12   4       7624.41       7658.66       187.35 o                         
   9  12   4       4232.92       4102.37       108.41 o                         
  10  12   4       5037.42       4906.56       138.81 o                         
  11  12   4       3514.43       3933.14       128.77 o                         
  12  12   4       4574.70       4727.22       147.71 o                         
  13  12   4       4449.33       4200.17       146.94 o                         
  14  12   4       6662.98       6432.23       191.80 o                         
  15  12   4       3460.27       3290.13       138.11 o                         
  15  12   4       4520.00       4858.60       869.77 o                         
  16  12   4       2961.63       2878.52       152.29 o                         
  16  12   4       3573.59       2769.00       669.32 o                         
  17  12   4       3796.56       4001.65       207.54 o                         
  18  12   4       3631.61       3570.60       187.52 o                         
  18  12   4       3784.05       2848.41       764.35 o                         
  19  12   4        531.07        676.56       241.74 o                         
  19  12   4        711.79        912.66       173.44 o                         
  19  12   4       1248.90       1031.43       297.90 o                         
  19  12   4       1012.34        479.60       521.31 o                         
   0  13   4       4584.32       4169.38       139.08 o                         
   1  13   4      16416.80      15023.74       313.85 o                         
   2  13   4      13593.87      13459.15       281.41 o                         
   3  13   4      14366.07      14278.49       318.43 o                         
   4  13   4      11334.66      10924.03       259.78 o                         
   5  13   4      19520.82      18588.43       423.77 o                         
   6  13   4       4477.23       4595.01       123.69 o                         
   7  13   4       3445.33       3386.20       100.22 o                         
   8  13   4       2988.68       3032.19        99.36 o                         
   9  13   4       6333.46       6321.42       157.11 o                         
  10  13   4       2754.82       2801.20       104.84 o                         
  11  13   4      10974.56      11380.00       297.52 o                         
  12  13   4       3048.17       3119.98       127.18 o                         
  13  13   4        636.40        608.17        83.53 o                         
  13  13   4       1750.29       1027.29       846.21 o                         
  14  13   4       3453.59       3486.98       141.97 o                         
  14  13   4       3724.13       3909.04       637.15 o                         
  15  13   4       8354.30       6860.91       644.09 o                         
  15  13   4       5564.67       5620.50       210.67 o                         
  16  13   4       2536.09       2600.34       162.49 o                         
  16  13   4       3291.81       3414.01       553.39 o                         
  17  13   4       1353.70       1513.27       161.24 o                         
  17  13   4       1942.64       1325.76       415.06 o                         
  18  13   4        528.27        365.64       118.65 o                         
   0  14   4      17568.22      16039.47       552.46 o                         
   1  14   4       2249.07       2346.14        88.79 o                         
   2  14   4       5700.07       5507.19       154.06 o                         
   3  14   4       8192.23       7644.13       188.14 o                         
   4  14   4       6504.42       6130.55       164.08 o                         
   5  14   4       5210.28       4809.60       138.28 o                         
   6  14   4       5566.43       5665.05       155.50 o                         
   7  14   4       4544.26       4580.42       123.26 o                         
   8  14   4       5070.77       4648.68       132.50 o                         
   9  14   4       2181.49       2532.86        93.49 o                         
  10  14   4       1779.67       1866.34        92.62 o                         
  11  14   4       4465.57       4475.17       153.00 o                         
  12  14   4       4634.41       4543.46       165.81 o                         
  13  14   4       3382.44       3580.53       143.73 o                         
  14  14   4       3627.46       3605.61       152.01 o                         
  14  14   4       5826.43       4578.91       682.74 o                         
  15  14   4       4951.59       4843.45       199.42 o                         
  15  14   4       5741.05       6089.94       622.73 o                         
  16  14   4       1797.02       2030.52       172.26 o                         
  16  14   4       2719.08       2619.13       722.43 o                         
  17  14   4       1207.93       1335.10       141.88 o                         
  17  14   4       1610.07        488.19       518.10 o                         
   0  15   4       7900.18       7825.87       275.36 o                         
   1  15   4      10619.08      10183.38       243.57 o                         
   2  15   4       3430.12       3116.85       103.57 o                         
   3  15   4       4650.98       4618.03       135.46 o                         
   4  15   4      10456.73      10826.72       260.44 o                         
   5  15   4       8025.41       8036.68       206.30 o                         
   6  15   4       5238.78       5746.72       158.00 o                         
   7  15   4       8247.30       7898.02       204.15 o                         
   8  15   4       3358.95       3494.83       124.40 o                         
   9  15   4       5461.79       5576.97       159.12 o                         
  10  15   4       4531.28       5110.62       167.46 o                         
  11  15   4       2882.85       2947.05       122.56 o                         
  12  15   4       5696.31       5562.82       193.46 o                         
  12  15   4       7319.64       6493.35      1010.26 o                         
  13  15   4       6256.82       6112.85       209.54 o                         
  13  15   4       8495.86       9145.13      1258.76 o                         
  14  15   4       5669.68       3855.79       675.63 o                         
  14  15   4       4393.75       4382.56       176.57 o                         
  15  15   4       1618.44       1555.41       133.80 o                         
  15  15   4       2484.67       2293.81       656.89 o                         
  16  15   4       1753.29       2151.77       159.51 o                         
  16  15   4       2412.11       1694.34       673.34 o                         
   0  16   4       2481.29       2482.99       137.72 o                         
   1  16   4       8886.64       8709.15       226.46 o                         
   2  16   4       1693.60       1943.55        83.82 o                         
   3  16   4       2426.50       2489.35       100.89 o                         
   4  16   4      11295.62      11159.31       296.63 o                         
   5  16   4       4136.25       4425.31       137.55 o                         
   6  16   4       8221.75       8225.55       214.28 o                         
   7  16   4       3441.24       3504.40       116.75 o                         
   8  16   4       6128.39       6588.01       173.95 o                         
   9  16   4       2940.95       3345.37       113.89 o                         
  10  16   4       3743.33       3666.25       134.22 o                         
  11  16   4       1671.44       2109.33       109.74 o                         
  12  16   4       3019.38       2895.65       137.64 o                         
  12  16   4       3568.59       2122.54       648.94 o                         
  13  16   4       2797.40       3011.44       153.52 o                         
  13  16   4       3704.52       1937.73      1033.24 o                         
  14  16   4       1956.14       2130.75       136.66 o                         
  14  16   4       2445.82       1830.61       673.60 o                         
  15  16   4       1288.19       1459.76       124.63 o                         
  15  16   4       1962.61       1397.76       490.14 o                         
   0  17   4       6150.66       6268.58       250.05 o                         
   1  17   4       4898.40       5276.87       157.56 o                         
   2  17   4       8036.25       7960.40       219.11 o                         
   3  17   4       3148.85       3353.50       123.78 o                         
   4  17   4       5427.33       5774.47       179.21 o                         
   5  17   4      10512.87      10251.97       265.32 o                         
   6  17   4       1824.69       2039.03        99.35 o                         
   7  17   4       4769.92       4654.77       146.46 o                         
   8  17   4       4017.92       3955.81       133.04 o                         
   9  17   4       2982.54       3220.47       120.23 o                         
  10  17   4       3095.74       3227.68       127.66 o                         
  11  17   4       8718.59       9058.45       284.84 o                         
  12  17   4       3878.74       4009.22       205.82 o                         
  12  17   4       6035.53       5721.83       937.20 o                         
  13  17   4       1146.89       1428.28       135.68 o                         
  13  17   4       2584.40       2590.01       738.83 o                         
  14  17   4       1005.87       1370.91       135.01 o                         
  14  17   4       1137.32       1173.41       430.82 o                         
   0  18   4       1284.20       1467.84       132.29 o                         
   1  18   4       8240.45       7887.79       228.04 o                         
   2  18   4       5640.35       5743.91       179.06 o                         
   3  18   4       2186.94       2304.94       109.48 o                         
   4  18   4       4884.51       5245.18       165.60 o                         
   5  18   4       3083.22       3097.68       124.69 o                         
   6  18   4       2997.93       2921.84       121.54 o                         
   7  18   4       3029.25       3192.78       130.59 o                         
   8  18   4       1953.88       1694.24        99.44 o                         
   9  18   4       1063.00       1575.31       110.93 o                         
  10  18   4       4432.70       4396.92       202.58 o                         
  11  18   4       2729.13       3058.03       164.20 o                         
  12  18   4       3666.54       4067.63       212.74 o                         
  12  18   4       4232.60       5309.35       900.99 o                         
  13  18   4        640.09        700.70       123.15 o                         
  13  18   4        794.92        822.79       537.67 o                         
   0  19   4       4803.67       4990.39       239.24 o                         
   1  19   4       3112.19       3556.72       141.12 o                         
   2  19   4       2665.96       3143.14       132.83 o                         
   3  19   4       3178.97       3442.40       134.76 o                         
   4  19   4       2512.95       2696.11       121.56 o                         
   5  19   4       1825.74       1878.42       103.32 o                         
   6  19   4       2579.75       2576.91       119.25 o                         
   7  19   4       1956.68       1869.15       130.36 o                         
   8  19   4       3039.46       2778.62       152.10 o                         
   9  19   4       3263.28       3462.40       165.53 o                         
  10  19   4       2460.88       2393.92       152.73 o                         
  11  19   4       1129.03       1144.79       131.26 o                         
  12  19   4        560.62       1419.84       157.93 o                         
  12  19   4        956.19       1249.09       207.68 o                         
  12  19   4        316.03       1331.30       367.69 o                         
  12  19   4        817.11       2052.71       874.73 o                         
   0  20   4       4338.70       4456.70       242.01 o                         
   1  20   4       3278.11       3477.99       143.50 o                         
   2  20   4       3810.29       3830.96       153.51 o                         
   3  20   4       2479.47       2592.51       142.20 o                         
   4  20   4       5269.08       4734.66       217.86 o                         
   5  20   4       3324.87       3172.87       150.79 o                         
   6  20   4       1279.77       1379.38       117.37 o                         
   7  20   4       1661.58       1914.30       118.16 o                         
   8  20   4       2297.10       2226.16       125.53 o                         
   9  20   4       1782.99       2122.76       124.82 o                         
  10  20   4        667.02        951.44       118.19 o                         
   0  21   4        832.11       1463.95       179.61 o                         
   1  21   4       1354.23       1810.20       139.30 o                         
   2  21   4       1912.83       2048.76       132.94 o                         
   3  21   4       5171.37       5188.25       192.43 o                         
   4  21   4       1416.75       1605.61       117.98 o                         
   5  21   4        834.43        985.63       100.52 o                         
   6  21   4       1459.93       1806.62       112.50 o                         
   7  21   4        425.36        788.58        96.50 o                         
   8  21   4        736.76        825.42        96.58 o                         
   8  21   4        832.02        902.60       333.04 o                         
   0  22   4        264.43        798.68       133.15 o                         
   1  22   4        612.79        803.72        92.59 o                         
   2  22   4        688.58        901.15        99.93 o                         
   3  22   4        956.35       1288.55       109.28 o                         
   4  22   4        824.75       1129.37       101.83 o                         
   5  22   4        703.56        806.68       251.87 o                         
   1   0   5         35.94         88.48         9.24 o                         
   2   0   5       2059.50       2175.07        48.87 o                         
   3   0   5      16050.63      17557.30       347.46 o                         
   4   0   5       1523.75       1515.93        40.38 o                         
   5   0   5       6944.84       6826.10       142.48 o                         
   6   0   5       1446.64       1476.99        48.27 o                         
   7   0   5       2844.03       2363.41        79.37 o                         
   8   0   5      16420.14      15935.73       422.81 o                         
   9   0   5       6524.11       6028.47       170.44 o                         
  10   0   5      22557.90      21901.42       575.26 o                         
  11   0   5       9503.85       8787.50       261.09 o                         
  12   0   5      13529.23      13423.07       399.85 o                         
  13   0   5       1150.29       1123.30        70.59 o                         
  14   0   5       3114.87       3028.51       132.03 o                         
  15   0   5       2795.99       2508.22       131.29 o                         
  16   0   5       1601.93       1598.78       115.52 o                         
  17   0   5       1734.48       1712.11       126.31 o                         
  18   0   5         26.92         62.55        66.24 o                         
  19   0   5       1095.95        913.73        93.62 o                         
  20   0   5       2789.13       2740.40       153.71 o                         
  21   0   5        204.61        257.67        86.50 o                         
  22   0   5       1184.90        950.46       107.42 o                         
   0   1   5         33.04         91.57         8.51 o                         
   1   1   5         37.86         52.78         5.95 o                         
   2   1   5       1137.63       1200.77        21.62 o                         
   3   1   5        812.02        793.54        16.89 o                         
   4   1   5       6419.70       6776.01        98.65 o                         
   5   1   5       3210.84       2996.89        47.66 o                         
   6   1   5       5916.21       5927.84        93.77 o                         
   7   1   5       6570.69       6439.06       117.38 o                         
   8   1   5       7227.42       6701.69       124.02 o                         
   9   1   5       4048.69       3438.40        76.44 o                         
  10   1   5      10865.59       9944.37       193.19 o                         
  11   1   5       1783.31       1934.88        53.00 o                         
  12   1   5      12180.36      11680.42       252.33 o                         
  13   1   5       1886.80       1863.88        65.97 o                         
  14   1   5       1976.71       2111.99        76.34 o                         
  15   1   5       1912.68       1694.11        76.38 o                         
  16   1   5       1797.64       1680.40        78.56 o                         
  17   1   5      16090.85      17318.63       429.55 o                         
  18   1   5       1336.05       1452.22        79.19 o                         
  19   1   5       2025.06       2044.42        97.16 o                         
  20   1   5        875.16       1068.25        73.59 o                         
  21   1   5        453.60        462.92        69.84 o                         
  22   1   5        428.34        387.88        63.67 o                         
   0   2   5       1806.35       2001.32        47.04 o                         
   1   2   5       1989.21       2074.78        32.43 o                         
   2   2   5       3326.35       4348.59        66.70 o                         
   3   2   5        947.39       1256.59        23.61 o                         
   4   2   5       9487.48      10191.19       152.41 o                         
   5   2   5       3610.62       4127.02        64.81 o                         
   6   2   5      10488.41      10041.27       151.74 o                         
   7   2   5       4024.28       4287.49        78.83 o                         
   8   2   5       7774.36       7815.53       144.21 o                         
   9   2   5        279.49        501.20        25.32 o                         
  10   2   5      36182.62      34377.75       620.14 o                         
  11   2   5       4036.48       4072.53        96.45 o                         
  12   2   5       1437.37       1252.53        46.97 o                         
  13   2   5       3561.17       3723.94        94.36 o                         
  14   2   5       4717.35       4508.35       120.88 o                         
  15   2   5       3122.42       3006.53       101.10 o                         
  16   2   5       1613.14       1511.25        77.30 o                         
  17   2   5       7207.71       7415.85       201.82 o                         
  18   2   5        828.80        715.44        61.96 o                         
  19   2   5       2111.25       2053.01        95.61 o                         
  20   2   5        829.61        996.48        78.11 o                         
  21   2   5        882.12        801.77        76.68 o                         
  22   2   5        269.62        221.41        62.32 o                         
   0   3   5       7897.75       8424.01       179.75 o                         
   1   3   5       1899.77       1791.17        32.19 o                         
   2   3   5        714.58        979.83        19.27 o                         
   3   3   5      23241.96      24517.53       357.83 o                         
   4   3   5       2165.54       2290.12        39.91 o                         
   5   3   5       1261.58       1685.24        30.55 o                         
   6   3   5      23812.06      23470.03       356.95 o                         
   7   3   5       2986.73       2804.29        64.02 o                         
   8   3   5       2156.63       2525.32        53.83 o                         
   9   3   5      10097.38      10218.25       188.05 o                         
  10   3   5       3837.30       3819.21        95.93 o                         
  11   3   5      11149.83      11243.40       221.81 o                         
  12   3   5       2868.59       2935.33        75.62 o                         
  13   3   5        694.33        856.07        43.05 o                         
  14   3   5       1021.12       1069.78        56.01 o                         
  15   3   5       2196.21       2288.44        85.31 o                         
  16   3   5       3790.61       3811.54       122.87 o                         
  17   3   5       8890.77       8948.62       234.33 o                         
  18   3   5       2401.57       2434.42       102.95 o                         
  19   3   5       3903.76       4088.53       143.31 o                         
  20   3   5       1578.89       1366.61        86.10 o                         
  21   3   5        800.43        707.32        73.94 o                         
  22   3   5        143.49        273.55        64.14 o                         
   0   4   5       1007.02       1137.76        31.94 o                         
   1   4   5       4089.46       4682.94        74.03 o                         
   2   4   5       9564.58      10175.51       153.78 o                         
   3   4   5       2851.99       3188.92        49.55 o                         
   4   4   5       8397.50       8213.77       123.26 o                         
   5   4   5       4098.18       3914.92        82.01 o                         
   6   4   5      10578.56      11347.66       185.59 o                         
   7   4   5       1790.25       1533.62        35.69 o                         
   8   4   5       3964.84       3712.86        69.75 o                         
   9   4   5      15204.67      14439.67       255.39 o                         
  10   4   5      16184.74      15534.04       286.79 o                         
  11   4   5       3917.94       4102.30        93.24 o                         
  12   4   5       3388.78       3254.64        81.38 o                         
  13   4   5       5782.19       5441.84       129.71 o                         
  14   4   5       1023.75       1011.04        55.92 o                         
  15   4   5       5923.98       5680.73       151.76 o                         
  16   4   5        991.95       1098.06        62.16 o                         
  17   4   5       1239.34       1303.01        71.49 o                         
  18   4   5       1349.27        996.73        69.44 o                         
  19   4   5        315.46        289.11        56.14 o                         
  20   4   5       1254.58       1148.17        77.44 o                         
  21   4   5        883.53        916.30        76.50 o                         
  22   4   5        242.65        334.83        72.00 o                         
   0   5   5       3618.08       3627.55        78.41 o                         
   1   5   5       2712.39       2518.36        42.08 o                         
   2   5   5       4562.04       4954.88        76.77 o                         
   3   5   5       1719.99       2093.79        36.06 o                         
   4   5   5       3983.76       3923.19        82.51 o                         
   5   5   5      19808.35      19112.99       288.51 o                         
   6   5   5      18000.42      17814.75       300.32 o                         
   7   5   5        329.30        364.39        20.33 o                         
   8   5   5      22828.16      20990.57       382.63 o                         
   9   5   5      16008.21      18164.11       365.74 o                         
  10   5   5       5511.93       5467.35       106.54 o                         
  11   5   5        828.97       1211.84        42.61 o                         
  12   5   5       2749.63       2834.09        74.57 o                         
  13   5   5       2119.31       2223.22        69.66 o                         
  14   5   5       5072.09       5184.16       138.07 o                         
  15   5   5       2364.11       2243.33        81.31 o                         
  16   5   5       3994.65       4314.28       126.14 o                         
  17   5   5        660.06        775.81        62.07 o                         
  18   5   5        823.79        725.62        65.90 o                         
  19   5   5       1088.12        963.07        70.58 o                         
  20   5   5       4023.86       4063.37       140.42 o                         
  21   5   5        778.48        685.44        72.82 o                         
   0   6   5       3180.86       2551.87        87.00 o                         
   1   6   5       7898.75       8121.12       132.28 o                         
   2   6   5      15570.95      15202.61       227.19 o                         
   3   6   5      14148.24      13423.59       207.94 o                         
   4   6   5       5020.12       5065.98        85.22 o                         
   5   6   5      17554.68      16271.94       270.98 o                         
   6   6   5       1142.38       1488.36        36.24 o                         
   7   6   5      18012.98      17815.67       299.21 o                         
   8   6   5      17406.61      15318.47       266.69 o                         
   9   6   5       5645.41       6154.56       116.78 o                         
  10   6   5       3837.23       4090.77        85.00 o                         
  11   6   5       2303.13       2287.36        64.09 o                         
  12   6   5       5889.43       5451.32       119.88 o                         
  13   6   5       1176.40       1242.55        52.50 o                         
  14   6   5       3450.99       3434.62       101.74 o                         
  15   6   5       1387.31       1304.65        64.67 o                         
  16   6   5       5798.01       5762.06       150.78 o                         
  17   6   5       4450.64       4270.62       132.77 o                         
  18   6   5        487.83        503.81        59.62 o                         
  19   6   5       3046.72       3006.53       116.17 o                         
  20   6   5        485.50        459.33        74.63 o                         
  21   6   5        662.92        603.24        74.99 o                         
   0   7   5       3145.90       2961.28        81.11 o                         
   1   7   5      14363.95      14536.92       241.46 o                         
   2   7   5       2034.79       1959.81        42.27 o                         
   3   7   5       1635.50       1713.78        44.05 o                         
   4   7   5       3129.72       2716.06        57.03 o                         
   5   7   5        546.53        515.23        22.48 o                         
   6   7   5      11229.83      10903.70       189.07 o                         
   7   7   5      39084.05      40162.32       674.96 o                         
   8   7   5      22195.04      21806.12       366.17 o                         
   9   7   5       6287.25       6202.75       115.79 o                         
  10   7   5       7604.49       7137.26       140.27 o                         
  11   7   5       1788.73       1636.52        53.50 o                         
  12   7   5       6011.96       5927.66       129.12 o                         
  13   7   5       7571.95       7634.59       171.52 o                         
  14   7   5       5774.33       5442.36       134.54 o                         
  15   7   5       1227.42       1440.78        67.94 o                         
  16   7   5       1842.60       2106.21        86.09 o                         
  17   7   5       2520.28       2548.73       101.83 o                         
  18   7   5       1740.45       1831.05        88.92 o                         
  19   7   5       1149.22        941.55        80.39 o                         
  20   7   5        627.01        558.95        77.71 o                         
  21   7   5        319.62        327.89        76.47 o                         
   0   8   5       9197.93       8969.41       220.42 o                         
   1   8   5       5984.15       5805.60       102.93 o                         
   2   8   5       4589.02       4597.62        87.00 o                         
   3   8   5       2027.90       2013.35        50.25 o                         
   4   8   5       6082.91       5863.33       107.13 o                         
   5   8   5      29523.55      27736.20       475.19 o                         
   6   8   5      10337.97       9216.93       164.21 o                         
   7   8   5      43969.04      43877.05       779.31 o                         
   8   8   5      14228.09      14303.65       254.66 o                         
   9   8   5       2724.85       2829.86        67.20 o                         
  10   8   5       2171.70       1975.31        57.62 o                         
  11   8   5       3929.20       3885.97        91.46 o                         
  12   8   5       4233.84       4169.85       104.06 o                         
  13   8   5       4633.65       4540.82       113.83 o                         
  14   8   5       6467.59       6477.66       159.35 o                         
  15   8   5        911.58        976.27        59.14 o                         
  16   8   5        643.19        556.34        57.92 o                         
  17   8   5       2097.39       1854.93       102.87 o                         
  18   8   5       3713.91       3849.61       151.36 o                         
  19   8   5       1615.14       1524.34        99.18 o                         
  20   8   5        697.83        927.22        91.30 o                         
  21   8   5        101.60         45.05        89.84 o                         
   0   9   5       4133.90       3685.69       106.66 o                         
   1   9   5       6211.56       5725.22       104.95 o                         
   2   9   5        423.53        615.13        24.50 o                         
   3   9   5       6215.29       6359.16       121.41 o                         
   4   9   5      30791.12      28291.14       576.34 o                         
   5   9   5      21094.23      21183.86       367.03 o                         
   6   9   5       9390.18       9145.59       160.24 o                         
   7   9   5       3984.35       3766.67        78.33 o                         
   8   9   5       3427.99       3310.16        72.95 o                         
   9   9   5       7132.90       6164.15       126.15 o                         
  10   9   5       5121.55       5101.05       111.07 o                         
  11   9   5       2243.29       2301.06        73.61 o                         
  12   9   5       2888.48       3271.07        93.41 o                         
  13   9   5       1080.83       1003.72        61.73 o                         
  14   9   5        746.63        897.38        59.37 o                         
  15   9   5       3711.28       3547.20       124.37 o                         
  16   9   5       1257.75       1221.01        77.28 o                         
  17   9   5        134.13        186.59        60.38 o                         
  18   9   5       2793.04       2646.20       129.90 o                         
  19   9   5        146.08         91.19        79.77 o                         
  20   9   5        757.09        797.83        92.08 o                         
   0  10   5      15133.85      14521.07       365.53 o                         
   1  10   5       4789.06       4982.95        99.92 o                         
   2  10   5      19070.68      18074.22       330.96 o                         
   3  10   5       4833.71       4647.48        91.02 o                         
   4  10   5      19758.08      18523.52       334.99 o                         
   5  10   5       3964.65       3617.25        78.79 o                         
   6  10   5       5989.61       6408.45       121.19 o                         
   7  10   5       9351.87       8469.27       177.19 o                         
   8  10   5       1078.20        978.66        38.69 o                         
   9  10   5      13483.17      12671.51       253.99 o                         
  10  10   5       1576.52       1682.06        64.09 o                         
  11  10   5       4144.23       4258.60       112.36 o                         
  12  10   5       1693.85       1820.32        72.21 o                         
  13  10   5       1643.54       1584.48        75.41 o                         
  14  10   5       3824.88       3369.60       115.56 o                         
  15  10   5       3272.25       3383.28       118.31 o                         
  16  10   5       1328.07       1522.30        93.29 o                         
  17  10   5        924.15        870.33        82.12 o                         
  18  10   5       1601.32       1557.01       108.44 o                         
  19  10   5        391.59        359.88        78.76 o                         
  20  10   5        610.76        519.54        92.13 o                         
   0  11   5       3787.25       3576.66       102.02 o                         
   1  11   5       1843.50       2191.44        53.95 o                         
   2  11   5       6937.09       7122.79       133.03 o                         
   3  11   5      12732.97      12428.65       247.75 o                         
   4  11   5       1682.20       1758.13        49.23 o                         
   5  11   5       1051.80       1367.32        48.05 o                         
   6  11   5       1249.82       1289.25        46.00 o                         
   7  11   5       4523.32       4097.89        98.04 o                         
   8  11   5       4312.95       4242.85        97.05 o                         
   9  11   5       1792.99       1707.84        58.93 o                         
  10  11   5       2414.97       2408.41        77.40 o                         
  11  11   5         77.39        196.42        43.57 o                         
  12  11   5       1412.42       1797.18        75.85 o                         
  13  11   5       4667.21       4277.64       133.12 o                         
  14  11   5        677.56        693.48        64.61 o                         
  15  11   5      10121.50       9971.77       266.63 o                         
  16  11   5       1318.67       1342.34        87.63 o                         
  17  11   5       1102.78        782.80        83.12 o                         
  18  11   5       1367.82       1434.98       116.85 o                         
  19  11   5        544.21        660.22        93.87 o                         
   0  12   5       5861.27       5903.48       168.40 o                         
   1  12   5       5517.53       5267.97       111.66 o                         
   2  12   5       1400.74       1537.21        49.74 o                         
   3  12   5       1719.14       1777.85        57.89 o                         
   4  12   5       2067.50       2095.07        64.09 o                         
   5  12   5       1938.42       1755.15        58.86 o                         
   6  12   5       8440.69       8226.35       184.16 o                         
   7  12   5       7292.84       7238.02       164.66 o                         
   8  12   5       1920.86       1920.17        63.38 o                         
   9  12   5       1846.88       1999.76        66.26 o                         
  10  12   5       2712.59       2929.40        88.37 o                         
  11  12   5        576.09        671.24        55.70 o                         
  12  12   5       6046.64       5876.77       155.79 o                         
  13  12   5       3286.48       3447.57       123.79 o                         
  14  12   5       3176.25       3402.57       125.31 o                         
  15  12   5       4599.84       4398.85       151.12 o                         
  16  12   5       1264.48       1012.97        87.75 o                         
  17  12   5        295.21        459.04        84.38 o                         
  18  12   5        478.29        356.22        80.16 o                         
  19  12   5        726.87        647.39       110.79 o                         
   0  13   5       2683.56       2646.51       104.46 o                         
   1  13   5       3119.32       3200.19        85.84 o                         
   2  13   5       2020.32       1904.12        62.20 o                         
   3  13   5       1100.23       1275.91        54.22 o                         
   4  13   5       2373.01       2250.29        69.27 o                         
   5  13   5       1626.23       1735.80        62.87 o                         
   6  13   5       1274.78       1231.11        55.32 o                         
   7  13   5       6130.30       6201.95       141.46 o                         
   8  13   5       2781.21       2797.35        86.82 o                         
   9  13   5       1208.06       1081.35        56.55 o                         
  10  13   5       2453.41       2436.17        87.20 o                         
  11  13   5       3263.47       3344.62       110.69 o                         
  12  13   5       1544.09       1253.64        75.82 o                         
  13  13   5        252.42        381.85        61.11 o                         
  14  13   5       4094.65       3895.47       143.95 o                         
  15  13   5       3950.20       3926.04       150.62 o                         
  16  13   5       1250.09       1333.96       101.65 o                         
  17  13   5        501.78        792.46        98.18 o                         
  18  13   5        525.74        576.81        88.61 o                         
   0  14   5       2651.02       2979.38       127.98 o                         
   1  14   5        862.48       1231.38        59.94 o                         
   2  14   5       4599.57       4414.55       114.08 o                         
   3  14   5       1711.65       1856.25        68.78 o                         
   4  14   5       1003.43       1176.49        55.43 o                         
   5  14   5       2125.42       2166.66        75.02 o                         
   6  14   5       5993.84       5822.78       144.49 o                         
   7  14   5       2452.54       2116.77        75.20 o                         
   8  14   5       3563.64       3606.23       108.29 o                         
   9  14   5        447.42        510.97        48.70 o                         
  10  14   5       9473.40       9197.34       225.07 o                         
  11  14   5        494.22        587.52        61.81 o                         
  12  14   5       1657.46       1734.99        90.42 o                         
  13  14   5       3210.96       3006.13       119.48 o                         
  14  14   5       3018.83       3231.87       135.36 o                         
  15  14   5       3425.01       3455.78       145.61 o                         
  16  14   5        331.12        246.65        80.69 o                         
  17  14   5        528.82        458.59        87.39 o                         
   0  15   5       4188.22       3906.53       163.67 o                         
   1  15   5       4349.39       4290.87       121.69 o                         
   2  15   5       2872.67       2862.02        97.51 o                         
   3  15   5       3511.16       3449.50       111.05 o                         
   4  15   5       4790.93       4792.75       133.56 o                         
   5  15   5       5055.27       5200.06       137.13 o                         
   6  15   5       1658.10       1533.78        70.07 o                         
   7  15   5       1075.38       1207.38        65.14 o                         
   8  15   5       1769.60       2141.75        84.43 o                         
   9  15   5       3009.87       2960.16       100.64 o                         
  10  15   5       2654.52       3025.60       113.18 o                         
  11  15   5       3893.17       3621.63       124.88 o                         
  12  15   5       4215.42       4039.27       142.71 o                         
  13  15   5       2404.58       2365.77       107.30 o                         
  14  15   5       2831.01       2878.42       130.48 o                         
  15  15   5        636.24        616.78        80.59 o                         
  16  15   5        354.82        326.83        81.06 o                         
   0  16   5       3709.04       3715.23       174.61 o                         
   1  16   5       3948.66       3722.80       121.07 o                         
   2  16   5        725.40        814.02        59.77 o                         
   3  16   5       4542.84       4591.25       137.49 o                         
   4  16   5       1121.42       1294.06        69.18 o                         
   5  16   5       1637.04       2008.10        85.72 o                         
   6  16   5       2395.38       2321.10        89.82 o                         
   7  16   5       2170.00       2113.52        88.14 o                         
   8  16   5        566.15        424.39        55.14 o                         
   9  16   5       3119.55       3177.77       108.93 o                         
  10  16   5        876.45       1140.12        75.06 o                         
  11  16   5       2616.23       2572.78       107.78 o                         
  12  16   5       2999.31       3129.94       129.19 o                         
  13  16   5        760.99        855.98        83.12 o                         
  14  16   5        725.91        653.34        78.72 o                         
  15  16   5        330.61        270.75        75.84 o                         
   0  17   5       2359.05       2390.35       142.26 o                         
   1  17   5       7762.87       7989.18       211.57 o                         
   2  17   5       3804.82       3904.65       137.87 o                         
   3  17   5       3854.41       4094.63       134.19 o                         
   4  17   5       1738.09       1863.36        90.15 o                         
   5  17   5        959.66       1103.40        74.10 o                         
   6  17   5       2257.36       2322.07        98.02 o                         
   7  17   5       5082.74       5261.31       162.79 o                         
   8  17   5        920.64        866.88        65.79 o                         
   9  17   5        219.96        273.99        55.94 o                         
  10  17   5       1004.63       1035.87        76.78 o                         
  11  17   5        450.01        531.96        71.29 o                         
  12  17   5        599.19        801.19        83.87 o                         
  13  17   5        467.17        623.78        81.51 o                         
  14  17   5        641.99        735.46        84.30 o                         
   0  18   5         10.14        -18.88        78.97 o                         
   1  18   5        996.26       1237.52        79.76 o                         
   2  18   5       1525.87       1597.68        84.87 o                         
   3  18   5       2368.95       2104.64       101.20 o                         
   4  18   5       2013.62       1882.13        94.74 o                         
   5  18   5        815.14        829.43        70.96 o                         
   6  18   5        436.39        465.83        63.00 o                         
   7  18   5        735.07        776.29        69.87 o                         
   8  18   5       2430.08       2341.22       103.99 o                         
   9  18   5       1077.52        996.05        79.60 o                         
  10  18   5        654.52        723.18        78.49 o                         
  11  18   5       1787.84       1936.10       116.08 o                         
  12  18   5        576.00        718.36        81.32 o                         
  13  18   5       1020.94        917.21        93.49 o                         
   0  19   5        425.74        519.37        96.23 o                         
   1  19   5       2089.23       2112.48       105.99 o                         
   2  19   5       1294.38       1422.27        89.05 o                         
   3  19   5       4069.89       4013.50       144.62 o                         
   4  19   5        535.53        600.25        68.96 o                         
   5  19   5        827.94        915.57        73.34 o                         
   6  19   5       1328.23       1283.05        87.10 o                         
   7  19   5       1697.29       1552.70        97.73 o                         
   8  19   5        874.12        862.06        82.27 o                         
   9  19   5        220.68        304.87        74.29 o                         
  10  19   5        362.79        558.57        76.17 o                         
  11  19   5        603.84        620.41        83.46 o                         
  12  19   5        440.09        692.51        91.25 o                         
   0  20   5       4536.18       4746.81       230.42 o                         
   1  20   5        540.76        833.80        75.50 o                         
   2  20   5        346.43        695.36        73.13 o                         
   3  20   5        717.69        838.39        79.53 o                         
   4  20   5       1268.09       1093.96        91.31 o                         
   5  20   5       3845.43       3990.11       154.42 o                         
   6  20   5        299.32        315.75        71.44 o                         
   7  20   5        592.96        643.83        75.31 o                         
   8  20   5        510.95        543.36        74.42 o                         
   9  20   5       1706.71       1644.05       106.19 o                         
  10  20   5        275.21        207.13        71.57 o                         
   0  21   5         96.90        136.32        92.94 o                         
   1  21   5        792.18        859.21        86.55 o                         
   2  21   5       1879.35       1795.96       111.77 o                         
   3  21   5       1440.33       1440.28        97.56 o                         
   4  21   5        550.38        585.53        71.20 o                         
   5  21   5        425.50        396.96        72.67 o                         
   6  21   5        822.90        865.62        84.38 o                         
   7  21   5        285.81        418.22        68.98 o                         
   8  21   5         65.01        144.65        75.12 o                         
   0  22   5        516.40        428.40        94.76 o                         
   1  22   5        351.24        352.53        65.33 o                         
   2  22   5        380.78        352.50        68.62 o                         
   3  22   5        290.88        519.75        74.67 o                         
   4  22   5        120.62        289.27        70.20 o                         
   0   0   6        926.51        834.11        34.61 o                         
   1   0   6       4343.74       4428.05       103.13 o                         
   2   0   6       3562.97       3732.60        87.90 o                         
   4   0   6       4865.98       5272.45       112.73 o                         
   5   0   6      13817.55      14842.79       306.83 o                         
   6   0   6       5692.12       5480.13       117.52 o                         
   7   0   6      22421.21      23939.73       628.67 o                         
   8   0   6       1646.50       1503.94        57.35 o                         
   8   0   6       1467.52       1329.58       175.16 o                         
   9   0   6      35863.78      33532.15       959.17 o                         
  10   0   6      17354.97      17598.49       502.62 o                         
  11   0   6      25203.20      24429.02       682.69 o                         
  12   0   6       4582.01       4306.31       154.31 o                         
  13   0   6       9356.10       8744.59       282.23 o                         
  14   0   6       4742.32       4632.48       184.39 o                         
  15   0   6       1707.72       2124.06       123.83 o                         
  16   0   6       1607.81       1824.70       107.86 o                         
  17   0   6      25134.87      25970.05       852.68 o                         
  18   0   6       4222.74       4530.18       194.32 o                         
  19   0   6       5093.59       4930.22       208.89 o                         
  20   0   6       3155.20       2854.76       155.73 o                         
  21   0   6       1377.43       1162.02       160.30 o                         
  22   0   6        551.92        348.04       127.94 o                         
   0   1   6       3804.80       3968.30        86.43 o                         
   1   1   6        705.31        772.36        16.51 o                         
   2   1   6      51422.73      55679.02       874.40 o                         
   3   1   6       2822.45       2930.64        53.36 o                         
   4   1   6     156788.42     173973.28      2651.52 o                         
   5   1   6       4749.37       4495.32        72.81 o                         
   6   1   6      91374.62      90309.91      1333.82 o                         
   7   1   6      17291.72      16541.68       328.14 o                         
   8   1   6       8856.60       9059.65       170.93 o                         
   9   1   6      10746.24      10415.56       198.76 o                         
  10   1   6      60961.40      63673.77      1187.43 o                         
  11   1   6      11974.09      12196.24       249.80 o                         
  12   1   6       7057.31       6532.46       145.82 o                         
  13   1   6       2758.03       2836.59        80.57 o                         
  14   1   6       5325.53       5008.65       136.17 o                         
  15   1   6       4024.81       3803.86       121.09 o                         
  16   1   6       6987.53       7180.17       199.05 o                         
  17   1   6       1790.85       1738.25        89.96 o                         
  18   1   6       5115.93       5173.13       154.34 o                         
  19   1   6       1913.98       1933.68        93.06 o                         
  20   1   6       1569.07       1476.26        89.10 o                         
  21   1   6       1972.16       1964.18       121.69 o                         
  22   1   6        869.69        875.19        90.71 o                         
   0   2   6       2748.66       2813.88        70.91 o                         
   1   2   6      40292.05      44818.46       686.50 o                         
   2   2   6       5454.61       5939.15        92.52 o                         
   3   2   6     488410.31     536434.75     10148.40 o                         
   4   2   6       4706.77       4830.77        76.89 o                         
   5   2   6      47465.53      52319.73       767.24 o                         
   6   2   6      20619.98      19608.53       330.59 o                         
   7   2   6      18709.82      19770.29       375.26 o                         
   8   2   6       6164.15       5957.76       119.86 o                         
   9   2   6      83801.18      83142.38      1477.02 o                         
  10   2   6      33258.51      34381.60       692.48 o                         
  11   2   6      23291.78      24817.89       472.92 o                         
  12   2   6       5788.38       5710.95       130.31 o                         
  13   2   6      12471.20      11878.53       259.53 o                         
  14   2   6       6802.12       6452.56       168.65 o                         
  15   2   6       4347.02       4387.15       135.90 o                         
  16   2   6       1731.69       1650.19        82.89 o                         
  17   2   6       3423.36       3510.91       124.94 o                         
  18   2   6       1979.27       1814.21        91.15 o                         
  19   2   6       3289.17       3151.34       120.34 o                         
  20   2   6       2767.33       2770.50       116.10 o                         
  21   2   6       1962.21       1715.02        99.53 o                         
  22   2   6       1214.91       1221.04        94.54 o                         
   1   3   6       3613.34       3708.43        57.91 o                         
   2   3   6     530091.25     574413.25     12120.94 o                         
   3   3   6       4405.35       4770.07        77.98 o                         
   4   3   6      36276.01      37922.86       582.97 o                         
   5   3   6       3647.62       3735.74        62.43 o                         
   6   3   6      40154.06      40937.61       694.49 o                         
   7   3   6       4666.96       4536.48        90.60 o                         
   8   3   6      20381.28      21358.48       391.74 o                         
   9   3   6      27865.43      25926.05       490.66 o                         
  10   3   6      22073.00      23246.30       471.47 o                         
  11   3   6       7262.30       6785.55       146.96 o                         
  12   3   6       4976.75       5039.98       120.45 o                         
  13   3   6       6335.78       6391.62       152.31 o                         
  14   3   6       4058.31       3870.85       116.33 o                         
  15   3   6       1905.66       2150.05        90.64 o                         
  16   3   6       7449.25       7174.77       197.18 o                         
  17   3   6       7548.30       8171.32       222.55 o                         
  18   3   6       4952.56       5060.78       154.25 o                         
  19   3   6       4339.70       4283.71       141.25 o                         
  20   3   6       6081.85       6627.24       220.18 o                         
  21   3   6        235.59        142.64        78.69 o                         
  22   3   6        531.04        528.35        92.76 o                         
   0   4   6       2661.00       2759.54        76.55 o                         
   1   4   6     126617.65     140445.89      2250.62 o                         
   2   4   6       4516.28       4629.96        73.05 o                         
   3   4   6      37095.88      40708.36       614.14 o                         
   3   4   6      29709.66      34652.55      4305.93 o                         
   4   4   6       5929.32       5312.66        84.90 o                         
   5   4   6      99748.49     103013.07      1772.06 o                         
   6   4   6       5185.63       4667.65        87.23 o                         
   7   4   6      17199.54      18045.67       316.72 o                         
   8   4   6       9092.71       8813.69       164.14 o                         
   9   4   6      44633.62      42655.74       792.08 o                         
  10   4   6       8966.43       9118.36       188.48 o                         
  11   4   6      31839.63      31711.95       632.40 o                         
  12   4   6       6525.52       6479.85       144.21 o                         
  13   4   6      11491.12      11444.39       249.29 o                         
  14   4   6       5104.39       5647.89       161.19 o                         
  15   4   6       2615.20       2651.79       100.52 o                         
  16   4   6       5629.11       5707.18       178.23 o                         
  17   4   6       7991.11       8049.32       226.12 o                         
  18   4   6       1364.35       1391.80        88.05 o                         
  19   4   6       6151.72       5540.73       177.18 o                         
  20   4   6       2915.25       2642.22       123.53 o                         
  21   4   6       1465.37       1513.64       101.16 o                         
  22   4   6        611.06        542.11        83.15 o                         
   0   5   6      13190.52      14392.57       299.02 o                         
   1   5   6       3898.25       3684.51        60.76 o                         
   2   5   6      26255.55      28597.59       457.80 o                         
   3   5   6       2916.54       2851.71        58.58 o                         
   4   5   6      86805.39      86805.41      1508.40 o                         
   5   5   6       8569.47       9308.15       154.06 o                         
   6   5   6      16434.54      16418.64       283.80 o                         
   7   5   6       6608.66       7142.26       135.40 o                         
   8   5   6      28589.93      27193.96       462.90 o                         
   9   5   6      20454.67      22750.75       423.00 o                         
  10   5   6      22360.77      22505.53       421.01 o                         
  11   5   6       5874.00       6014.74       136.41 o                         
  12   5   6      20497.57      20130.45       408.74 o                         
  13   5   6       3258.43       3287.61        96.80 o                         
  14   5   6      12809.23      12321.18       298.34 o                         
  15   5   6       5286.06       5334.91       159.79 o                         
  16   5   6      10671.28      10257.36       265.48 o                         
  17   5   6       3842.79       3570.43       131.98 o                         
  18   5   6       4355.83       3950.53       137.00 o                         
  19   5   6       3167.07       2857.48       121.02 o                         
  20   5   6       3670.21       3514.01       156.16 o                         
  21   5   6       1174.47       1122.31        97.10 o                         
   0   6   6       6070.83       6277.48       138.02 o                         
   1   6   6      94647.48      95989.71      1448.29 o                         
   2   6   6      26727.64      26753.90       597.82 o                         
   3   6   6      59020.10      58686.13      1012.46 o                         
   4   6   6       4810.15       4575.80        81.04 o                         
   5   6   6      20835.33      21727.43       372.55 o                         
   6   6   6       8316.99       7841.27       144.96 o                         
   7   6   6      23379.35      25309.88       453.30 o                         
   8   6   6       8173.79       8232.27       151.55 o                         
   9   6   6      22881.92      21380.37       363.67 o                         
  10   6   6       4875.08       4597.09       104.57 o                         
  11   6   6       5420.18       5250.83       118.16 o                         
  12   6   6       5415.44       5872.69       132.96 o                         
  13   6   6       4727.30       4472.17       121.65 o                         
  14   6   6       7746.31       8295.51       211.45 o                         
  15   6   6      13748.27      13829.47       328.80 o                         
  16   6   6       3792.69       3723.79       120.55 o                         
  17   6   6       3601.22       3580.92       129.75 o                         
  18   6   6       2159.50       2205.24       104.52 o                         
  19   6   6       6315.50       6267.83       193.20 o                         
  20   6   6       1796.03       1469.63       128.42 o                         
  21   6   6        781.94        745.23       101.23 o                         
   0   7   6      27489.85      25277.02       668.80 o                         
   1   7   6      19417.15      18956.69       367.70 o                         
   2   7   6      28063.34      29351.11       513.35 o                         
   3   7   6       7362.56       7122.39       140.57 o                         
   4   7   6      18970.44      18670.23       330.13 o                         
   5   7   6       6665.10       6431.54       114.05 o                         
   6   7   6      17353.49      18118.28       328.87 o                         
   7   7   6      25494.73      25868.90       490.62 o                         
   8   7   6      64529.62      68872.79      1178.20 o                         
   9   7   6      10655.57      10466.39       191.87 o                         
  10   7   6      12645.79      11984.00       233.73 o                         
  11   7   6       3565.77       3656.32        91.65 o                         
  12   7   6       5741.45       5903.19       134.89 o                         
  13   7   6       5673.63       5814.50       148.02 o                         
  14   7   6       5909.86       6072.30       160.03 o                         
  15   7   6       3651.16       3795.89       117.48 o                         
  16   7   6       7959.05       8094.29       224.13 o                         
  17   7   6       2579.43       2831.53       115.16 o                         
  18   7   6       3962.49       3692.33       149.56 o                         
  19   7   6       1849.30       1729.01       123.97 o                         
  20   7   6       1787.78       2031.25       126.98 o                         
  21   7   6        558.95        470.24       108.86 o                         
   0   8   6       2105.76       1988.75        64.15 o                         
   1   8   6      16018.58      15378.44       268.89 o                         
   2   8   6       8916.18       8714.37       161.34 o                         
   3   8   6      16497.25      17088.52       305.81 o                         
   4   8   6       5480.07       5328.92       109.27 o                         
   5   8   6      29947.37      28562.55       489.49 o                         
   6   8   6       9658.87      10185.74       184.42 o                         
   7   8   6      58795.12      59983.73      1069.76 o                         
   8   8   6       7372.55       6828.80       132.81 o                         
   9   8   6       5923.82       5637.17       118.03 o                         
  10   8   6       5048.51       5125.12       115.75 o                         
  11   8   6       4966.98       5236.30       124.35 o                         
  12   8   6       6338.53       6367.72       159.29 o                         
  13   8   6       8692.52       8808.64       215.46 o                         
  14   8   6       5028.60       5010.44       148.85 o                         
  15   8   6       3669.36       3565.39       126.42 o                         
  16   8   6       8541.24       8934.03       250.43 o                         
  17   8   6       3377.92       3153.15       137.87 o                         
  18   8   6       1295.82       1356.81       103.94 o                         
  19   8   6       3134.59       3537.60       181.75 o                         
  20   8   6       1146.57        791.31       107.33 o                         
   0   9   6      27573.30      26489.61       649.68 o                         
   1   9   6      14241.51      14477.07       268.06 o                         
   2   9   6      73046.67      74130.40      1373.48 o                         
   3   9   6      26167.40      24632.64       440.80 o                         
   4   9   6      47186.59      46961.20       858.00 o                         
   5   9   6      25711.51      25569.92       536.48 o                         
   6   9   6      25262.40      24438.95       423.18 o                         
   7   9   6       9297.67       9882.79       194.49 o                         
   8   9   6       5780.34       5585.23       120.04 o                         
   9   9   6       5773.95       5602.22       123.72 o                         
  10   9   6      16846.73      17165.32       345.09 o                         
  11   9   6       3847.88       3610.53       104.78 o                         
  12   9   6       6886.05       6769.47       184.37 o                         
  13   9   6       5870.72       5599.56       165.29 o                         
  14   9   6       9457.66       8961.60       233.38 o                         
  15   9   6       3233.67       3101.56       120.08 o                         
  16   9   6       4037.43       4198.33       149.61 o                         
  17   9   6        743.71        869.09        95.55 o                         
  18   9   6       3939.85       3883.39       166.68 o                         
  19   9   6       3156.30       2817.86       160.57 o                         
  20   9   6        438.89        177.46       103.78 o                         
   0  10   6      25159.72      24694.39       621.03 o                         
   1  10   6      46665.64      46901.58       897.11 o                         
   2  10   6      30523.96      31073.31       580.40 o                         
   3  10   6      24287.88      25150.65       471.45 o                         
   4  10   6      10970.04      11087.68       213.31 o                         
   5  10   6      31405.79      31302.33       594.23 o                         
   6  10   6       2976.04       2983.13        74.37 o                         
   7  10   6      14370.30      12609.59       245.51 o                         
   8  10   6       6960.07       6891.93       143.86 o                         
   9  10   6      18279.95      19245.39       378.30 o                         
  10  10   6       4789.81       4868.21       127.80 o                         
  11  10   6       3519.14       3341.22       104.90 o                         
  12  10   6       4454.76       4434.30       125.37 o                         
  13  10   6       4701.27       4528.00       136.77 o                         
  14  10   6       5108.31       5149.27       160.58 o                         
  15  10   6       9129.05       9133.12       251.62 o                         
  16  10   6       1529.49       1431.44       104.00 o                         
  17  10   6       3621.39       3325.34       144.43 o                         
  18  10   6       1976.91       1776.03       157.76 o                         
  19  10   6       1398.71       1317.80       125.99 o                         
  20  10   6        160.75        400.43       204.01 o                         
  20  10   6        646.36        597.99       480.47 o                         
  20  10   6        359.09        532.64       117.84 o                         
   0  11   6      33704.17      33474.37       806.00 o                         
   1  11   6       7136.89       6955.81       141.28 o                         
   2  11   6      23162.21      23801.12       476.22 o                         
   3  11   6      10070.51       9481.62       197.24 o                         
   4  11   6      33008.03      31558.12       605.49 o                         
   5  11   6       6372.54       6277.60       136.29 o                         
   6  11   6       3745.05       3713.21        91.07 o                         
   7  11   6       5947.28       5550.32       125.18 o                         
   8  11   6       5391.93       5598.30       126.03 o                         
   9  11   6       3452.47       3318.03        87.89 o                         
  10  11   6       3201.48       3190.34        95.67 o                         
  11  11   6      10476.39      10960.79       257.21 o                         
  12  11   6       8037.69       7471.29       186.29 o                         
  13  11   6       4723.23       4564.90       142.52 o                         
  14  11   6       6086.88       5747.41       176.94 o                         
  15  11   6       2157.24       2059.16       115.24 o                         
  16  11   6       4684.58       4850.67       182.23 o                         
  17  11   6       2035.79       2132.46       133.17 o                         
  18  11   6        829.35        922.09       127.02 o                         
  19  11   6       2123.88       2086.68       144.11 o                         
   0  12   6       5028.01       4905.09       156.81 o                         
   1  12   6       5732.34       5616.27       123.44 o                         
   2  12   6       7466.93       6926.80       155.06 o                         
   3  12   6       7378.57       7145.02       154.73 o                         
   4  12   6       7451.26       7122.62       156.35 o                         
   5  12   6      24333.82      24049.50       481.62 o                         
   6  12   6       6489.36       6743.96       155.20 o                         
   7  12   6       7299.46       7036.86       167.65 o                         
   8  12   6       5429.32       5221.56       136.70 o                         
   9  12   6       7754.85       7505.06       166.53 o                         
  10  12   6       3608.33       3727.30       110.29 o                         
  11  12   6       9237.73       9230.77       227.70 o                         
  12  12   6       1963.17       1762.45        92.01 o                         
  13  12   6       1991.01       2109.72       100.94 o                         
  14  12   6       3222.43       3179.62       129.50 o                         
  14  12   6       3627.46       2303.44       670.23 o                         
  15  12   6       2948.42       3002.59       135.37 o                         
  15  12   6       3493.39       2908.29       731.21 o                         
  16  12   6       5174.37       5421.23       206.10 o                         
  16  12   6       6411.26       7013.99       717.21 o                         
  17  12   6       5175.78       5221.77       245.27 o                         
  18  12   6        807.56        808.84       144.43 o                         
  18  12   6       2533.14       1860.48       453.71 o                         
   0  13   6       9208.17       8966.43       292.99 o                         
   1  13   6       3422.11       3349.50        93.21 o                         
   2  13   6      12879.54      12719.36       290.93 o                         
   3  13   6       5105.60       5176.85       136.08 o                         
   4  13   6       8901.55       8603.00       191.55 o                         
   5  13   6       4716.19       4598.93       121.00 o                         
   6  13   6       3017.68       3001.96        91.07 o                         
   7  13   6       5582.12       5615.96       136.91 o                         
   8  13   6       8079.13       8070.28       198.21 o                         
   9  13   6       6211.17       5977.06       157.61 o                         
  10  13   6       5655.68       5559.09       156.55 o                         
  11  13   6       3052.41       3454.41       132.02 o                         
  12  13   6       3237.98       3309.12       128.43 o                         
  13  13   6       5877.55       5734.73       177.99 o                         
  13  13   6       7555.54       7081.66      1327.97 o                         
  14  13   6       3385.23       3456.34       141.19 o                         
  15  13   6       3067.70       3366.43       149.12 o                         
  15  13   6       3316.13       2991.00       708.86 o                         
  16  13   6       5958.09       5850.92       240.76 o                         
  16  13   6       6510.55       5892.62       959.59 o                         
  17  13   6       2459.36       1669.24       715.04 o                         
  17  13   6       1368.11       1412.02       156.00 o                         
  18  13   6        787.07        668.46       115.33 o                         
  18  13   6       1179.30        474.00       584.41 o                         
   0  14   6       5233.58       5034.18       193.17 o                         
   1  14   6       4132.65       4079.63       133.53 o                         
   2  14   6       7408.37       7161.62       216.92 o                         
   3  14   6       4023.06       4196.16       124.44 o                         
   4  14   6       6373.90       6187.47       165.07 o                         
   5  14   6       7531.74       7310.16       178.00 o                         
   6  14   6       4944.38       5079.94       137.32 o                         
   7  14   6       5549.58       5485.85       140.79 o                         
   8  14   6       4771.59       4736.82       131.21 o                         
   9  14   6       5730.81       5584.27       146.00 o                         
  10  14   6       3119.99       3403.45       120.79 o                         
  11  14   6       6261.55       6165.99       182.95 o                         
  12  14   6       2666.83       2820.11       123.08 o                         
  13  14   6       4094.41       3684.09       147.17 o                         
  14  14   6       1999.60       2063.70       117.44 o                         
  14  14   6       3136.77       2573.77      1023.11 o                         
  15  14   6       2445.83       2560.55       163.06 o                         
  15  14   6       3743.39       3485.19       754.31 o                         
  16  14   6       1886.51       2039.02       186.64 o                         
  16  14   6       2445.67       2188.15       450.41 o                         
  17  14   6       1312.92       1683.42       148.14 o                         
  17  14   6       1748.83       1219.80       510.70 o                         
   0  15   6       1623.70       1797.54       110.54 o                         
   1  15   6       2890.08       2839.57        96.26 o                         
   2  15   6       3658.98       3637.04       115.60 o                         
   3  15   6       2771.41       2705.84        99.03 o                         
   4  15   6       3039.98       3130.11       116.01 o                         
   5  15   6       7242.55       6877.40       177.64 o                         
   6  15   6      11084.44      10700.29       265.57 o                         
   7  15   6       6559.61       6396.15       171.17 o                         
   8  15   6       3913.95       4175.82       133.69 o                         
   9  15   6       3576.67       3490.60       119.21 o                         
  10  15   6      16424.45      16154.76       400.25 o                         
  11  15   6       1894.49       1937.42       104.10 o                         
  12  15   6       1804.72       2106.01       118.03 o                         
  13  15   6       4041.34       4290.72       163.68 o                         
  14  15   6       3883.30       4261.72       182.04 o                         
  14  15   6       4791.07       1398.49      1085.57 o                         
  15  15   6       1702.14       2159.43       147.65 o                         
  15  15   6       2972.63       2696.41       494.18 o                         
  16  15   6        822.98        927.86       134.80 o                         
  16  15   6       1125.44        222.91       535.40 o                         
   0  16   6        827.22        819.32       101.62 o                         
   1  16   6       5674.25       5659.84       161.33 o                         
   2  16   6       1592.46       1580.23        81.18 o                         
   3  16   6       7384.90       7491.85       205.36 o                         
   4  16   6       6183.63       6144.33       170.98 o                         
   5  16   6      10906.25      10508.38       273.50 o                         
   6  16   6       4744.79       4593.82       143.87 o                         
   7  16   6       7142.98       6954.83       190.92 o                         
   8  16   6      11138.34      11137.19       275.99 o                         
   9  16   6       3891.11       3792.64       130.44 o                         
  10  16   6       1771.47       1722.56       101.33 o                         
  11  16   6       3399.23       3576.27       139.93 o                         
  12  16   6       8034.27       8131.29       271.49 o                         
  13  16   6       6912.66       6910.94       248.73 o                         
  13  16   6       8415.00       8261.33      1137.45 o                         
  14  16   6       2804.89       4888.39       900.45 o                         
  14  16   6       2430.04       2276.22       151.43 o                         
  15  16   6        849.18       1056.70       115.00 o                         
  15  16   6       1569.67       -270.74       448.17 o                         
   0  17   6      22055.67      22097.07       772.25 o                         
   1  17   6       1862.76       1897.75        99.26 o                         
   2  17   6       3871.75       3964.56       132.15 o                         
   3  17   6       5490.82       5740.20       172.17 o                         
   4  17   6      12942.31      12981.69       331.03 o                         
   5  17   6       4771.67       4526.86       148.82 o                         
   6  17   6       3995.96       4293.00       140.78 o                         
   7  17   6       2552.57       2576.22       108.54 o                         
   8  17   6       3910.49       3342.84       122.27 o                         
   9  17   6        679.01        952.50        86.68 o                         
  10  17   6       4098.26       3964.25       148.97 o                         
  11  17   6       1902.57       1871.04       125.40 o                         
  12  17   6       3508.25       3736.71       197.34 o                         
  12  17   6       4225.61       5203.32      1210.58 o                         
  13  17   6       1311.57       1570.01       123.60 o                         
  13  17   6       2073.75       3057.75       720.37 o                         
  14  17   6        768.09        990.15       132.98 o                         
  14  17   6       1449.47         51.48       523.88 o                         
  14  17   6       1115.32       2470.82       820.71 o                         
   0  18   6       3872.15       4015.62       200.52 o                         
   1  18   6       3882.36       3785.03       141.62 o                         
   2  18   6       2272.84       2198.43       109.50 o                         
   3  18   6       4092.13       4397.92       152.65 o                         
   4  18   6       2024.23       2198.50       106.87 o                         
   5  18   6       3585.01       3481.38       135.39 o                         
   6  18   6       2472.93       2450.02       112.14 o                         
   7  18   6       3004.47       2962.30       119.44 o                         
   8  18   6       1260.48       1411.69        93.97 o                         
   9  18   6       3086.29       3060.26       152.47 o                         
  10  18   6       2832.42       3357.36       185.52 o                         
  11  18   6       1387.08       1658.40       132.97 o                         
  12  18   6       1283.18       1726.78       693.29 o                         
  12  18   6        632.16        762.76       125.50 o                         
  13  18   6       1019.43        940.18       121.49 o                         
   0  19   6       3525.37       3408.55       197.26 o                         
   1  19   6       2839.94       2881.25       132.36 o                         
   2  19   6       3360.53       3801.46       152.01 o                         
   3  19   6       5190.78       4911.43       167.90 o                         
   4  19   6       3622.67       3611.14       142.41 o                         
   5  19   6       1569.28       1789.17       102.81 o                         
   6  19   6       5079.16       4725.89       162.71 o                         
   7  19   6       2206.28       2159.14       140.33 o                         
   8  19   6       3136.54       3183.56       149.34 o                         
   9  19   6       2606.81       2632.00       134.96 o                         
  10  19   6       1863.29       2123.60       137.44 o                         
  11  19   6       2172.79       2264.44       147.88 o                         
   0  20   6       2506.60       2508.51       179.27 o                         
   1  20   6       2266.20       2440.91       128.09 o                         
   2  20   6       2879.40       3318.65       153.26 o                         
   3  20   6       4487.10       4342.45       195.13 o                         
   4  20   6       3456.77       3359.61       171.68 o                         
   5  20   6       5028.39       4894.95       193.24 o                         
   6  20   6       1233.27       1498.30       117.60 o                         
   7  20   6       1728.05       2147.04       121.07 o                         
   8  20   6       1572.53       1512.12       119.23 o                         
   9  20   6        422.92        701.81       100.90 o                         
  10  20   6        405.06        725.65       100.29 o                         
  10  20   6        610.84        536.36       416.79 o                         
   0  21   6       2499.35       2762.83       209.30 o                         
   1  21   6       2191.99       2194.83       145.44 o                         
   2  21   6       2203.41       2554.85       140.88 o                         
   3  21   6        326.27        828.67        99.74 o                         
   4  21   6       1672.31       1846.37       118.12 o                         
   5  21   6        712.27        909.95       105.01 o                         
   6  21   6        975.33        979.41       111.26 o                         
   7  21   6        654.61        913.36       101.17 o                         
   0  22   6        637.60       1086.06       142.42 o                         
   1  22   6        842.10       1264.41        98.35 o                         
   2  22   6       1168.71       1627.00       111.60 o                         
   3  22   6        905.10       1091.52       102.30 o                         
   4  22   6        624.41        881.74        87.60 o                         
   4  22   6        806.23        523.92       279.76 o                         
   1   0   7      10349.68      11331.63       252.72 o                         
   2   0   7       3466.25       3947.72       108.51 o                         
   3   0   7      11945.99      12623.83       258.85 o                         
   4   0   7       3775.52       3796.60       103.31 o                         
   5   0   7        236.72        677.64        28.18 o                         
   6   0   7       2950.24       3143.96        77.32 o                         
   7   0   7        972.30       1157.21        39.39 o                         
   8   0   7       8145.09       8024.04       198.16 o                         
   9   0   7      12737.16      12712.93       314.88 o                         
  10   0   7       2704.52       2895.94        89.44 o                         
  11   0   7       6405.60       5843.68       178.36 o                         
  12   0   7        524.46        493.12        48.60 o                         
  13   0   7        347.17        443.80        46.90 o                         
  14   0   7      16041.83      15658.63       480.68 o                         
  15   0   7        679.86        577.86        63.57 o                         
  16   0   7        372.66        336.69        67.23 o                         
  17   0   7       1410.17       1070.59        91.89 o                         
  18   0   7       2182.06       2073.65       127.34 o                         
  19   0   7       7756.05       7376.28       282.92 o                         
  20   0   7        632.80        533.11        91.52 o                         
  21   0   7       4035.41       3965.13       219.65 o                         
  22   0   7         87.15         79.23        80.71 o                         
   0   1   7       5879.92       6364.62       133.44 o                         
   1   1   7      25245.02      25282.13       366.58 o                         
   2   1   7       7176.32       7333.66       109.94 o                         
   3   1   7        477.68        550.34        13.98 o                         
   4   1   7       3355.89       3796.98        61.50 o                         
   5   1   7       5598.01       5441.77        83.00 o                         
   6   1   7      12901.07      13428.76       205.36 o                         
   7   1   7       1502.15       1618.77        38.76 o                         
   8   1   7        740.14        865.68        27.86 o                         
   9   1   7       7434.86       7087.75       134.63 o                         
  10   1   7      37776.41      36879.55       665.05 o                         
  11   1   7       9228.33       9412.12       221.57 o                         
  12   1   7        670.58        711.04        37.30 o                         
  13   1   7       1232.69       1611.68        58.23 o                         
  14   1   7       3975.74       4097.26       110.10 o                         
  15   1   7       5294.20       5110.16       137.25 o                         
  16   1   7       3289.61       3067.08       106.15 o                         
  17   1   7        817.24        779.04        61.88 o                         
  18   1   7        133.07         54.58        47.09 o                         
  19   1   7        537.67        685.53        64.79 o                         
  20   1   7       1381.15       1030.42        74.33 o                         
  21   1   7        795.86        776.92        74.80 o                         
  22   1   7        378.13        374.83        68.09 o                         
   0   2   7       3498.62       3701.88        79.22 o                         
   1   2   7       3346.15       3322.09        51.90 o                         
   2   2   7      10164.95      10455.59       150.61 o                         
   3   2   7       4565.29       4919.39        74.08 o                         
   4   2   7       4615.37       4842.82        76.83 o                         
   5   2   7        613.61        874.69        20.02 o                         
   6   2   7       9899.31      10078.09       190.26 o                         
   7   2   7       6276.79       6183.22       112.49 o                         
   8   2   7       6825.38       6750.17       127.50 o                         
   9   2   7       5211.44       5471.08       107.36 o                         
  10   2   7      45294.86      46744.53       852.71 o                         
  11   2   7       8576.92       8372.31       170.67 o                         
  12   2   7       2728.00       3215.63        84.74 o                         
  13   2   7       3353.28       3631.71        96.32 o                         
  14   2   7      11039.43      11001.69       259.30 o                         
  15   2   7       3177.27       3354.01       105.26 o                         
  16   2   7       2547.08       2538.58        98.29 o                         
  17   2   7       3279.91       3081.91       113.53 o                         
  18   2   7        659.20        528.30        59.27 o                         
  19   2   7        236.72        256.88        57.01 o                         
  20   2   7       2229.54       2055.13        96.70 o                         
  21   2   7       2357.18       2156.69       102.13 o                         
  22   2   7        497.55        374.60        67.44 o                         
   0   3   7      10545.98      10881.64       228.22 o                         
   1   3   7        899.82       1146.85        21.72 o                         
   2   3   7       6583.46       7036.05       104.44 o                         
   3   3   7       1146.62       1505.23        29.10 o                         
   4   3   7       4969.18       4922.76        73.64 o                         
   5   3   7       3486.07       3344.43        54.29 o                         
   6   3   7      16969.20      17866.62       308.89 o                         
   7   3   7       3210.51       2978.78        59.96 o                         
   8   3   7       2370.21       2319.97        50.65 o                         
   9   3   7      31186.03      32195.15       580.72 o                         
  10   3   7       6364.50       6064.49       154.63 o                         
  11   3   7      16803.41      16426.68       320.85 o                         
  12   3   7        686.22        630.78        36.51 o                         
  13   3   7      11600.84      11594.66       245.82 o                         
  14   3   7       3446.24       3416.26        99.56 o                         
  15   3   7       3915.73       3899.28       117.66 o                         
  16   3   7       2521.72       2358.54        92.18 o                         
  17   3   7       4461.15       4794.39       145.78 o                         
  18   3   7        401.36        401.65        56.92 o                         
  19   3   7       1660.76       1480.91        82.55 o                         
  20   3   7        330.07        276.89        60.75 o                         
  21   3   7       2509.49       1976.16        98.96 o                         
  22   3   7        757.31        571.27        71.95 o                         
   0   4   7       6528.35       6608.92       142.02 o                         
   1   4   7       1799.07       2005.67        33.65 o                         
   2   4   7       2225.23       2351.35        39.94 o                         
   3   4   7       3153.43       2883.83        46.44 o                         
   4   4   7        844.23        804.56        20.34 o                         
   5   4   7      20067.64      19850.36       304.79 o                         
   6   4   7       2618.89       2699.23        54.36 o                         
   7   4   7       1489.48       1729.24        41.98 o                         
   8   4   7       6548.40       6228.54       116.34 o                         
   9   4   7       9457.03       9429.17       176.06 o                         
  10   4   7       7121.27       7493.00       145.17 o                         
  11   4   7       4978.49       4596.39       108.04 o                         
  12   4   7       1398.11       1382.51        50.94 o                         
  13   4   7      10348.32      10752.97       229.88 o                         
  14   4   7       3014.32       2888.92        86.89 o                         
  15   4   7       5243.27       5488.81       148.24 o                         
  16   4   7       9401.72       9668.30       240.92 o                         
  17   4   7       3207.13       2971.48       107.86 o                         
  18   4   7       1888.20       1909.69        87.72 o                         
  19   4   7       1777.35       1786.92        92.01 o                         
  20   4   7        428.56        456.97        64.43 o                         
  21   4   7       1282.36       1207.62        80.69 o                         
  22   4   7        578.38        496.02        94.55 o                         
   0   5   7        155.12        249.28        14.34 o                         
   1   5   7      11743.40      11207.96       164.95 o                         
   2   5   7       1457.39       1645.76        36.09 o                         
   3   5   7       3074.12       2884.29        48.97 o                         
   4   5   7      32922.05      31989.96       497.56 o                         
   5   5   7        463.88        552.83        21.15 o                         
   6   5   7        267.35        388.10        19.20 o                         
   7   5   7       3435.49       3377.40        74.95 o                         
   8   5   7      13171.34      11997.44       245.13 o                         
   9   5   7      51269.78      50035.98      1153.25 o                         
  10   5   7       2436.63       2900.93        70.49 o                         
  11   5   7       8391.48       8404.59       175.52 o                         
  12   5   7       5457.86       5165.62       118.32 o                         
  13   5   7        713.51        715.82        43.91 o                         
  14   5   7       4643.49       4434.75       121.70 o                         
  15   5   7       2124.60       2039.80        85.52 o                         
  16   5   7        455.79        543.39        53.93 o                         
  17   5   7       1073.99       1063.49        69.51 o                         
  18   5   7       2556.60       2637.76       106.95 o                         
  19   5   7       2342.25       2107.33        95.57 o                         
  20   5   7       4071.50       3597.95       134.86 o                         
  21   5   7        102.92        103.42        58.00 o                         
   0   6   7       1756.06       1913.39        53.94 o                         
   1   6   7      17460.22      17500.09       272.09 o                         
   2   6   7       7612.43       7176.44       116.43 o                         
   3   6   7      27255.86      28023.18       444.19 o                         
   4   6   7       1210.62       1532.15        34.38 o                         
   5   6   7        308.87        569.65        20.47 o                         
   6   6   7       4286.47       4591.78        83.87 o                         
   7   6   7      16049.02      15630.83       267.77 o                         
   8   6   7       5857.60       5774.47       106.47 o                         
   9   6   7      11874.06      10790.48       216.34 o                         
  10   6   7       5287.72       4536.65       101.83 o                         
  11   6   7       2636.90       2769.42        74.41 o                         
  12   6   7       7789.48       7466.86       162.30 o                         
  13   6   7       1755.36       1789.91        66.55 o                         
  14   6   7        852.03        739.12        50.15 o                         
  15   6   7        721.98        845.87        58.10 o                         
  16   6   7       3045.18       3017.31       106.02 o                         
  17   6   7       5761.95       5336.50       155.57 o                         
  18   6   7       2898.36       2560.71       105.31 o                         
  19   6   7        474.02        543.93        66.00 o                         
  20   6   7        993.97        835.46        80.84 o                         
  21   6   7       2029.83       1792.58       109.39 o                         
   0   7   7        370.53        419.43        24.91 o                         
   1   7   7       1488.89       1605.93        34.07 o                         
   2   7   7      11484.27      11035.70       184.90 o                         
   3   7   7       5148.17       4351.96        85.49 o                         
   4   7   7       2118.07       2392.23        49.67 o                         
   5   7   7       3469.47       3245.94        63.85 o                         
   6   7   7      16303.43      16262.23       288.38 o                         
   7   7   7      16957.83      16960.95       292.12 o                         
   8   7   7       4492.80       4320.40        84.74 o                         
   9   7   7       1611.58       1736.19        47.11 o                         
  10   7   7       2123.67       2129.50        59.63 o                         
  11   7   7       2341.21       2152.47        62.19 o                         
  12   7   7       4759.53       4409.99       103.84 o                         
  13   7   7       1662.06       1599.33        64.66 o                         
  14   7   7       1491.10       1670.65        72.14 o                         
  15   7   7       3639.20       3900.05       116.62 o                         
  16   7   7        564.47        798.74        66.36 o                         
  17   7   7       1621.61       1524.93        82.31 o                         
  18   7   7       2736.94       3027.09       137.99 o                         
  19   7   7       2390.16       2473.43       125.25 o                         
  20   7   7       2203.85       2137.75       122.26 o                         
  21   7   7        326.11        265.26        81.65 o                         
   0   8   7       3788.47       3778.73       106.11 o                         
   1   8   7        916.50       1170.05        30.87 o                         
   2   8   7       2952.75       2758.45        59.86 o                         
   3   8   7       4573.18       4381.51        88.87 o                         
   4   8   7       4295.47       4629.73        92.71 o                         
   5   8   7      25931.68      25727.71       517.54 o                         
   6   8   7       2970.04       3176.72        66.93 o                         
   7   8   7       5770.37       5908.42       111.47 o                         
   8   8   7       6290.69       5617.97       148.11 o                         
   9   8   7       4615.94       4059.76        86.73 o                         
  10   8   7       4014.68       3821.89        86.14 o                         
  11   8   7       6703.04       6830.76       143.88 o                         
  12   8   7        544.61        538.32        37.60 o                         
  13   8   7       3660.82       3443.09        96.49 o                         
  14   8   7       1993.44       1897.02        81.80 o                         
  15   8   7       2532.45       2732.88       106.30 o                         
  16   8   7       2707.50       2634.27       110.13 o                         
  17   8   7        993.85        888.04        78.24 o                         
  18   8   7        745.58        646.42        75.75 o                         
  19   8   7       1324.94       1227.82       100.35 o                         
  20   8   7        116.83         20.72        69.44 o                         
   0   9   7       9072.82       8485.36       225.18 o                         
   1   9   7       4154.92       3969.71        77.75 o                         
   2   9   7      10398.97      10179.93       186.17 o                         
   3   9   7      16171.12      16826.53       313.29 o                         
   4   9   7      16623.84      17207.60       319.72 o                         
   5   9   7      28390.37      26826.96       574.78 o                         
   6   9   7      19263.73      17765.59       328.21 o                         
   7   9   7       1921.24       2044.21        53.88 o                         
   8   9   7       7480.61       6760.28       129.19 o                         
   9   9   7       2211.60       2634.84        67.61 o                         
  10   9   7       3874.48       4166.42        96.86 o                         
  11   9   7        136.87        192.59        33.31 o                         
  12   9   7       1624.71       1642.61        65.75 o                         
  13   9   7       3206.41       3348.03       106.48 o                         
  14   9   7       3725.79       3856.58       123.69 o                         
  15   9   7       2824.41       2972.82       114.98 o                         
  16   9   7       1682.55       1542.94        84.50 o                         
  17   9   7        440.24        545.41        68.77 o                         
  18   9   7        588.20        629.54        80.25 o                         
  19   9   7       1570.11       1462.95       107.64 o                         
  20   9   7        517.78        423.44        90.93 o                         
   0  10   7       1923.83       1807.34        62.42 o                         
   1  10   7      39150.89      39207.48       679.92 o                         
   2  10   7      20296.72      22546.14       480.70 o                         
   3  10   7       2937.17       3209.36        75.27 o                         
   4  10   7      12695.43      13448.64       258.47 o                         
   5  10   7        932.78       1254.27        43.54 o                         
   6  10   7       5847.57       5147.39       111.00 o                         
   7  10   7       5003.94       5111.29       105.90 o                         
   8  10   7       2677.27       2797.25        70.20 o                         
   9  10   7       2304.92       2243.51        66.40 o                         
  10  10   7        901.10        804.21        46.12 o                         
  11  10   7        742.56        891.08        51.79 o                         
  12  10   7       2716.43       2514.29        86.02 o                         
  13  10   7       6117.88       6021.92       156.26 o                         
  14  10   7       2185.45       2371.54        95.20 o                         
  15  10   7        893.85        953.29        74.37 o                         
  16  10   7       3885.42       4233.39       148.21 o                         
  17  10   7        285.95        285.15        67.02 o                         
  18  10   7       1398.33       1506.08       112.61 o                         
  19  10   7       1168.82       1308.37       105.20 o                         
  20  10   7        119.13        202.14       105.28 o                         
   0  11   7       4120.85       4077.75       125.43 o                         
   1  11   7       6609.15       6253.24       129.59 o                         
   2  11   7      16027.51      15076.24       294.48 o                         
   3  11   7       8885.71       9553.25       188.47 o                         
   4  11   7       3484.23       3696.61        85.02 o                         
   5  11   7       5446.94       5199.44       117.85 o                         
   6  11   7       1207.77       1174.48        45.48 o                         
   7  11   7       1280.88       1038.75        43.81 o                         
   8  11   7       3664.63       3516.37        87.33 o                         
   9  11   7        238.83        380.18        35.42 o                         
  10  11   7       1183.55       1449.71        62.57 o                         
  11  11   7       2037.31       2304.05        80.01 o                         
  12  11   7       1594.00       1763.27        72.58 o                         
  13  11   7        384.02        637.92        56.09 o                         
  14  11   7       2035.79       1934.14        91.56 o                         
  15  11   7       2964.89       3063.33       127.22 o                         
  16  11   7       1621.42       1378.70        92.12 o                         
  17  11   7       1002.17       1002.54        91.68 o                         
  18  11   7        407.40        354.07        81.12 o                         
  19  11   7        439.22        438.18        82.76 o                         
   0  12   7        504.06        820.64        48.77 o                         
   1  12   7        895.77       1071.03        42.32 o                         
   2  12   7       1239.93       1462.18        52.66 o                         
   3  12   7        336.07        337.61        31.11 o                         
   4  12   7       1906.64       1718.88        58.21 o                         
   5  12   7       2991.66       2911.53        80.65 o                         
   6  12   7      20311.18      20172.55       395.07 o                         
   7  12   7       2782.86       2701.67        79.93 o                         
   8  12   7        574.22        580.50        41.72 o                         
   9  12   7       3151.60       3173.20        87.03 o                         
  10  12   7       2017.42       1843.49        66.31 o                         
  11  12   7       1509.01       1634.16        68.70 o                         
  12  12   7        973.47        864.57        60.48 o                         
  13  12   7       1636.29       1599.43        83.64 o                         
  14  12   7        458.87        462.42        65.11 o                         
  15  12   7       1067.14       1034.43        79.27 o                         
  16  12   7       4452.61       4297.87       161.14 o                         
  17  12   7        700.82        703.84        85.70 o                         
  18  12   7        136.81        236.34        79.42 o                         
   0  13   7        681.67        775.29        61.37 o                         
   1  13   7        743.86        995.63        49.68 o                         
   2  13   7       3651.73       3877.36       100.05 o                         
   3  13   7       7113.85       7143.06       158.91 o                         
   4  13   7       7577.26       7321.02       161.27 o                         
   5  13   7       1723.52       1658.33        62.50 o                         
   6  13   7       3000.38       3304.90        92.12 o                         
   7  13   7       1272.12       1351.43        56.31 o                         
   8  13   7       1490.96       1399.42        63.46 o                         
   9  13   7       2956.65       2737.61        87.78 o                         
  10  13   7       2394.52       2245.80        81.85 o                         
  11  13   7        604.51        868.31        61.24 o                         
  12  13   7       1148.61       1158.06        70.73 o                         
  13  13   7        109.68        165.13        54.71 o                         
  14  13   7        692.34        672.71        70.02 o                         
  15  13   7       1455.88       1434.20        93.93 o                         
  16  13   7       6148.06       5771.71       213.87 o                         
  17  13   7        982.04       1052.31       103.23 o                         
  18  13   7        137.84        169.27        71.37 o                         
   0  14   7       6797.66       6245.60       217.15 o                         
   1  14   7       6036.85       5741.95       144.94 o                         
   2  14   7       5716.88       5150.94       142.75 o                         
   3  14   7       4234.95       4366.39       112.41 o                         
   4  14   7       2254.47       2403.49        81.95 o                         
   5  14   7       3662.28       3801.19       110.59 o                         
   6  14   7       2237.19       2208.08        79.18 o                         
   7  14   7        584.32        645.34        47.54 o                         
   8  14   7        970.91        840.36        53.59 o                         
   9  14   7       2699.05       2503.58        85.39 o                         
  10  14   7       4070.94       4292.80       127.00 o                         
  11  14   7       4071.19       4379.33       134.96 o                         
  12  14   7        368.88        374.61        58.33 o                         
  13  14   7       1646.34       1729.81        92.99 o                         
  14  14   7       2577.80       2352.15       113.18 o                         
  15  14   7       1008.00        911.33        87.70 o                         
  16  14   7        136.64        168.13        76.02 o                         
  17  14   7        269.09        250.67        80.34 o                         
   0  15   7        771.93        872.85        77.07 o                         
   1  15   7       2420.36       2386.97        85.96 o                         
   2  15   7       1670.12       1791.78        75.53 o                         
   3  15   7       4615.07       4643.64       131.92 o                         
   4  15   7       3793.97       3986.24       123.25 o                         
   5  15   7       3428.08       3718.19       117.76 o                         
   6  15   7       1232.88       1336.73        68.64 o                         
   7  15   7       1810.31       1886.10        83.96 o                         
   8  15   7       2560.05       2721.96        96.89 o                         
   9  15   7       3514.52       3421.70       112.96 o                         
  10  15   7       1029.53       1243.82        74.74 o                         
  11  15   7       1574.24       1596.99        83.88 o                         
  12  15   7       1908.59       2005.33        95.09 o                         
  13  15   7       2091.52       2116.59       103.28 o                         
  14  15   7       2145.22       2120.55       118.22 o                         
  15  15   7        517.41        559.64        77.33 o                         
  16  15   7        714.61        696.11        86.85 o                         
   0  16   7        154.69        218.73        67.98 o                         
   1  16   7       2212.47       2261.02        90.02 o                         
   2  16   7       1100.43       1130.65        68.73 o                         
   3  16   7       4120.29       4228.50       130.27 o                         
   4  16   7       6248.04       6264.27       169.36 o                         
   5  16   7        962.06       1190.40        72.95 o                         
   6  16   7       5243.02       5389.54       161.58 o                         
   7  16   7        945.47       1071.92        70.43 o                         
   8  16   7       4763.57       5205.14       154.28 o                         
   9  16   7       2264.09       2619.83       102.74 o                         
  10  16   7       1854.41       1770.52        91.05 o                         
  11  16   7       3554.35       3286.40       124.20 o                         
  12  16   7       6885.11       6734.37       209.65 o                         
  13  16   7       2542.90       2263.16       109.79 o                         
  14  16   7        240.14        325.48        71.76 o                         
  15  16   7        527.99        255.68        73.44 o                         
   0  17   7       1998.22       1870.78       127.43 o                         
   1  17   7       1846.09       2034.97        93.82 o                         
   2  17   7       5640.43       5590.75       158.57 o                         
   3  17   7       3004.99       3255.74       114.39 o                         
   4  17   7       6138.07       5929.10       177.14 o                         
   5  17   7       1756.98       1853.29        93.19 o                         
   6  17   7       2754.39       2642.21       109.06 o                         
   7  17   7       2810.15       2768.92       111.09 o                         
   8  17   7       2283.35       2512.95       104.81 o                         
   9  17   7        326.05        412.26        60.69 o                         
  10  17   7        524.92        467.29        65.72 o                         
  11  17   7       1061.56       1125.82        91.80 o                         
  12  17   7       1729.95       1786.83       104.65 o                         
  13  17   7        735.82        826.48        78.93 o                         
  14  17   7        695.73        704.03        82.12 o                         
   0  18   7       2201.78       2846.12       159.39 o                         
   1  18   7        257.43        381.57        59.03 o                         
   2  18   7       1107.37       1175.82        79.34 o                         
   3  18   7        623.97        565.44        66.89 o                         
   4  18   7        868.12        902.36        74.40 o                         
   5  18   7       1226.32       1188.65        78.71 o                         
   6  18   7       4928.85       5062.90       165.23 o                         
   7  18   7       1538.72       1413.48        84.22 o                         
   8  18   7        676.45        582.17        63.70 o                         
   9  18   7        598.03        632.15        78.20 o                         
  10  18   7       2466.24       2578.74       126.17 o                         
  11  18   7        516.52        614.81        80.80 o                         
  12  18   7        274.79        498.51        76.38 o                         
  13  18   7        307.07        507.75        81.14 o                         
   0  19   7       3269.75       2917.48       176.34 o                         
   1  19   7        838.32        736.29        73.56 o                         
   2  19   7         99.42        237.69        63.35 o                         
   3  19   7       2458.52       2538.83       113.36 o                         
   4  19   7        765.85        844.70        75.99 o                         
   5  19   7       2949.12       2708.45       119.39 o                         
   6  19   7        628.07        770.42        74.15 o                         
   7  19   7       2162.32       1871.44       109.70 o                         
   8  19   7       1843.07       1967.55       107.08 o                         
   9  19   7       2402.22       2494.20       125.65 o                         
  10  19   7        446.25        525.47        76.15 o                         
  11  19   7        215.99        446.67        73.42 o                         
   0  20   7       1509.83       1456.79       131.34 o                         
   1  20   7        980.12       1063.75        84.44 o                         
   2  20   7       2008.82       1937.52       109.07 o                         
   3  20   7        581.85        659.87        88.85 o                         
   4  20   7        508.77        719.37        83.84 o                         
   5  20   7       3545.12       3130.17       135.81 o                         
   6  20   7        434.08        342.08        69.92 o                         
   7  20   7       2260.21       1924.09       104.25 o                         
   8  20   7        123.09        130.97        67.25 o                         
   9  20   7        413.37        402.70        76.76 o                         
  10  20   7         94.59         45.27        86.53 o                         
   0  21   7       1720.44       1951.40       151.93 o                         
   1  21   7       1004.14        946.31        81.54 o                         
   2  21   7        938.67        902.56        85.16 o                         
   3  21   7       2004.48       1837.53       112.68 o                         
   4  21   7        544.62        710.18        79.08 o                         
   5  21   7        263.27        236.15        67.33 o                         
   6  21   7       1059.43        822.49        88.31 o                         
   7  21   7        363.72        468.80        70.54 o                         
   0  22   7        204.84        202.52        96.52 o                         
   1  22   7        173.91        336.64        70.79 o                         
   2  22   7        448.25        497.03        76.03 o                         
   3  22   7        523.27        492.01        73.88 o                         
   4  22   7        539.36        375.35        90.26 o                         
   0   0   8     237665.08     271069.88      7916.57 o                         
   1   0   8       7541.59       7674.23       168.80 o                         
   2   0   8      12664.29      13975.77       308.32 o                         
   3   0   8       3330.01       3414.07        83.40 o                         
   4   0   8     107669.09     113270.95      2457.10 o                         
   5   0   8       3424.00       3903.90        87.27 o                         
   6   0   8     103372.16     108784.78      2622.53 o                         
   7   0   8       6689.20       7108.49       224.34 o                         
   8   0   8       7426.20       7036.28       178.89 o                         
   9   0   8       4182.22       3973.98       105.08 o                         
  10   0   8      87211.09      85962.17      2294.51 o                         
  11   0   8       8029.62       7817.14       236.29 o                         
  12   0   8       5772.80       5700.89       180.44 o                         
  13   0   8       3890.45       3604.37       141.78 o                         
  14   0   8       5184.88       5250.73       182.72 o                         
  15   0   8       4467.64       4540.47       170.03 o                         
  16   0   8      18569.09      19535.35       616.47 o                         
  17   0   8       7147.52       7415.28       278.95 o                         
  18   0   8       3779.94       3319.04       162.72 o                         
  19   0   8       4032.90       3692.64       175.71 o                         
  20   0   8       1539.46       1263.22       140.99 o                         
  21   0   8        750.49       1022.27       150.06 o                         
  22   0   8        675.42        496.00       125.83 o                         
   0   1   8       6237.87       6105.96       139.51 o                         
   2   1   8       3469.46       3511.34        57.12 o                         
   3   1   8     130691.19     142406.36      2321.65 o                         
   4   1   8       7363.07       7263.18       111.97 o                         
   5   1   8      53020.31      54922.92       791.52 o                         
   6   1   8      16652.82      16375.33       272.08 o                         
   7   1   8      44261.92      46022.66       815.14 o                         
   8   1   8       5714.22       4682.61       108.45 o                         
   9   1   8      50904.61      49748.25       867.54 o                         
  10   1   8      13093.58      13403.43       272.05 o                         
  11   1   8       5729.11       5525.46       120.91 o                         
  12   1   8       3545.98       3605.68        93.22 o                         
  13   1   8       6197.82       6180.75       155.21 o                         
  14   1   8       4546.42       4257.20       118.74 o                         
  15   1   8      10513.55      10598.80       243.17 o                         
  16   1   8       6379.94       6711.28       175.29 o                         
  17   1   8       8799.61       8066.84       208.22 o                         
  18   1   8       4088.46       3932.84       126.14 o                         
  19   1   8       3427.08       3604.21       122.64 o                         
  20   1   8       1763.04       1545.08        95.42 o                         
  21   1   8       2592.20       2499.27       128.87 o                         
  22   1   8        403.17        270.02        85.40 o                         
   0   2   8      17423.44      18703.43       437.07 o                         
   1   2   8       4056.64       4355.18        71.07 o                         
   2   2   8     218944.91     237525.86      3832.91 o                         
   3   2   8       4618.62       4556.32        71.58 o                         
   4   2   8      29792.43      32837.29       556.03 o                         
   5   2   8      11590.02      12093.25       185.26 o                         
   6   2   8      35295.65      36020.17       592.38 o                         
   7   2   8       2335.86       2276.89        52.53 o                         
   8   2   8      19432.16      18146.36       343.66 o                         
   9   2   8       8045.98       8287.99       174.51 o                         
  10   2   8     121220.05     126116.57      2465.28 o                         
  11   2   8       3366.15       3165.29        81.53 o                         
  12   2   8       5541.59       5654.31       130.02 o                         
  13   2   8       7308.31       6890.84       165.74 o                         
  14   2   8       8352.45       8554.34       201.94 o                         
  15   2   8      10594.61      11146.50       261.15 o                         
  16   2   8       8226.61       8023.35       207.71 o                         
  17   2   8       5321.36       5404.93       154.52 o                         
  18   2   8       4269.89       4119.39       130.35 o                         
  19   2   8       1789.67       1770.90        90.04 o                         
  20   2   8       4257.85       4057.15       148.28 o                         
  21   2   8       1491.72       1085.30       103.76 o                         
  22   2   8        663.39        657.79       102.70 o                         
   0   3   8       2327.53       2296.70        59.87 o                         
   1   3   8     146030.88     163475.86      2538.70 o                         
   2   3   8       3628.67       4044.29        64.05 o                         
   3   3   8      44962.86      49584.72       728.20 o                         
   4   3   8       8559.21       8026.57       122.49 o                         
   5   3   8      88813.36      91830.39      1483.73 o                         
   6   3   8       6085.10       5950.12       107.96 o                         
   7   3   8      13094.42      13347.08       238.96 o                         
   8   3   8       6595.95       6282.77       123.36 o                         
   9   3   8      45774.95      45381.79       876.52 o                         
  10   3   8       8449.46       8623.10       181.50 o                         
  11   3   8      20166.15      19335.86       397.88 o                         
  12   3   8       4346.08       4034.33       102.46 o                         
  13   3   8       9076.53       8793.82       208.19 o                         
  14   3   8       4709.30       5006.62       145.78 o                         
  15   3   8       3735.63       3859.81       122.55 o                         
  16   3   8       6346.44       6495.76       185.49 o                         
  17   3   8       6214.63       5731.56       172.31 o                         
  18   3   8       2048.54       2017.61       100.01 o                         
  19   3   8       4109.63       3838.42       139.01 o                         
  20   3   8       2422.25       2329.18       112.29 o                         
  21   3   8       1373.78       1252.18       101.34 o                         
  22   3   8        465.70        498.86        81.68 o                         
   0   4   8     106571.05     114390.49      2566.70 o                         
   1   4   8       7318.28       7233.88       115.87 o                         
   2   4   8      30513.20      34538.81       579.35 o                         
   3   4   8      11345.70      10805.82       164.77 o                         
   4   4   8      61399.31      64934.61      1024.69 o                         
   5   4   8      13965.78      13208.01       218.49 o                         
   6   4   8      13757.02      13172.80       242.51 o                         
   7   4   8       5385.62       5525.74       108.42 o                         
   8   4   8      33079.83      32978.59       585.53 o                         
   9   4   8      20167.92      20060.25       453.62 o                         
  10   4   8      11929.19      11677.03       237.12 o                         
  10   4   8       6503.71       6457.79       791.38 o                         
  11   4   8       5913.75       6193.85       138.32 o                         
  12   4   8      13420.23      12442.09       267.20 o                         
  13   4   8       7744.77       7653.14       194.11 o                         
  14   4   8       9623.87       9491.67       230.31 o                         
  15   4   8       2080.61       2100.20        88.15 o                         
  16   4   8       5152.28       4918.88       156.12 o                         
  17   4   8       5271.02       5182.87       161.79 o                         
  18   4   8       4648.29       4656.70       156.66 o                         
  19   4   8       1074.34       1214.35        92.20 o                         
  20   4   8       2448.07       2367.84       131.10 o                         
  21   4   8       1120.30       1010.99        98.00 o                         
   0   5   8       4621.66       5196.31       116.23 o                         
   1   5   8      48503.06      50873.42       732.48 o                         
   2   5   8      10717.72      10913.69       178.08 o                         
   3   5   8     132483.00     139962.25      2126.91 o                         
   4   5   8      10937.18      10526.31       185.03 o                         
   5   5   8       6370.79       6308.27       117.15 o                         
   6   5   8       1084.30       1144.58        35.51 o                         
   7   5   8      17016.89      15920.51       280.06 o                         
   8   5   8      15315.75      15585.86       329.73 o                         
   9   5   8      91333.30      93507.10      1749.31 o                         
  10   5   8       9132.32       8619.65       179.42 o                         
  11   5   8      10423.67       9933.91       215.04 o                         
  12   5   8       4622.09       4557.40       116.06 o                         
  13   5   8       5696.06       5455.62       141.78 o                         
  14   5   8       5148.23       5188.90       146.84 o                         
  15   5   8      19136.89      19951.23       476.69 o                         
  16   5   8       6930.31       7054.15       199.52 o                         
  17   5   8       2185.14       2235.75       104.41 o                         
  18   5   8       3028.63       3189.37       124.31 o                         
  19   5   8       3975.81       4024.27       147.66 o                         
  20   5   8       2785.93       2405.95       136.45 o                         
  21   5   8       1343.64       1365.84       102.47 o                         
   0   6   8      68174.09      69298.43      1637.65 o                         
   0   6   8      40492.77      88907.20     13049.13 o                         
   1   6   8      20650.50      20091.33       313.74 o                         
   2   6   8      50346.87      51333.87       896.14 o                         
   3   6   8       6649.39       6316.54       116.52 o                         
   4   6   8      12310.28      12742.97       211.72 o                         
   5   6   8       1118.34       1230.62        37.84 o                         
   6   6   8      17075.23      16843.94       357.50 o                         
   7   6   8      13177.96      13349.15       243.00 o                         
   8   6   8     106833.75     109780.82      1994.85 o                         
   9   6   8       9621.48       9898.01       205.32 o                         
  10   6   8       8893.43       8484.32       174.62 o                         
  11   6   8       6523.67       6328.83       140.67 o                         
  12   6   8      11010.75      10406.48       232.40 o                         
  13   6   8       6362.70       6315.79       168.27 o                         
  14   6   8       4581.18       4243.23       126.72 o                         
  15   6   8       5351.98       5125.04       153.79 o                         
  16   6   8       2248.58       2169.68        99.06 o                         
  17   6   8       4356.89       4495.06       149.43 o                         
  18   6   8       2528.81       2347.77       107.38 o                         
  19   6   8       6124.84       6136.63       220.14 o                         
  20   6   8       1817.72       1784.57       122.93 o                         
  21   6   8        236.16        245.52        98.28 o                         
   0   7   8       6594.82       5524.15       155.34 o                         
   1   7   8      39714.96      40631.33       678.88 o                         
   2   7   8       2781.70       2573.22        61.35 o                         
   3   7   8      15189.78      15707.12       307.98 o                         
   4   7   8       5405.62       5741.63       111.91 o                         
   5   7   8      15556.25      14354.03       260.86 o                         
   6   7   8      18010.82      16811.94       307.04 o                         
   7   7   8      88265.91      89597.64      1562.19 o                         
   8   7   8       6545.07       6500.93       124.28 o                         
   9   7   8      13920.24      14177.62       262.64 o                         
  10   7   8      13133.91      13126.39       255.79 o                         
  11   7   8       3286.71       2899.35        77.20 o                         
  12   7   8       5227.75       4966.60       117.07 o                         
  13   7   8       5826.51       5503.69       135.59 o                         
  14   7   8       9479.00       8787.04       221.41 o                         
  15   7   8       6483.63       6483.06       178.41 o                         
  16   7   8       3249.98       3284.28       126.64 o                         
  17   7   8       4000.71       3872.07       143.95 o                         
  18   7   8       2868.12       2720.03       129.32 o                         
  19   7   8       3469.55       3283.38       165.37 o                         
  20   7   8       1822.59       1857.20       138.33 o                         
  21   7   8       1412.08       1250.48       131.47 o                         
  21   7   8       1084.27       1936.10       311.62 o                         
   0   8   8       4387.94       4301.17       117.21 o                         
   1   8   8       4206.63       4140.14        89.55 o                         
   2   8   8      23513.20      22933.41       424.67 o                         
   3   8   8       7627.89       7740.34       155.30 o                         
   4   8   8      42040.55      40703.65       759.61 o                         
   5   8   8      15597.91      15423.82       286.83 o                         
   6   8   8     156000.97     159620.98      2766.64 o                         
   7   8   8       5567.40       5607.45       108.22 o                         
   8   8   8       9016.61       8934.55       172.97 o                         
   9   8   8       7389.82       7118.77       145.58 o                         
  10   8   8       4985.96       4617.61       110.42 o                         
  11   8   8      15381.28      15380.62       343.96 o                         
  12   8   8       2857.79       2814.93        84.38 o                         
  13   8   8       2114.29       2185.74        85.32 o                         
  14   8   8       7212.17       6774.87       186.70 o                         
  15   8   8       4522.88       4505.63       154.07 o                         
  16   8   8       3970.84       3741.03       138.29 o                         
  17   8   8        761.25        809.68        93.02 o                         
  18   8   8       2122.54       2059.12       116.97 o                         
  19   8   8       3192.50       2947.00       169.63 o                         
  20   8   8        364.97        386.10       106.17 o                         
   0   9   8       4838.69       4916.24       144.78 o                         
   1   9   8      48366.09      49297.11       881.73 o                         
   2   9   8       8533.26       8473.12       185.79 o                         
   3   9   8      28773.62      28551.87       532.69 o                         
   4   9   8      20905.93      19366.30       441.16 o                         
   5   9   8      51314.21      52255.57      1047.77 o                         
   6   9   8      10106.25      10136.39       204.47 o                         
   7   9   8      12118.27      12285.33       237.79 o                         
   8   9   8       7129.81       6705.53       140.29 o                         
   9   9   8       8462.37       8156.39       176.63 o                         
  10   9   8       2512.58       2438.96        78.67 o                         
  11   9   8      11120.99      11118.18       270.53 o                         
  12   9   8       8406.01       8081.20       205.62 o                         
  13   9   8      12551.50      12602.58       296.13 o                         
  14   9   8       3921.23       4028.09       138.24 o                         
  15   9   8       3686.46       3864.53       138.76 o                         
  16   9   8       2313.23       2352.49       115.84 o                         
  17   9   8      10148.64      10431.07       296.34 o                         
  18   9   8       1877.88       2067.19       135.22 o                         
  19   9   8       1884.32       2105.77       142.05 o                         
  20   9   8        524.85        445.29       117.87 o                         
   0  10   8      72280.62      71455.93      1833.30 o                         
   1  10   8      15504.54      15090.88       296.74 o                         
   2  10   8     103423.31     106376.84      2125.35 o                         
   3  10   8       8817.80       9535.56       190.68 o                         
   4  10   8      16385.11      16583.04       328.79 o                         
   5  10   8      10529.66      10560.37       208.62 o                         
   6  10   8      12011.25      11290.16       226.77 o                         
   7  10   8       9438.96       9031.16       184.77 o                         
   8  10   8       4162.65       3809.34        95.71 o                         
   9  10   8       2469.00       2454.21        80.38 o                         
  10  10   8       6455.79       6630.40       158.10 o                         
  11  10   8       5941.71       5763.50       147.83 o                         
  12  10   8       3392.03       3647.52       115.22 o                         
  13  10   8       3257.31       3383.04       115.16 o                         
  14  10   8       5255.31       5193.89       160.70 o                         
  15  10   8       2965.95       2856.50       125.85 o                         
  16  10   8       2802.16       3067.06       130.19 o                         
  17  10   8       1962.83       1906.24       120.97 o                         
  18  10   8       2056.97       2347.11       159.57 o                         
  19  10   8        987.08        944.97       115.01 o                         
   0  11   8       5197.60       5009.65       154.56 o                         
   1  11   8       7698.51       7702.43       161.57 o                         
   2  11   8       3456.99       3299.07        82.28 o                         
   3  11   8      28170.78      27044.38       555.72 o                         
   4  11   8       5592.56       4897.43       137.85 o                         
   5  11   8       9639.95       9289.94       197.42 o                         
   6  11   8       7851.58       7595.47       159.24 o                         
   7  11   8       2621.16       2447.53        72.95 o                         
   8  11   8      15745.18      15714.70       358.19 o                         
   9  11   8       8222.05       8305.56       188.72 o                         
  10  11   8       4680.02       4930.29       129.32 o                         
  11  11   8      14329.06      13762.61       313.66 o                         
  12  11   8       4258.19       4306.64       128.76 o                         
  13  11   8       5898.10       5923.81       167.13 o                         
  14  11   8       2947.27       2998.73       119.15 o                         
  15  11   8       2277.42       2168.54       114.79 o                         
  16  11   8       2451.36       2438.57       133.58 o                         
  16  11   8       2537.89       2922.54       684.67 o                         
  17  11   8       3461.69       3385.61       159.01 o                         
  18  11   8       3099.86       2783.80       166.39 o                         
  18  11   8       3815.24       1978.36       662.64 o                         
  19  11   8        882.23        803.43       131.22 o                         
   0  12   8       4235.78       3957.68       142.49 o                         
   1  12   8       4291.33       4050.42        99.26 o                         
   2  12   8       8794.13       8836.21       188.32 o                         
   3  12   8       5349.69       5172.01       122.08 o                         
   4  12   8      17217.69      15838.89       331.57 o                         
   5  12   8       3469.60       3464.96        95.07 o                         
   6  12   8      10618.85      10020.07       219.62 o                         
   7  12   8       6387.83       5778.32       141.65 o                         
   8  12   8       2008.94       2006.26        72.77 o                         
   9  12   8       6167.46       5832.20       148.59 o                         
  10  12   8       2977.89       3221.63        97.86 o                         
  11  12   8       3795.46       4137.42       117.31 o                         
  12  12   8      12716.19      12743.31       304.63 o                         
  13  12   8       7645.01       7618.91       210.04 o                         
  14  12   8       4299.53       3196.76       735.80 o                         
  14  12   8       2111.68       2271.85       112.40 o                         
  15  12   8       5450.15       5111.06       185.12 o                         
  16  12   8       2651.82       2452.83       154.52 o                         
  16  12   8       4911.67       4794.72       836.92 o                         
  17  12   8       1995.60       1383.00       415.12 o                         
  17  12   8       1789.34       1929.34       151.86 o                         
  18  12   8       1354.18       1355.85       143.82 o                         
   0  13   8       4038.06       3987.77       171.32 o                         
   1  13   8       6806.46       7015.66       184.54 o                         
   2  13   8       9702.79       9635.62       235.08 o                         
   3  13   8      14604.70      14267.81       318.64 o                         
   4  13   8       8638.20       8351.52       200.44 o                         
   5  13   8       6515.67       6032.55       153.92 o                         
   6  13   8       5355.28       5221.40       131.88 o                         
   7  13   8       4730.58       4591.89       121.85 o                         
   8  13   8       3106.79       3138.84        98.15 o                         
   9  13   8      11595.37      11311.93       269.58 o                         
  10  13   8       3628.32       3952.94       127.05 o                         
  11  13   8       5701.58       5399.02       159.16 o                         
  12  13   8       4346.36       4490.61       148.07 o                         
  13  13   8       4164.45       3880.23       139.76 o                         
  14  13   8       4801.83       4578.96       165.81 o                         
  14  13   8       5912.44       4055.17      1056.74 o                         
  15  13   8       6875.00       6998.72       227.06 o                         
  15  13   8       8274.12       8095.33       893.56 o                         
  16  13   8       1288.16       1339.69       129.27 o                         
  16  13   8       2010.09       2458.97       648.53 o                         
  17  13   8       1474.71       1407.74       149.36 o                         
  17  13   8       1955.97       1335.23       460.76 o                         
  18  13   8        622.64        948.69       225.33 o                         
  18  13   8        961.65        779.39       193.45 o                         
  18  13   8       1072.11       1416.99       550.88 o                         
  18  13   8       1269.19        920.81       553.55 o                         
  18  13   8        754.72        898.84       262.02 o                         
   0  14   8       6157.63       6197.87       243.32 o                         
   1  14   8       3541.27       3357.08       123.86 o                         
   2  14   8       6863.77       6752.81       195.56 o                         
   3  14   8       6524.06       6854.31       180.20 o                         
   4  14   8      12783.28      12994.56       312.70 o                         
   5  14   8       3869.15       4253.92       125.25 o                         
   6  14   8       4831.72       4786.92       132.31 o                         
   7  14   8       7556.78       6903.42       184.75 o                         
   8  14   8       5701.53       5605.87       156.51 o                         
   9  14   8       2152.43       2421.71        98.81 o                         
  10  14   8       7052.53       7390.35       202.50 o                         
  11  14   8       3356.77       3530.41       125.75 o                         
  12  14   8       2486.17       2552.49       114.09 o                         
  13  14   8       4672.82       4668.93       168.31 o                         
  14  14   8       7687.60       8396.61       256.26 o                         
  14  14   8       9273.97       4699.43      1224.84 o                         
  15  14   8       4500.42       4298.31       200.31 o                         
  15  14   8       7387.58       6040.88      1327.52 o                         
  16  14   8        894.19       1069.28       145.59 o                         
  16  14   8       2510.83       3758.94       818.20 o                         
  17  14   8        862.76        303.45       359.48 o                         
  17  14   8        656.93        740.90       140.83 o                         
   0  15   8       3158.38       3231.26       147.05 o                         
   1  15   8       7823.28       7879.35       202.94 o                         
   2  15   8       9344.07       9066.14       232.94 o                         
   3  15   8       2938.90       3073.64       111.16 o                         
   4  15   8       2111.76       1989.25        93.32 o                         
   5  15   8      11721.03      11869.00       313.94 o                         
   6  15   8       4789.07       4765.34       146.08 o                         
   7  15   8       4844.90       4888.68       145.09 o                         
   8  15   8       3643.76       3771.64       130.91 o                         
   9  15   8       3374.38       3226.10       114.15 o                         
  10  15   8       3275.16       3325.21       123.09 o                         
  11  15   8       1908.29       1803.83        96.65 o                         
  12  15   8       3558.32       3390.53       137.33 o                         
  13  15   8       6120.91       6814.62       218.25 o                         
  14  15   8       3543.43       3830.25       182.05 o                         
  14  15   8       6945.61       3140.87      1184.94 o                         
  15  15   8       1143.18       1169.05       129.43 o                         
  15  15   8       1444.25       1610.92       415.54 o                         
  16  15   8       1075.19       1545.12       138.08 o                         
  16  15   8       1491.54       -354.83       433.85 o                         
   0  16   8      11649.21      11873.08       443.22 o                         
   1  16   8       4381.90       3937.82       131.47 o                         
   2  16   8       7293.99       7438.89       205.55 o                         
   3  16   8       4652.64       4680.70       144.26 o                         
   4  16   8       4089.52       3789.99       127.49 o                         
   5  16   8       8430.59       8483.34       231.06 o                         
   6  16   8       1919.07       1992.19        99.77 o                         
   7  16   8       2372.68       2646.73       114.44 o                         
   8  16   8       4234.51       3867.33       132.85 o                         
   9  16   8       2150.99       2158.47       102.61 o                         
  10  16   8       1755.27       1945.15       103.28 o                         
  11  16   8       1923.39       2111.91       107.49 o                         
  12  16   8       2943.80       3175.82       159.06 o                         
  13  16   8       1852.81       1931.33       138.73 o                         
  13  16   8       2606.98       1808.46       670.92 o                         
  14  16   8       1054.02       1225.05       122.02 o                         
  14  16   8       1274.76       2182.51       647.16 o                         
  15  16   8       1205.43        633.72       557.45 o                         
  15  16   8        860.11       1034.37       123.83 o                         
   0  17   8      10665.95      11854.87       441.00 o                         
   1  17   8       7534.24       6953.11       202.71 o                         
   2  17   8       7237.11       7479.04       210.23 o                         
   3  17   8       6434.57       6165.93       185.90 o                         
   4  17   8       4618.21       4580.40       155.31 o                         
   5  17   8       2224.22       2269.50       105.99 o                         
   6  17   8       2394.67       2563.54       119.51 o                         
   7  17   8       2919.84       2937.91       120.63 o                         
   8  17   8        562.26        882.00        86.05 o                         
   9  17   8       7321.31       7600.64       220.29 o                         
  10  17   8       2310.76       2346.84       121.85 o                         
  11  17   8       2480.55       2573.14       141.64 o                         
  12  17   8       1296.77       1430.54       139.58 o                         
  12  17   8       2144.02       2355.31       632.67 o                         
  13  17   8       1650.63       1812.19       128.98 o                         
  13  17   8       2303.34       2823.85       777.43 o                         
  14  17   8       1385.62       1662.53       686.23 o                         
  14  17   8       1279.02       1610.29       140.87 o                         
   0  18   8       3175.12       3258.92       178.64 o                         
   1  18   8       3671.69       4144.36       144.08 o                         
   2  18   8       4230.86       4088.81       144.30 o                         
   3  18   8       1829.54       1827.16       104.02 o                         
   4  18   8       3774.66       3666.49       143.10 o                         
   5  18   8       2317.35       2562.11       116.07 o                         
   6  18   8       2330.43       2524.49       117.17 o                         
   7  18   8       3812.57       3532.76       134.84 o                         
   8  18   8       2571.67       2927.63       127.83 o                         
   9  18   8       2739.68       2632.65       150.76 o                         
  10  18   8       1867.56       2021.07       144.09 o                         
  11  18   8       2346.99       2600.72       151.22 o                         
  12  18   8       1069.95       1410.95       142.89 o                         
  12  18   8       1161.17       1326.11       636.07 o                         
  13  18   8        631.90       1389.06       495.30 o                         
  13  18   8        643.03        788.24       167.03 o                         
  13  18   8        482.11        751.95       195.33 o                         
  13  18   8        301.71       1018.96       244.80 o                         
   0  19   8       3203.43       3323.93       202.76 o                         
   1  19   8       3293.78       3416.98       137.81 o                         
   2  19   8       2455.82       2674.56       122.29 o                         
   3  19   8       5433.24       5118.63       173.67 o                         
   4  19   8        940.56       1361.60        99.54 o                         
   5  19   8       4875.68       4905.30       173.08 o                         
   6  19   8       8227.17       7915.31       276.24 o                         
   7  19   8       3053.39       3181.89       157.31 o                         
   8  19   8       2384.03       2856.40       146.23 o                         
   9  19   8       1355.73       1851.05       119.14 o                         
  10  19   8        905.46       1134.36       115.97 o                         
  11  19   8        558.18        741.45       105.95 o                         
   0  20   8       1854.73       2357.20       198.02 o                         
   1  20   8       1953.82       2140.39       136.37 o                         
   2  20   8       6366.90       6259.39       268.14 o                         
   3  20   8       3887.80       4067.83       197.37 o                         
   4  20   8       3747.53       3818.86       180.57 o                         
   5  20   8       3695.59       3762.37       171.41 o                         
   6  20   8       1834.09       1999.84       123.79 o                         
   7  20   8       1373.53       1438.52       108.58 o                         
   8  20   8        443.62        781.13        99.80 o                         
   9  20   8        390.21        605.08       112.75 o                         
   0  21   8       1352.41       1346.79       159.44 o                         
   1  21   8       2672.33       3141.93       146.51 o                         
   2  21   8       1722.66       1652.07       119.16 o                         
   3  21   8       1135.62       1397.28       113.79 o                         
   4  21   8       1496.56       1666.16       119.00 o                         
   5  21   8       1025.51       1397.62       114.57 o                         
   6  21   8        218.20        398.98        94.77 o                         
   7  21   8       1650.79       1894.18       117.92 o                         
   0  22   8        600.73        842.63       146.98 o                         
   1  22   8        453.98        682.87       101.37 o                         
   2  22   8        816.78       1102.96       107.50 o                         
   3  22   8        588.97        674.03        86.61 o                         
   3  22   8        789.51        709.50       270.49 o                         
   1   0   9       1003.03        968.64        36.85 o                         
   2   0   9       1544.10       1699.13        44.81 o                         
   3   0   9       1654.20       1743.49        44.72 o                         
   4   0   9        159.69        462.47        18.02 o                         
   5   0   9      35903.38      35829.00       752.23 o                         
   6   0   9      27276.28      28081.77       598.92 o                         
   7   0   9       1869.14       1763.28        57.08 o                         
   8   0   9       5383.24       4790.91       119.30 o                         
   9   0   9      28724.69      28396.03       671.35 o                         
  10   0   9      35890.55      34585.34       903.47 o                         
  11   0   9       2740.04       3242.81       115.91 o                         
  12   0   9        674.13        747.13        57.66 o                         
  13   0   9       3317.30       3318.60       127.61 o                         
  14   0   9        704.45        659.95        62.21 o                         
  15   0   9        547.63        639.36        66.66 o                         
  16   0   9       2967.63       3154.35       142.82 o                         
  17   0   9       9177.23       9157.88       326.08 o                         
  18   0   9       3595.87       3496.03       171.74 o                         
  19   0   9          7.36        267.02        74.01 o                         
  20   0   9         86.45        112.16        89.11 o                         
  21   0   9       1275.84       1264.91       122.37 o                         
  22   0   9        302.73        371.23        98.49 o                         
   0   1   9        509.77        694.91        23.25 o                         
   1   1   9       3817.65       3394.27        54.08 o                         
   2   1   9       1293.08       1564.15        34.29 o                         
   3   1   9      17620.29      18363.66       262.26 o                         
   4   1   9       1312.61       1080.60        23.17 o                         
   5   1   9      39158.55      37765.70       547.86 o                         
   6   1   9       2868.30       2960.23        57.89 o                         
   7   1   9       7542.88       7322.74       125.19 o                         
   8   1   9       5440.11       5178.01        94.09 o                         
   9   1   9       5342.41       5514.64       103.19 o                         
  10   1   9      68300.03      71019.95      1371.23 o                         
  11   1   9       2266.98       2498.38        67.65 o                         
  12   1   9       2451.16       2739.18        77.63 o                         
  13   1   9       7357.75       6872.40       152.30 o                         
  14   1   9        521.46        700.22        45.46 o                         
  15   1   9        718.25        838.68        50.73 o                         
  16   1   9        610.48        700.76        53.90 o                         
  17   1   9       1232.37       1138.57        67.84 o                         
  18   1   9       1573.59       1595.29        79.66 o                         
  19   1   9       1624.15       1338.31        78.63 o                         
  20   1   9        825.98        675.81        71.10 o                         
  21   1   9         28.19         50.66        62.94 o                         
  22   1   9        362.75        342.33        69.82 o                         
   0   2   9        664.53        786.24        24.95 o                         
   1   2   9       1904.96       2178.12        35.74 o                         
   2   2   9       4933.75       5189.18        77.98 o                         
   3   2   9      13820.64      14287.39       209.43 o                         
   4   2   9        702.46        862.33        19.65 o                         
   5   2   9      23678.53      22725.19       339.79 o                         
   6   2   9       1887.83       1889.75        41.14 o                         
   7   2   9       3793.43       3580.47        70.69 o                         
   8   2   9       8410.64       7999.29       143.88 o                         
   9   2   9      49992.27      50913.28       873.71 o                         
  10   2   9      24791.19      26997.33       502.25 o                         
  11   2   9       1074.28       1284.65        45.04 o                         
  12   2   9       1467.65       1714.79        57.95 o                         
  13   2   9       3592.86       3642.87        97.30 o                         
  14   2   9        530.97        507.49        41.79 o                         
  15   2   9       3498.57       3686.28       107.76 o                         
  16   2   9       3980.56       4400.31       126.39 o                         
  17   2   9       4619.53       4358.88       131.23 o                         
  18   2   9       1195.67       1111.71        68.61 o                         
  19   2   9        428.65        424.82        59.04 o                         
  20   2   9       4149.00       4031.93       136.91 o                         
  21   2   9       1016.18       1069.57        83.82 o                         
  22   2   9        907.11        821.26        80.77 o                         
   0   3   9       2306.85       1974.42        49.29 o                         
   1   3   9      10458.69      11064.36       161.94 o                         
   2   3   9      10758.69      11741.59       168.42 o                         
   3   3   9        925.11        961.47        21.70 o                         
   4   3   9       1693.10       1901.33        33.80 o                         
   5   3   9      17018.36      17172.62       268.16 o                         
   6   3   9       3218.75       3610.62        67.39 o                         
   7   3   9       7400.08       6843.68       121.90 o                         
   8   3   9       5556.68       5175.36       102.13 o                         
   9   3   9      13228.37      13210.37       280.05 o                         
  10   3   9       3919.71       3967.34        86.74 o                         
  11   3   9      15829.56      15166.76       305.10 o                         
  12   3   9       3241.08       2964.27        80.37 o                         
  13   3   9       3088.09       3167.59        89.77 o                         
  14   3   9        813.12        982.20        52.00 o                         
  15   3   9      11937.85      12322.90       279.07 o                         
  16   3   9       2004.28       1937.04        80.76 o                         
  17   3   9       4141.84       4185.29       136.63 o                         
  18   3   9        119.13        138.48        51.56 o                         
  19   3   9       1305.09       1331.63        78.53 o                         
  20   3   9       1595.35       1561.10        88.51 o                         
  21   3   9        225.43        230.96        64.87 o                         
   0   4   9        101.80        320.76        16.29 o                         
   1   4   9       1967.67       1774.93        32.74 o                         
   2   4   9       1635.87       1846.21        32.31 o                         
   3   4   9       2561.16       3078.02        50.45 o                         
   4   4   9      12655.65      12171.94       191.89 o                         
   5   4   9        993.03       1134.85        29.37 o                         
   6   4   9        722.89        870.09        27.17 o                         
   7   4   9       5828.56       5996.36       111.72 o                         
   8   4   9      40361.96      39133.03       757.61 o                         
   9   4   9      19117.83      19598.88       396.93 o                         
  10   4   9       6783.33       7408.62       148.68 o                         
  11   4   9       6974.34       7172.25       152.39 o                         
  12   4   9       3382.40       3073.89        83.81 o                         
  13   4   9       6134.44       6425.05       150.79 o                         
  14   4   9       7234.26       7067.70       169.14 o                         
  15   4   9       1257.96       1233.11        65.22 o                         
  16   4   9        866.91        861.86        59.65 o                         
  17   4   9        726.89        786.26        63.67 o                         
  18   4   9       1132.85       1368.10        75.09 o                         
  19   4   9        614.41        713.85        68.62 o                         
  20   4   9        123.67        139.38        60.51 o                         
  21   4   9       1610.01       1463.97        89.43 o                         
   0   5   9      22915.50      23918.30       488.28 o                         
   1   5   9      33840.88      31241.56       480.76 o                         
   2   5   9      26484.43      24863.38       377.59 o                         
   3   5   9       6526.11       6593.93       104.81 o                         
   4   5   9       2211.49       2055.43        43.16 o                         
   5   5   9       9143.52       8549.12       153.95 o                         
   6   5   9        412.17        452.29        22.05 o                         
   7   5   9      26184.39      25453.19       441.76 o                         
   8   5   9      19849.52      20074.56       357.64 o                         
   9   5   9       7436.07       7514.83       153.26 o                         
  10   5   9       2178.65       2307.74        62.76 o                         
  11   5   9       1753.38       1697.86        55.90 o                         
  12   5   9       3166.86       3410.48        89.16 o                         
  13   5   9       1071.18       1265.44        58.44 o                         
  14   5   9       3438.73       3263.04       100.87 o                         
  15   5   9       8116.47       7801.23       198.85 o                         
  16   5   9       5859.64       5912.21       165.22 o                         
  17   5   9       1681.68       1700.88        85.99 o                         
  18   5   9        289.85        264.49        55.45 o                         
  19   5   9       2453.73       2623.62       112.65 o                         
  20   5   9        421.71        491.53        73.31 o                         
  21   5   9        859.84        765.91        83.01 o                         
   0   6   9      10268.25      10680.25       250.86 o                         
   1   6   9       4774.57       4898.73        81.59 o                         
   2   6   9       3542.78       3731.41        69.75 o                         
   3   6   9       6440.78       6584.85       118.80 o                         
   4   6   9       1029.40       1225.94        31.85 o                         
   5   6   9        352.27        350.29        20.09 o                         
   6   6   9       1716.16       1668.60        44.43 o                         
   7   6   9       6164.56       5959.26       118.22 o                         
   8   6   9      19738.94      18741.74       366.28 o                         
   9   6   9       1891.38       2017.21        54.68 o                         
  10   6   9       1803.27       1974.68        56.93 o                         
  11   6   9       1636.40       1730.00        57.32 o                         
  12   6   9       7433.24       7131.18       157.98 o                         
  13   6   9       5463.05       5361.37       133.65 o                         
  14   6   9       3927.37       3571.43       108.88 o                         
  15   6   9       2531.20       2634.80       101.88 o                         
  16   6   9       8551.74       9086.77       251.54 o                         
  17   6   9       1750.92       1950.76        89.51 o                         
  18   6   9       1657.80       1395.61        87.18 o                         
  19   6   9       2060.61       1864.66       103.27 o                         
  20   6   9        684.91        515.06        78.22 o                         
  21   6   9        194.43        210.08        73.49 o                         
   0   7   9       4549.72       3757.67       100.30 o                         
   1   7   9       8843.47       8297.52       141.73 o                         
   2   7   9       2560.16       2320.91        55.59 o                         
   3   7   9      14027.79      12778.41       241.53 o                         
   4   7   9       4454.65       4336.28        87.66 o                         
   5   7   9      19319.32      18302.55       320.65 o                         
   6   7   9       8673.62       8662.62       193.82 o                         
   7   7   9      24049.48      24153.18       415.23 o                         
   8   7   9       4352.59       4702.50        92.00 o                         
   9   7   9        620.69        897.07        38.25 o                         
  10   7   9       6421.59       6379.32       133.31 o                         
  11   7   9       3882.56       3970.15        93.24 o                         
  12   7   9       8384.42       8281.55       171.37 o                         
  13   7   9       2384.90       2535.08        73.97 o                         
  14   7   9        696.04        931.50        53.25 o                         
  15   7   9       1916.19       1901.20        84.48 o                         
  16   7   9       1850.36       1935.53        95.41 o                         
  17   7   9       1295.49       1408.78        89.56 o                         
  18   7   9       1334.97       1250.48        89.66 o                         
  19   7   9        948.91        850.33        83.49 o                         
  20   7   9       1040.04        804.37        92.88 o                         
  21   7   9        109.38        157.02        82.70 o                         
   0   8   9       5668.90       5359.94       139.10 o                         
   1   8   9       5316.25       5368.06        98.54 o                         
   2   8   9      17238.05      16377.40       325.92 o                         
   3   8   9       6710.39       6313.90       136.05 o                         
   4   8   9      18456.32      16908.85       325.18 o                         
   5   8   9      30219.58      31009.84       580.76 o                         
   6   8   9      17435.78      16846.06       300.28 o                         
   7   8   9       5632.27       5931.57       111.92 o                         
   8   8   9        412.92        499.23        28.11 o                         
   9   8   9       2416.44       2631.34        67.92 o                         
  10   8   9       8312.82       8038.06       165.89 o                         
  11   8   9       6381.87       5731.98       130.05 o                         
  12   8   9        509.68        431.86        40.06 o                         
  13   8   9        840.75        907.40        53.92 o                         
  14   8   9       6380.65       6159.04       170.65 o                         
  15   8   9       3648.51       3588.04       125.75 o                         
  16   8   9        854.73        943.00        75.40 o                         
  17   8   9       1915.12       1726.95        97.45 o                         
  18   8   9       1265.55        978.21        85.06 o                         
  19   8   9       1513.78       1440.64       109.84 o                         
  20   8   9        341.15        315.63        73.51 o                         
   0   9   9      21918.47      19716.47       473.93 o                         
   1   9   9       3880.33       3867.73        76.55 o                         
   2   9   9      20211.81      21430.00       410.49 o                         
   3   9   9      21576.45      22091.32       430.93 o                         
   4   9   9       9252.44       8934.43       180.95 o                         
   5   9   9       2826.08       2809.74        69.69 o                         
   6   9   9       2084.88       1808.70        51.42 o                         
   7   9   9        465.04        853.37        30.52 o                         
   8   9   9       5090.05       4905.44       120.12 o                         
   9   9   9       3105.45       2872.64        79.75 o                         
  10   9   9       4790.91       4414.89       109.02 o                         
  11   9   9       1181.36       1340.56        56.05 o                         
  12   9   9       1545.80       1536.88        64.01 o                         
  13   9   9       1926.92       1922.95        77.93 o                         
  14   9   9       1697.98       1632.42        83.77 o                         
  15   9   9       2469.14       2616.24       108.00 o                         
  16   9   9        811.13        916.30        74.62 o                         
  17   9   9       2385.29       2327.31       113.36 o                         
  18   9   9        870.62        771.11        84.58 o                         
  19   9   9       1688.73       1533.01       105.76 o                         
  20   9   9        499.83        550.28        84.96 o                         
   0  10   9      77146.01      75009.25      1845.21 o                         
   1  10   9      39621.84      38784.25       697.67 o                         
   2  10   9      11402.76      11756.18       221.78 o                         
   3  10   9       7705.84       7787.04       164.74 o                         
   4  10   9       8880.31       8528.38       220.89 o                         
   5  10   9       5164.98       5189.36       108.71 o                         
   6  10   9       1881.76       1858.51        55.87 o                         
   7  10   9       4328.24       3812.69        87.22 o                         
   8  10   9       4120.51       3828.31        91.81 o                         
   9  10   9       2294.38       2011.51        69.74 o                         
  10  10   9         80.75        275.47        36.54 o                         
  11  10   9        845.73        937.62        52.36 o                         
  12  10   9       1435.53       1513.57        63.41 o                         
  13  10   9        845.16        811.38        59.75 o                         
  14  10   9       2147.92       1882.45        84.03 o                         
  15  10   9        631.20        682.78        69.19 o                         
  16  10   9       1132.20       1225.90        83.50 o                         
  17  10   9         53.47        103.16        61.31 o                         
  18  10   9        227.17        330.75        78.85 o                         
  19  10   9       1250.96       1106.39       102.83 o                         
   0  11   9       1155.86       1483.77        59.63 o                         
   1  11   9       1181.48       1288.78        44.96 o                         
   2  11   9       2815.34       3191.62        77.42 o                         
   3  11   9       6216.57       5595.13       119.26 o                         
   4  11   9       4725.91       4998.61       107.82 o                         
   5  11   9       1846.73       1753.24        55.85 o                         
   6  11   9       3753.50       3329.50        82.27 o                         
   7  11   9       4048.20       4286.95        97.42 o                         
   8  11   9       2953.46       2486.21        74.54 o                         
   9  11   9       2957.00       3234.23        90.16 o                         
  10  11   9        431.21        517.65        45.27 o                         
  11  11   9       2747.25       2493.57        84.27 o                         
  12  11   9       8191.44       8266.27       189.43 o                         
  13  11   9       4793.40       4548.12       130.09 o                         
  14  11   9        918.69        928.73        65.13 o                         
  15  11   9       2435.39       2510.13       110.53 o                         
  16  11   9       2466.34       2338.19       111.02 o                         
  17  11   9        889.11        798.68        83.97 o                         
  18  11   9        295.84        122.23        74.45 o                         
  19  11   9        449.67        405.44        96.13 o                         
   0  12   9       1795.44       2136.04        97.87 o                         
   1  12   9       1238.86       1190.51        48.21 o                         
   2  12   9        898.82        963.88        42.44 o                         
   3  12   9       5596.70       4849.28       110.00 o                         
   4  12   9       3616.44       3402.81        91.30 o                         
   5  12   9       1815.52       1817.09        61.65 o                         
   6  12   9       6801.37       6113.49       137.22 o                         
   7  12   9       6011.59       5806.12       133.43 o                         
   8  12   9       1355.16       1273.43        54.86 o                         
   9  12   9       2725.18       2593.26        82.12 o                         
  10  12   9       2337.37       2601.57        85.17 o                         
  11  12   9       4185.71       4298.96       114.71 o                         
  12  12   9       3840.23       3776.31       113.26 o                         
  13  12   9       3183.13       3342.36       114.25 o                         
  14  12   9        655.73        621.53        66.05 o                         
  15  12   9        187.47        367.88        66.30 o                         
  16  12   9       1219.81        991.06        92.24 o                         
  17  12   9        746.92        558.86        80.98 o                         
  18  12   9        212.78        155.30        79.16 o                         
   0  13   9       1322.87       1448.42        90.07 o                         
   1  13   9      18393.69      16918.73       361.71 o                         
   2  13   9       8537.32       8538.43       194.20 o                         
   3  13   9       6919.61       7008.14       156.84 o                         
   4  13   9       6737.86       6576.52       148.81 o                         
   5  13   9        468.05        615.92        43.88 o                         
   6  13   9       2352.96       2229.31        71.56 o                         
   7  13   9       3457.87       3317.87        95.30 o                         
   8  13   9        884.64        891.25        54.08 o                         
   9  13   9       1358.22       1340.55        64.00 o                         
  10  13   9        398.04        468.38        49.76 o                         
  11  13   9       3910.23       3787.32       116.26 o                         
  12  13   9       1287.44       1213.54        72.01 o                         
  13  13   9        366.51        465.50        61.89 o                         
  14  13   9        322.76        282.83        60.71 o                         
  15  13   9        582.10        521.46        71.85 o                         
  16  13   9       2516.57       2602.28       126.54 o                         
  17  13   9        303.12        341.05        80.79 o                         
   0  14   9       1006.21        978.96        76.31 o                         
   1  14   9        770.02        805.27        53.40 o                         
   2  14   9        419.53        420.07        47.93 o                         
   3  14   9       1497.05       1929.86        76.84 o                         
   4  14   9       3957.66       3683.28       110.87 o                         
   5  14   9       4345.63       4676.18       122.28 o                         
   6  14   9       3588.48       3326.61       100.22 o                         
   7  14   9        435.53        497.53        48.03 o                         
   8  14   9       4827.84       4476.32       122.73 o                         
   9  14   9        771.54        757.73        56.99 o                         
  10  14   9       4620.40       4569.72       131.95 o                         
  11  14   9       1588.03       1597.50        76.31 o                         
  12  14   9       1594.45       1576.81        83.74 o                         
  13  14   9        381.96        427.03        62.22 o                         
  14  14   9       4257.53       4188.24       151.17 o                         
  15  14   9       1733.59       1898.02       118.26 o                         
  16  14   9        491.05        451.18        81.64 o                         
  17  14   9        127.79        360.34        79.23 o                         
   0  15   9       1243.67       1308.34        90.44 o                         
   1  15   9       1170.41       1242.70        64.16 o                         
   2  15   9       1755.58       1868.09        80.42 o                         
   3  15   9       5456.98       5539.20       149.18 o                         
   4  15   9       1009.79        895.05        61.12 o                         
   5  15   9       7680.99       7586.74       195.70 o                         
   6  15   9       4356.31       4359.85       132.53 o                         
   7  15   9       4957.43       5257.51       145.72 o                         
   8  15   9       2320.17       2405.05        91.22 o                         
   9  15   9       2027.35       1891.23        82.59 o                         
  10  15   9       1067.25       1264.40        70.57 o                         
  11  15   9       1134.31       1298.23        75.89 o                         
  12  15   9        348.34        516.11        63.17 o                         
  13  15   9       1512.35       1478.62        88.30 o                         
  14  15   9       2286.84       2204.59       112.45 o                         
  15  15   9        624.82        558.12        79.15 o                         
  16  15   9        604.48        579.90        85.02 o                         
   0  16   9       3217.97       3193.06       153.81 o                         
   1  16   9        647.45        648.09        59.63 o                         
   2  16   9       1670.99       1901.38        83.32 o                         
   3  16   9       2329.53       2331.01        95.33 o                         
   4  16   9       1642.52       1570.54        80.69 o                         
   5  16   9       2735.89       2819.72       108.61 o                         
   6  16   9       7880.90       7901.69       214.32 o                         
   7  16   9       1077.75       1058.58        71.16 o                         
   8  16   9       1160.74       1397.49        78.75 o                         
   9  16   9       1335.72       1509.30        84.40 o                         
  10  16   9        512.26        474.34        60.20 o                         
  11  16   9       2829.10       2784.81       112.80 o                         
  12  16   9       1554.83       1424.50        91.68 o                         
  13  16   9        995.79        829.51        81.04 o                         
  14  16   9       1032.11       1072.90        89.06 o                         
  15  16   9        781.92        768.88        84.66 o                         
   0  17   9       8817.96       7803.81       300.06 o                         
   1  17   9       1214.34       1201.77        74.82 o                         
   2  17   9       5010.40       5230.47       157.32 o                         
   3  17   9       3318.47       3321.38       120.90 o                         
   4  17   9       1205.28       1402.02        83.20 o                         
   5  17   9       1262.41       1405.69        78.08 o                         
   6  17   9        974.36       1293.50        78.93 o                         
   7  17   9        917.75        959.64        72.54 o                         
   8  17   9       3314.01       2870.76       112.23 o                         
   9  17   9       1460.37       1396.12        86.08 o                         
  10  17   9         64.27        186.53        56.93 o                         
  11  17   9       1720.02       1847.63       102.33 o                         
  12  17   9       1346.16       1413.89        95.19 o                         
  13  17   9        484.38        401.02        74.48 o                         
  14  17   9        205.98        262.01        74.90 o                         
   0  18   9       2284.65       2429.37       147.21 o                         
   1  18   9       2575.22       2525.63       110.19 o                         
   2  18   9       2314.73       2566.59       109.62 o                         
   3  18   9        204.64        178.95        58.11 o                         
   4  18   9       1467.15       1702.02        90.12 o                         
   5  18   9        604.47        693.38        68.76 o                         
   6  18   9       2354.94       2025.07        98.38 o                         
   7  18   9        898.64        996.69        76.76 o                         
   8  18   9        790.23        764.42        75.21 o                         
   9  18   9       2300.64       2536.81       130.86 o                         
  10  18   9        178.99        285.82        65.97 o                         
  11  18   9        298.80        332.16        72.55 o                         
  12  18   9        258.62        393.03        78.76 o                         
  13  18   9        520.96        998.62       536.22 o                         
   0  19   9         16.90        326.17        89.28 o                         
   1  19   9       2146.03       1699.12        96.36 o                         
   2  19   9        687.85        614.55        72.29 o                         
   3  19   9       1239.58       1168.04        83.45 o                         
   4  19   9       1411.27       1347.97        88.92 o                         
   5  19   9       1067.46       1272.29        87.59 o                         
   6  19   9       2482.25       2601.44       122.96 o                         
   7  19   9        572.68        528.10        73.19 o                         
   8  19   9        775.38        926.81        84.57 o                         
   9  19   9       1221.86       1146.28        89.29 o                         
  10  19   9        733.78        859.13        85.26 o                         
  11  19   9        344.57        442.50        74.18 o                         
   0  20   9         41.53        265.85       117.25 o                         
   1  20   9       1969.05       1780.26       116.51 o                         
   2  20   9       2540.27       2748.87       139.04 o                         
   3  20   9       1217.16       1262.72        91.43 o                         
   4  20   9        214.96        404.49        74.36 o                         
   5  20   9        542.44        628.88        79.10 o                         
   6  20   9       1336.42       1274.30        91.81 o                         
   7  20   9       1552.97       1423.92        92.32 o                         
   8  20   9        901.38        968.20        84.81 o                         
   9  20   9        481.87        461.27        77.87 o                         
   0  21   9        502.54        695.01       116.09 o                         
   1  21   9         32.14        187.87        70.19 o                         
   2  21   9        561.72        571.22        79.45 o                         
   3  21   9        256.91        493.43        77.27 o                         
   4  21   9        822.33        859.73        83.30 o                         
   5  21   9        886.35        957.73        82.90 o                         
   6  21   9        164.33        409.51        71.08 o                         
   7  21   9        205.11        232.59        65.33 o                         
   0  22   9        312.22        508.16       118.11 o                         
   1  22   9        620.15        591.96        82.23 o                         
   2  22   9        667.62        738.21        82.58 o                         
   3  22   9        237.02        147.17       201.30 o                         
   0   0  10        395.70        403.93        31.93 o                         
   1   0  10     110091.91     116438.84      2811.82 o                         
   2   0  10       1227.02       1819.17        72.55 o                         
   3   0  10      11206.58      12227.37       267.88 o                         
   4   0  10       2440.29       2451.27        58.69 o                         
   5   0  10      16352.09      15005.58       333.63 o                         
   6   0  10      16863.22      15652.09       364.09 o                         
   7   0  10       1597.09       1474.54        58.12 o                         
   8   0  10       3940.37       3753.01       105.22 o                         
   9   0  10      19455.06      19615.60       529.01 o                         
  10   0  10      29061.92      29553.19       806.99 o                         
  11   0  10      10797.23      10989.22       322.20 o                         
  12   0  10       2281.68       2359.90        98.98 o                         
  13   0  10      11593.57      10870.03       323.60 o                         
  14   0  10       6504.03       6357.90       238.46 o                         
  15   0  10       5786.57       5918.13       211.92 o                         
  16   0  10       2798.34       2692.06       131.35 o                         
  17   0  10       6025.41       6714.04       265.29 o                         
  18   0  10        880.25        966.47       106.98 o                         
  19   0  10       3048.10       3072.66       162.82 o                         
  20   0  10       3858.21       3390.18       214.51 o                         
  21   0  10       1426.82       1423.76       151.21 o                         
  22   0  10        329.24        404.53       108.11 o                         
   0   1  10     171648.06     176512.77      4363.47 o                         
   1   1  10       1649.85       1768.21        31.51 o                         
   2   1  10      39705.59      43811.52       660.67 o                         
   3   1  10       3829.37       3689.13        59.83 o                         
   4   1  10      38495.92      40020.84       586.20 o                         
   5   1  10      25665.30      24280.87       399.33 o                         
   6   1  10      70979.99      72586.95      1174.97 o                         
   7   1  10       5415.73       5073.40       101.39 o                         
   8   1  10      39875.91      40130.96       682.17 o                         
   9   1  10      14808.42      15224.32       263.97 o                         
  10   1  10      21229.55      22050.14       436.74 o                         
  11   1  10       6709.46       6472.09       141.69 o                         
  12   1  10      11744.90      10985.15       231.91 o                         
  13   1  10       6321.51       6111.65       139.12 o                         
  14   1  10       5783.88       5937.60       144.40 o                         
  15   1  10       5671.62       5523.13       139.81 o                         
  16   1  10       6131.98       6354.28       165.97 o                         
  17   1  10       3770.47       3935.79       130.52 o                         
  18   1  10       3723.31       3633.34       121.88 o                         
  19   1  10       3939.20       3590.04       129.10 o                         
  20   1  10       3781.32       3461.64       149.93 o                         
  21   1  10       2981.00       2974.21       137.15 o                         
  22   1  10       1016.41       1180.79       106.78 o                         
   0   2  10       1208.43       1422.00        41.44 o                         
   1   2  10      37956.63      40928.30       588.17 o                         
   2   2  10       2024.58       2262.40        38.87 o                         
   3   2  10      26180.32      27971.42       437.19 o                         
   4   2  10       8957.45       8977.40       135.70 o                         
   5   2  10     206957.50     214186.27      3356.51 o                         
   6   2  10       4188.94       3779.44        71.30 o                         
   7   2  10      14519.75      14082.85       250.49 o                         
   8   2  10       8211.85       7824.66       152.43 o                         
   9   2  10     126731.02     132365.05      2278.65 o                         
  10   2  10      14027.58      13562.71       267.25 o                         
  11   2  10       6907.69       6901.70       154.84 o                         
  12   2  10      11479.74      11004.05       237.68 o                         
  13   2  10      19184.38      18400.43       398.76 o                         
  14   2  10       4293.13       4241.89       122.63 o                         
  15   2  10       5351.79       5674.48       149.92 o                         
  16   2  10       2772.46       2909.25       103.80 o                         
  17   2  10       7275.19       6914.74       192.91 o                         
  18   2  10       2548.67       2532.94       107.24 o                         
  19   2  10       1532.21       1585.11        93.77 o                         
  20   2  10       3754.40       3583.72       151.27 o                         
  21   2  10       1032.82        853.42       101.26 o                         
  22   2  10        550.27        887.38       446.67 o                         
   0   3  10      15159.93      16063.54       335.61 o                         
   1   3  10       4570.53       4550.63        72.36 o                         
   2   3  10      35837.32      40025.84       605.74 o                         
   3   3  10       4086.66       4418.45        69.87 o                         
   4   3  10     135387.94     145607.00      2393.20 o                         
   5   3  10       7223.84       7439.86       132.80 o                         
   6   3  10      22412.09      22768.96       371.18 o                         
   7   3  10       8564.19       8454.45       157.03 o                         
   8   3  10      27318.86      25703.18       462.97 o                         
   9   3  10      20147.27      20564.01       401.44 o                         
  10   3  10      34854.70      35016.84       680.24 o                         
  11   3  10       7788.40       8072.18       176.54 o                         
  12   3  10      18037.47      17746.00       371.11 o                         
  13   3  10       2724.04       2682.75        88.16 o                         
  14   3  10       7448.45       7101.25       188.38 o                         
  15   3  10       7430.52       7487.48       190.08 o                         
  16   3  10      15172.79      15143.50       370.45 o                         
  17   3  10       3161.27       3112.18       112.88 o                         
  18   3  10       3936.94       3771.85       131.24 o                         
  19   3  10       1978.94       1753.36        99.87 o                         
  20   3  10       5404.02       5138.49       203.12 o                         
  21   3  10        861.24        808.30        94.25 o                         
   0   4  10       2759.22       3038.37        73.15 o                         
   1   4  10      46637.12      48752.51       710.64 o                         
   2   4  10      11234.60      11257.30       185.24 o                         
   3   4  10     101972.68     107523.95      1816.20 o                         
   4   4  10      16387.07      16038.49       256.47 o                         
   5   4  10       6331.02       6494.38       122.28 o                         
   6   4  10       1286.81       1310.45        36.05 o                         
   7   4  10      19586.64      18850.31       337.28 o                         
   8   4  10      12319.28      12952.46       248.93 o                         
   9   4  10      51878.45      52448.63      1034.78 o                         
  10   4  10       9571.69      10050.06       201.85 o                         
  11   4  10       7048.16       6484.56       141.45 o                         
  12   4  10       3452.91       3537.30        95.28 o                         
  13   4  10       9149.32       9011.63       205.25 o                         
  14   4  10       4244.63       4014.33       121.63 o                         
  15   4  10      12602.43      12827.58       314.33 o                         
  16   4  10       7578.06       7770.73       214.51 o                         
  17   4  10       2758.40       2718.09       110.26 o                         
  18   4  10       2497.88       2509.79       108.59 o                         
  19   4  10       5001.14       4961.40       161.68 o                         
  20   4  10       4493.74       3981.90       187.45 o                         
  21   4  10        761.33        616.40        98.85 o                         
   0   5  10      14015.17      14518.60       363.38 o                         
   1   5  10      17043.32      16724.29       275.20 o                         
   2   5  10     173019.06     179701.33      2888.18 o                         
   3   5  10       8502.75       8821.90       152.25 o                         
   4   5  10       8089.40       8550.61       148.78 o                         
   5   5  10        327.24        401.31        25.79 o                         
   6   5  10       2322.41       2272.71        52.23 o                         
   7   5  10      23677.33      23433.33       481.15 o                         
   8   5  10      67794.55      74111.44      1326.22 o                         
   9   5  10      31524.79      29599.08       611.18 o                         
  10   5  10      14163.49      13602.92       268.70 o                         
  11   5  10       9975.10      10196.02       220.44 o                         
  12   5  10      17622.26      17698.78       400.12 o                         
  13   5  10       7969.66       7857.23       198.05 o                         
  14   5  10       5246.56       4745.57       139.45 o                         
  15   5  10       7349.06       7360.08       190.52 o                         
  16   5  10      19015.09      18732.09       445.03 o                         
  17   5  10       2007.48       2130.31       100.57 o                         
  18   5  10       5514.26       5631.84       170.49 o                         
  19   5  10       5345.67       5168.45       184.37 o                         
  20   5  10       2665.49       2648.54       156.39 o                         
  21   5  10        642.16        664.87       107.70 o                         
   0   6  10      14231.73      13469.77       322.27 o                         
   1   6  10      75844.12      76556.73      1327.88 o                         
   2   6  10       4231.76       4121.00        79.76 o                         
   3   6  10      17655.73      17418.52       305.43 o                         
   4   6  10       2453.81       2470.00        52.82 o                         
   5   6  10       2769.44       2430.11        56.09 o                         
   6   6  10      19309.32      19206.50       342.17 o                         
   7   6  10      71783.50      75836.41      1285.73 o                         
   8   6  10       4874.72       5562.18       110.35 o                         
   9   6  10       8358.70       8092.69       168.57 o                         
  10   6  10       4033.28       4016.85        95.93 o                         
  11   6  10      10463.43      10070.91       212.09 o                         
  12   6  10       3585.19       3313.17        96.22 o                         
  13   6  10       5314.52       5222.85       134.56 o                         
  14   6  10       4894.27       4642.24       133.39 o                         
  15   6  10       6251.64       6294.08       174.84 o                         
  16   6  10       4062.07       4188.75       141.81 o                         
  17   6  10        808.93        790.50        84.54 o                         
  18   6  10       1977.30       2073.89       110.05 o                         
  19   6  10       1525.90       1714.48       128.55 o                         
  20   6  10       2621.61       2795.58       164.91 o                         
  21   6  10       1511.44       1224.55       121.85 o                         
   0   7  10       2512.36       2669.74        77.78 o                         
   1   7  10       4631.92       4497.78        89.13 o                         
   2   7  10      17904.09      17685.40       323.72 o                         
   3   7  10       6521.03       6905.14       130.72 o                         
   4   7  10      22067.47      21834.16       394.36 o                         
   5   7  10      32530.80      32783.23       744.05 o                         
   6   7  10      78774.67      80508.11      1398.30 o                         
   7   7  10      25230.38      24705.31       444.07 o                         
   8   7  10       7366.41       7215.56       141.02 o                         
   9   7  10       3313.59       3402.43        81.62 o                         
  10   7  10       5146.05       4994.88       118.95 o                         
  11   7  10      11187.02      11245.64       229.49 o                         
  12   7  10       8351.39       8628.44       193.79 o                         
  13   7  10       1280.64       1424.71        70.78 o                         
  14   7  10       2505.24       2766.81       106.30 o                         
  15   7  10       4678.58       4651.15       150.67 o                         
  16   7  10       3867.18       3872.23       144.10 o                         
  17   7  10       3429.52       3276.07       131.41 o                         
  18   7  10       3913.11       3697.70       151.00 o                         
  19   7  10       3376.52       3385.81       177.36 o                         
  20   7  10       1150.07        872.84       112.91 o                         
   0   8  10       6646.87       6079.71       158.60 o                         
   1   8  10      34965.66      34458.57       622.96 o                         
   2   8  10       5318.18       5088.73       112.02 o                         
   3   8  10      24736.29      23806.52       454.66 o                         
   4   8  10      17271.52      17827.97       333.46 o                         
   5   8  10      68880.41      74851.86      1441.27 o                         
   6   8  10       5450.36       5530.09       112.48 o                         
   7   8  10       8506.12       8009.51       161.67 o                         
   8   8  10       4768.22       4908.83       106.93 o                         
   9   8  10       5245.62       4972.46       113.29 o                         
  10   8  10       3032.30       3314.39        88.67 o                         
  11   8  10      10571.33      10491.73       232.90 o                         
  12   8  10       1732.92       1756.01        71.19 o                         
  13   8  10       9563.04       8965.51       216.59 o                         
  14   8  10       5327.01       5823.46       175.53 o                         
  15   8  10       6092.02       6309.76       194.61 o                         
  16   8  10       2166.18       2354.56       116.56 o                         
  17   8  10       1699.51       1654.06       106.25 o                         
  18   8  10       1396.86       1355.97       112.71 o                         
  19   8  10       2115.87       1850.55       134.07 o                         
  20   8  10        910.62        886.56       113.03 o                         
   0   9  10      24970.80      22575.15       624.55 o                         
   1   9  10      15275.15      14716.71       309.89 o                         
   2   9  10     122872.31     130025.46      2354.64 o                         
   3   9  10      21838.27      22087.88       413.55 o                         
   4   9  10      73011.63      75440.63      1462.00 o                         
   5   9  10      30758.10      28789.50       579.81 o                         
   6   9  10       6803.00       6878.20       145.97 o                         
   7   9  10       3787.22       3952.54        90.23 o                         
   8   9  10       5085.95       5004.56       113.49 o                         
   9   9  10       9751.67      10162.53       223.82 o                         
  10   9  10       9872.12       9843.44       222.53 o                         
  11   9  10       4430.62       4173.38       114.39 o                         
  12   9  10      12391.48      12851.36       289.07 o                         
  13   9  10       8190.04       7828.97       200.63 o                         
  14   9  10       6797.03       6915.48       211.45 o                         
  15   9  10       5694.93       6329.75       193.61 o                         
  16   9  10       1598.91       1662.85       104.34 o                         
  17   9  10       2435.59       2549.87       123.73 o                         
  18   9  10       1806.32       1687.98       123.10 o                         
  19   9  10       1470.34       1559.56       116.46 o                         
  20   9  10        548.06        387.67       114.13 o                         
  20   9  10        404.37        423.84       237.40 o                         
   0  10  10      46495.87      44604.44      1131.96 o                         
   1  10  10      15605.29      16158.43       315.96 o                         
   1  10  10      15591.43      15852.10      2359.61 o                         
   2  10  10      18401.38      17340.00       321.17 o                         
   3  10  10      22001.37      22460.38       415.67 o                         
   4  10  10       8754.21       8584.96       175.66 o                         
   5  10  10      17463.42      16296.29       316.60 o                         
   6  10  10       4893.50       4683.86       110.17 o                         
   7  10  10       4515.89       4377.84       105.55 o                         
   8  10  10       4051.90       4094.47       108.78 o                         
   9  10  10      10756.78      10842.69       232.16 o                         
  10  10  10       3104.33       2797.44        92.92 o                         
  11  10  10       6990.44       7319.18       178.97 o                         
  12  10  10       4587.29       4235.73       117.66 o                         
  13  10  10       3951.93       4051.59       130.08 o                         
  14  10  10       4079.73       3872.82       140.34 o                         
  15  10  10       4171.37       4268.01       147.47 o                         
  16  10  10       3642.69       3771.97       147.48 o                         
  17  10  10       1950.29       1663.71       121.16 o                         
  18  10  10       1382.21       1108.12       128.42 o                         
  19  10  10       1715.89       1616.57       133.30 o                         
   0  11  10       7061.43       6473.82       205.98 o                         
   1  11  10       9860.32       9228.30       201.00 o                         
   2  11  10       6497.97       6348.59       138.80 o                         
   3  11  10       4337.06       4347.84       102.49 o                         
   4  11  10       9856.59       9062.53       190.22 o                         
   5  11  10      11758.96      12126.33       253.94 o                         
   6  11  10       8576.71       8204.35       179.23 o                         
   7  11  10       9848.96       9143.35       207.94 o                         
   8  11  10       7899.36       7782.73       184.57 o                         
   9  11  10       6280.94       6036.11       149.92 o                         
  10  11  10       3775.73       3765.32       122.12 o                         
  11  11  10       6876.83       6378.00       170.92 o                         
  12  11  10       3174.29       3260.74       108.20 o                         
  13  11  10       5287.90       5481.49       158.60 o                         
  14  11  10       6119.51       5867.75       176.49 o                         
  15  11  10       3588.03       3828.85       146.01 o                         
  15  11  10       4006.37       4143.92       728.42 o                         
  16  11  10       2349.82       2255.83       122.86 o                         
  17  11  10       1295.74       1269.56       120.41 o                         
  18  11  10       1435.41       1320.55       127.54 o                         
  19  11  10        555.63        351.79       127.16 o                         
  19  11  10        472.52       1017.44       275.10 o                         
   0  12  10       3353.19       3173.60       131.29 o                         
   1  12  10      10857.78      10652.56       233.36 o                         
   2  12  10      11363.83      10724.36       232.56 o                         
   3  12  10      18985.85      18438.97       395.12 o                         
   4  12  10       5377.53       5612.34       137.29 o                         
   5  12  10      15992.57      15364.30       318.93 o                         
   6  12  10       3029.43       2936.61        93.05 o                         
   7  12  10       6764.59       6977.40       168.90 o                         
   8  12  10       1826.50       1795.01        75.25 o                         
   9  12  10       7807.31       7801.57       188.57 o                         
  10  12  10       4052.68       3988.26       117.33 o                         
  11  12  10       2687.45       2655.97        94.35 o                         
  12  12  10       3975.32       3925.03       123.51 o                         
  13  12  10       3165.81       3184.07       117.68 o                         
  14  12  10       4496.01       4192.63       153.15 o                         
  14  12  10       4983.16       3511.53       760.82 o                         
  15  12  10       2308.66       2310.05       128.27 o                         
  15  12  10       2446.11       2536.67       720.06 o                         
  16  12  10       1184.33        994.95       121.24 o                         
  17  12  10       1253.63        854.10       127.35 o                         
  18  12  10       1252.70       1226.74       134.47 o                         
  18  12  10       1643.99       1003.25       720.25 o                         
   0  13  10      19405.18      18628.76       584.94 o                         
   1  13  10       5725.54       5433.82       147.25 o                         
   2  13  10      23059.73      22236.59       507.37 o                         
   3  13  10       2635.71       2801.69        91.14 o                         
   4  13  10       6060.29       5922.55       152.87 o                         
   5  13  10       9236.60       8910.02       207.68 o                         
   6  13  10       6508.23       6375.94       158.92 o                         
   7  13  10       1362.49       1356.63        68.22 o                         
   8  13  10       9320.76       8994.00       217.08 o                         
   9  13  10      13383.93      12456.33       312.92 o                         
  10  13  10       6557.76       6889.23       179.90 o                         
  11  13  10       5610.22       5727.34       159.72 o                         
  12  13  10       3586.52       3339.91       120.81 o                         
  13  13  10       2195.34       2247.41       110.32 o                         
  14  13  10       6019.37       5918.01       198.35 o                         
  15  13  10       1217.97       1456.61       124.83 o                         
  15  13  10       2297.33        655.10       440.03 o                         
  16  13  10       2129.47       1649.97       138.21 o                         
  16  13  10       2941.40       2049.94       641.51 o                         
  17  13  10       1464.38       1962.14       149.25 o                         
  17  13  10       2180.79       2670.12       691.47 o                         
   0  14  10       3637.30       3480.12       169.34 o                         
   1  14  10       6658.73       6564.23       178.03 o                         
   2  14  10       7205.24       7322.00       195.02 o                         
   3  14  10       9702.51       9393.16       242.82 o                         
   4  14  10       3844.09       3899.49       118.67 o                         
   5  14  10       5070.43       4601.10       134.53 o                         
   6  14  10       5975.35       5326.97       144.03 o                         
   7  14  10       2387.82       2439.44        94.52 o                         
   8  14  10       4459.85       4469.45       129.25 o                         
   9  14  10       4949.63       5141.18       147.66 o                         
  10  14  10       4347.30       4057.27       132.92 o                         
  11  14  10       7820.86       7751.66       200.10 o                         
  12  14  10       4848.41       4696.71       151.55 o                         
  13  14  10       4358.11       4569.88       161.45 o                         
  14  14  10       1625.35       1491.45       113.38 o                         
  15  14  10       2172.59       2242.87       157.99 o                         
  16  14  10       1724.95       2543.15       168.36 o                         
  16  14  10       2196.27       1585.78       568.29 o                         
  17  14  10        635.18       1552.72       341.63 o                         
  17  14  10        783.95       -315.55       458.05 o                         
  17  14  10        354.87        709.34       210.43 o                         
  17  14  10        497.09        960.57       180.74 o                         
   0  15  10       4643.18       4851.82       205.39 o                         
   1  15  10       8368.19       8335.09       215.53 o                         
   2  15  10       9979.88      10589.78       266.47 o                         
   3  15  10       4658.02       4802.63       140.11 o                         
   4  15  10      12849.99      12998.12       319.12 o                         
   5  15  10       5646.42       5638.22       173.49 o                         
   6  15  10       6009.68       5689.41       171.17 o                         
   7  15  10       5350.10       5500.61       171.55 o                         
   8  15  10       8928.13       8609.66       223.68 o                         
   9  15  10       5240.86       5898.20       170.67 o                         
  10  15  10       4931.58       5203.29       154.86 o                         
  11  15  10       3816.60       3991.80       135.26 o                         
  12  15  10       2007.08       2023.53       107.19 o                         
  13  15  10       1390.96       1583.26       118.84 o                         
  14  15  10       2145.55       2309.45       147.13 o                         
  14  15  10       2936.12       -643.69      1013.98 o                         
  15  15  10       1528.17       1412.24       129.67 o                         
  15  15  10       1860.35       1491.67       592.64 o                         
  16  15  10        729.09        987.12       128.41 o                         
  16  15  10       1124.93       1847.40       726.18 o                         
   0  16  10       2250.56       2737.67       156.38 o                         
   1  16  10       7500.73       7653.20       214.01 o                         
   2  16  10       4485.51       4566.85       139.08 o                         
   3  16  10       8769.19       8455.03       226.22 o                         
   4  16  10      10628.44      10854.01       276.91 o                         
   5  16  10      18252.52      18352.23       449.45 o                         
   6  16  10       5384.57       5467.55       164.12 o                         
   7  16  10       4429.83       4076.74       135.62 o                         
   8  16  10       2026.72       2171.00       108.07 o                         
   9  16  10       2149.85       2292.59       111.93 o                         
  10  16  10       2910.62       2792.05       120.76 o                         
  11  16  10       1841.82       2121.86       116.76 o                         
  12  16  10       1312.63       1532.14       117.39 o                         
  12  16  10       1732.36       2570.58      1042.20 o                         
  13  16  10       2402.85       2412.64       147.30 o                         
  13  16  10       2797.14       1943.66       462.27 o                         
  14  16  10       1468.66       1791.75       136.80 o                         
  14  16  10       2571.70       2424.78       658.70 o                         
  15  16  10        779.68       1263.91       134.18 o                         
  15  16  10        892.09        444.16       663.32 o                         
   0  17  10       7197.62       8022.03       321.84 o                         
   1  17  10       3628.94       4042.75       138.07 o                         
   2  17  10      12613.02      11984.74       310.24 o                         
   3  17  10       3210.14       3081.87       117.67 o                         
   4  17  10       3922.38       4390.49       144.66 o                         
   5  17  10       2151.63       2307.45       103.77 o                         
   6  17  10       1048.06       1216.25        87.75 o                         
   7  17  10       2306.78       2663.25       116.27 o                         
   8  17  10       1715.69       2156.41       110.70 o                         
   9  17  10       3491.66       3423.36       140.84 o                         
  10  17  10       1282.08       1485.58       111.55 o                         
  11  17  10       1981.20       2086.12       127.51 o                         
  12  17  10        878.17       1138.75       119.68 o                         
  12  17  10       1411.60        876.39       545.71 o                         
  13  17  10       1263.11       1595.15       149.37 o                         
  13  17  10       1713.15       2877.89       516.45 o                         
  14  17  10        867.43       1119.22       181.32 o                         
  14  17  10        696.16        814.36       201.91 o                         
  14  17  10        909.90       1315.51       622.18 o                         
  14  17  10        966.97        757.21       593.97 o                         
   0  18  10       1786.24       1649.41       137.42 o                         
   1  18  10       3800.11       4106.98       145.51 o                         
   2  18  10       4345.92       4603.43       155.63 o                         
   3  18  10       5877.49       5872.52       183.38 o                         
   4  18  10       2877.38       3335.87       131.41 o                         
   5  18  10       5899.74       6028.53       193.86 o                         
   6  18  10       2168.28       2233.65       111.96 o                         
   7  18  10       3635.31       3684.75       140.04 o                         
   8  18  10       2673.07       2818.15       143.01 o                         
   9  18  10       1471.49       1783.45       124.42 o                         
  10  18  10       1313.94       1457.08       120.41 o                         
  11  18  10       1866.85       2152.69       128.38 o                         
  12  18  10        879.01       1337.99       135.86 o                         
  12  18  10       1295.27       2671.33       630.58 o                         
   0  19  10       2430.10       2716.37       169.26 o                         
   1  19  10       4680.52       4407.80       154.35 o                         
   2  19  10       1659.32       2029.76       110.97 o                         
   3  19  10       2241.42       2267.13       115.36 o                         
   4  19  10       5374.69       5333.08       180.37 o                         
   5  19  10       4497.08       4421.98       183.85 o                         
   6  19  10       1955.83       2219.00       135.63 o                         
   7  19  10       3269.65       3472.47       165.66 o                         
   8  19  10       1843.89       2146.35       119.30 o                         
   9  19  10       1757.02       1804.21       114.66 o                         
  10  19  10       1234.64       1354.30       116.04 o                         
  11  19  10        331.73        629.26       113.75 o                         
  11  19  10        270.03        588.49       380.56 o                         
   0  20  10       2249.24       2733.91       221.94 o                         
   1  20  10       4130.89       4273.00       194.09 o                         
   2  20  10       2957.92       3133.05       167.62 o                         
   3  20  10       3277.46       3303.74       175.30 o                         
   4  20  10       2460.35       2684.95       165.62 o                         
   5  20  10       3397.76       3452.44       154.58 o                         
   6  20  10       1947.64       2103.07       121.38 o                         
   7  20  10       1340.97       1624.61       109.79 o                         
   8  20  10        829.41        955.10       110.35 o                         
   9  20  10        690.72        858.93       109.62 o                         
   0  21  10       2357.57       2260.17       182.09 o                         
   1  21  10       2547.48       2907.49       141.79 o                         
   2  21  10        794.01        950.57        97.75 o                         
   3  21  10       1084.42       1381.52       109.14 o                         
   4  21  10        993.68       1366.81       112.38 o                         
   5  21  10        651.63       1132.81       108.02 o                         
   6  21  10       1922.00       1875.06       118.88 o                         
   0  22  10        398.24        621.33       136.14 o                         
   0  22  10        641.09        234.21       362.94 o                         
   1  22  10        696.74       1032.77        94.21 o                         
   2  22  10        636.65        624.37       249.76 o                         
   1   0  11       4575.61       4612.97       100.30 o                         
   2   0  11        980.27       1213.27        37.07 o                         
   3   0  11       4129.57       4025.47        95.33 o                         
   4   0  11      16865.49      16316.17       349.40 o                         
   5   0  11       3806.35       3581.27        87.28 o                         
   6   0  11       2637.09       2953.70        79.26 o                         
   7   0  11      10617.35      10877.21       295.89 o                         
   8   0  11       2521.91       2235.89        72.69 o                         
   9   0  11      36605.78      34491.36       820.58 o                         
  10   0  11       2101.23       1907.81        76.12 o                         
  11   0  11        365.11        373.07        42.70 o                         
  12   0  11       1024.30       1062.07        61.94 o                         
  13   0  11       3819.62       3402.20       130.71 o                         
  14   0  11         70.31        172.36        47.81 o                         
  15   0  11        835.22        830.44        75.16 o                         
  16   0  11       4309.61       3795.19       158.21 o                         
  17   0  11       3480.86       3627.02       166.68 o                         
  18   0  11       3236.51       3069.55       164.37 o                         
  19   0  11        637.15        594.06        95.72 o                         
  20   0  11        349.71        608.37        91.54 o                         
  21   0  11       1439.87       1139.42       117.13 o                         
   0   1  11       7544.66       7801.06       169.14 o                         
   1   1  11       1779.95       1892.16        33.53 o                         
   2   1  11       5621.91       6326.82        98.90 o                         
   3   1  11       2417.08       2456.12        42.11 o                         
   4   1  11      16363.41      15781.79       243.68 o                         
   5   1  11      15191.06      14749.05       256.70 o                         
   6   1  11       3255.12       3790.34        67.43 o                         
   7   1  11      12597.41      11949.64       208.14 o                         
   8   1  11       3866.58       3926.51        76.60 o                         
   9   1  11      10638.75      11107.04       206.41 o                         
  10   1  11       5684.99       5446.59       110.60 o                         
  11   1  11        266.73        372.98        28.61 o                         
  12   1  11       5520.64       4751.58       112.32 o                         
  13   1  11        708.04        764.02        44.31 o                         
  14   1  11       4923.19       4674.44       114.90 o                         
  15   1  11       1314.96       1229.81        58.50 o                         
  16   1  11       4864.04       4488.74       125.50 o                         
  17   1  11       2906.98       2773.21       100.80 o                         
  18   1  11        918.26       1052.02        68.46 o                         
  19   1  11       3199.46       3177.49       123.57 o                         
  20   1  11        871.88        917.10        77.12 o                         
  21   1  11       1462.27       1417.56        90.01 o                         
   0   2  11        689.18        684.10        29.63 o                         
   1   2  11       2926.65       3055.58        48.84 o                         
   2   2  11       3965.66       4773.17        73.28 o                         
   3   2  11       4958.81       5061.69        80.33 o                         
   4   2  11      12677.53      13655.02       206.76 o                         
   5   2  11      28446.09      28126.23       455.92 o                         
   6   2  11       2011.72       2035.70        43.75 o                         
   7   2  11       6574.19       6314.65       114.46 o                         
   8   2  11       6597.38       6766.48       127.91 o                         
   9   2  11      10762.16      11317.96       203.62 o                         
  10   2  11       4719.65       5351.71       106.99 o                         
  11   2  11        506.73        499.72        31.21 o                         
  12   2  11       1872.68       1995.45        65.17 o                         
  13   2  11       2678.30       2853.33        83.92 o                         
  14   2  11       1662.08       1867.91        67.42 o                         
  15   2  11       2485.53       2689.11        89.23 o                         
  16   2  11       2989.01       3034.05        99.45 o                         
  17   2  11       2927.53       2609.03        96.38 o                         
  18   2  11       1314.70       1077.46        68.72 o                         
  19   2  11       1159.30       1445.45        84.51 o                         
  20   2  11       3686.94       3786.28       141.86 o                         
  21   2  11       2154.87       1864.95       100.34 o                         
   0   3  11      10972.76      10629.12       226.45 o                         
   1   3  11       1301.53       1361.03        27.66 o                         
   2   3  11       9874.46      10134.61       146.53 o                         
   3   3  11       2795.82       3010.80        51.70 o                         
   4   3  11       5352.30       5534.61        90.43 o                         
   5   3  11       2138.06       2061.61        43.53 o                         
   6   3  11       1330.41       1336.59        34.01 o                         
   7   3  11       2867.43       2709.86        57.21 o                         
   8   3  11       5227.57       5346.63       114.35 o                         
   9   3  11      17027.57      16580.86       301.95 o                         
  10   3  11       4773.12       4972.40       109.25 o                         
  11   3  11       2031.08       2010.99        64.50 o                         
  12   3  11      15305.05      15409.28       320.95 o                         
  13   3  11       3327.03       3352.14        93.43 o                         
  14   3  11        700.39        796.45        48.22 o                         
  15   3  11       6045.36       6111.36       147.31 o                         
  16   3  11        760.71        883.85        59.73 o                         
  17   3  11       3616.02       3461.08       116.43 o                         
  18   3  11       2254.06       1852.39        86.77 o                         
  19   3  11       1883.62       1580.07        86.82 o                         
  20   3  11        293.81        233.22        67.71 o                         
  21   3  11        255.76        330.04        65.38 o                         
   0   4  11       6560.66       7053.63       161.37 o                         
   1   4  11      33880.57      32299.57       505.45 o                         
   2   4  11      10333.62      10319.34       158.95 o                         
   3   4  11       5380.73       5489.43        88.42 o                         
   4   4  11        644.06        727.81        22.72 o                         
   5   4  11       3038.51       3276.27        62.08 o                         
   6   4  11       4498.19       4685.51        86.38 o                         
   7   4  11       9219.25       8645.16       154.90 o                         
   8   4  11       3771.98       3635.72        75.70 o                         
   9   4  11      30220.70      30385.05       585.49 o                         
  10   4  11       2779.06       3000.55        75.33 o                         
  11   4  11       1899.17       1980.85        60.57 o                         
  12   4  11        757.73        796.88        44.23 o                         
  13   4  11       1070.49       1147.74        55.01 o                         
  14   4  11       2492.80       2287.24        82.74 o                         
  15   4  11       1871.59       1887.20        76.79 o                         
  16   4  11       1894.21       1686.97        77.95 o                         
  17   4  11       2288.68       2021.24        86.27 o                         
  18   4  11        720.34        853.00        67.01 o                         
  19   4  11       7346.21       6560.55       193.93 o                         
  20   4  11        132.88        232.47        63.50 o                         
  21   4  11        689.51        672.35        81.73 o                         
   0   5  11       2697.09       2489.62        83.44 o                         
   1   5  11       9212.25       9299.36       159.12 o                         
   2   5  11      20232.14      19621.00       303.23 o                         
   3   5  11       5524.14       5206.88        90.82 o                         
   4   5  11       3180.38       3123.56        60.13 o                         
   5   5  11       1720.59       1798.77        43.07 o                         
   6   5  11       8540.52       8015.77       140.69 o                         
   7   5  11       8955.58       9493.62       178.77 o                         
   8   5  11      30217.70      28451.35       561.11 o                         
   9   5  11      10607.66      10417.74       207.56 o                         
  10   5  11       6050.58       5766.83       123.80 o                         
  11   5  11      12128.95      11811.15       238.22 o                         
  12   5  11       1326.08       1309.86        55.13 o                         
  13   5  11       1941.31       2077.83        73.11 o                         
  14   5  11       1602.32       1688.45        74.61 o                         
  15   5  11       1485.09       1597.86        74.09 o                         
  16   5  11       2669.88       2592.23       101.64 o                         
  17   5  11        883.24        931.53        67.33 o                         
  18   5  11        777.84        725.78        65.92 o                         
  19   5  11       1055.20       1073.92        88.61 o                         
  20   5  11        879.29        942.91        88.97 o                         
  21   5  11        454.76        362.27        78.22 o                         
   0   6  11       7003.16       6571.18       155.73 o                         
   1   6  11       2963.02       3020.08        60.26 o                         
   2   6  11       2255.38       2668.30        51.04 o                         
   3   6  11       1273.71       1737.88        39.73 o                         
   4   6  11      10067.46      10142.54       164.45 o
[truncated: 687,772 more chars]
